# Supplementary material for: Disruption of the Placenta–Brain Axis in Transgenic Mice Lacking Serotonin Transporter (SERT) in Trophoblast Cells
Source: Int J Mol Sci. 2025 Dec 31;27(1):436. doi: 10.3390/ijms27010436 (PMC12787258; doi:10.3390/ijms27010436)
Supplement: Supplementary file 1 [file ijms-27-00436-s001.zip]

Archive with 9 entries (9 files):
- Supplementary File S1DEGfemaleplacenta8_18_25.csv
- Supplementary File S2maleplacenta8_18_25.csv
- Supplementary File S3_female fetal brain8_24_25.csv
- Supplementary File S4_male brain8_24_25.csv
- Supplementary File S5_WT_male vs. female.csv
- Supplementary File S6 Slc6a4pTGCKOTmalevsfemale9_11_25.csv
- Supplementary File S7_WTmale vs female fetal brain_9_11_25.xlsx
- Supplementary File S8_Slc6a4pTGCKOmale vs femalefetal brain9_11_25.xlsx
- supplementary material.pdf
