# Supplementary material for: Disruption of the Placenta–Brain Axis in Transgenic Mice Lacking Serotonin Transporter (SERT) in Trophoblast Cells
Source: Int J Mol Sci. 2025 Dec 31;27(1):436. doi: 10.3390/ijms27010436 (PMC12787258; doi:10.3390/ijms27010436)
Supplement: Supplementary file 1 [file ijms-27-00436-s001.zip › Supplementary File S1DEGfemaleplacenta8_18_25.csv]

test_id	gene_id	gene	locus	sample_1	sample_2	status	value_1	value_2	log2(fold_change)	test_stat	p_value	q_value	significant	fold change
ENSMUSG00000020766	ENSMUSG00000020766	Galk1	11:115899282-115904394	CREpos_FEMALE_PLACENTA	CREneg_FEMALE_PLACENTA	OK	61.0414	30.4953	-1.0012	-1.5446	0.00145	0.0427825	yes	-0.499584285
ENSMUSG00000018379	ENSMUSG00000018379	Srsf1	11:87882939-87944581	CREpos_FEMALE_PLACENTA	CREneg_FEMALE_PLACENTA	OK	92.3959	45.6986	-1.01568	-1.39204	0.00145	0.0427825	yes	-0.494595151
ENSMUSG00000097451	ENSMUSG00000097451	Rian	12:109570241-109628150	CREpos_FEMALE_PLACENTA	CREneg_FEMALE_PLACENTA	OK	72.4954	35.3481	-1.03626	-1.66149	0.0007	0.0249381	yes	-0.48758985
ENSMUSG00000020290	ENSMUSG00000020290	Xpo1	11:23206054-23248249	CREpos_FEMALE_PLACENTA	CREneg_FEMALE_PLACENTA	OK	29.8992	14.5227	-1.0418	-1.62708	0.0007	0.0249381	yes	-0.485721078
ENSMUSG00000029322	ENSMUSG00000029322	Plac8	5:100701590-100774347	CREpos_FEMALE_PLACENTA	CREneg_FEMALE_PLACENTA	OK	413.516	199.564	-1.05109	-1.85555	0.0002	0.00925945	yes	-0.482603405
ENSMUSG00000020325	ENSMUSG00000020325	Fstl3	10:79613105-79626795	CREpos_FEMALE_PLACENTA	CREneg_FEMALE_PLACENTA	OK	134.753	64.928	-1.0534	-1.80611	0.00045	0.0176599	yes	-0.481831293
ENSMUSG00000053646	ENSMUSG00000053646	Plxnb1	9:108922911-108948985	CREpos_FEMALE_PLACENTA	CREneg_FEMALE_PLACENTA	OK	14.503	6.91428	-1.0687	-1.22547	0.0001	0.0054159	yes	-0.476748399
ENSMUSG00000037440	ENSMUSG00000037440	Vnn1	10:23770585-23781241	CREpos_FEMALE_PLACENTA	CREneg_FEMALE_PLACENTA	OK	95.875	45.1518	-1.08637	-1.97359	0.00015	0.00736907	yes	-0.470944841
ENSMUSG00000056214	ENSMUSG00000056214	Pard6g	18:80090104-80162854	CREpos_FEMALE_PLACENTA	CREneg_FEMALE_PLACENTA	OK	33.3912	15.626	-1.09552	-1.84337	0.00045	0.0176599	yes	-0.467967421
ENSMUSG00000097639	ENSMUSG00000097639	Platr4	3:41308498-41490599	CREpos_FEMALE_PLACENTA	CREneg_FEMALE_PLACENTA	OK	6.17714	2.88775	-1.09699	-0.981026	5.00E-05	0.00295485	yes	-0.467490839
ENSMUSG00000062591	ENSMUSG00000062591	Tubb4a	17:57385552-57414757	CREpos_FEMALE_PLACENTA	CREneg_FEMALE_PLACENTA	OK	38.6547	18.0199	-1.10106	-1.65338	0.0013	0.0394576	yes	-0.466173855
ENSMUSG00000039457	ENSMUSG00000039457	Ppl	16:4904154-4950285	CREpos_FEMALE_PLACENTA	CREneg_FEMALE_PLACENTA	OK	7.36515	3.42493	-1.10464	-1.71328	0.0009	0.0300894	yes	-0.465018494
ENSMUSG00000029330	ENSMUSG00000029330	Cds1	5:101912995-101971724	CREpos_FEMALE_PLACENTA	CREneg_FEMALE_PLACENTA	OK	26.7368	12.4089	-1.10745	-1.54395	0.00015	0.00736907	yes	-0.464113639
ENSMUSG00000085396	ENSMUSG00000085396	Firre	X:49626176-49724249	CREpos_FEMALE_PLACENTA	CREneg_FEMALE_PLACENTA	OK	13.094	5.9954	-1.12698	-1.11095	0.0005	0.0191362	yes	-0.457873191
ENSMUSG00000072244	ENSMUSG00000072244	Trim6	7:103867776-103884359	CREpos_FEMALE_PLACENTA	CREneg_FEMALE_PLACENTA	OK	24.5933	11.2385	-1.12981	-1.46758	0.0002	0.00925945	yes	-0.456975904
ENSMUSG00000025792	ENSMUSG00000025792	Slc25a10	11:120380231-120390013	CREpos_FEMALE_PLACENTA	CREneg_FEMALE_PLACENTA	OK	28.2659	12.6647	-1.15825	-1.66786	0.0007	0.0249381	yes	-0.448055701
ENSMUSG00000026678	ENSMUSG00000026678	Rgs5	1:169483069-169523382	CREpos_FEMALE_PLACENTA	CREneg_FEMALE_PLACENTA	OK	54.166	24.2684	-1.15831	-1.99878	0.00015	0.00736907	yes	-0.448037067
ENSMUSG00000087166	ENSMUSG00000087166	L1td1	4:98614970-98626717	CREpos_FEMALE_PLACENTA	CREneg_FEMALE_PLACENTA	OK	10.2327	4.57867	-1.16019	-1.48816	0.00175	0.0491787	yes	-0.447453603
ENSMUSG00000029722	ENSMUSG00000029722	Agfg2	5:137648724-137682988	CREpos_FEMALE_PLACENTA	CREneg_FEMALE_PLACENTA	OK	9.48394	4.17597	-1.18337	-1.55173	0.00165	0.0470262	yes	-0.440321746
ENSMUSG00000074415	ENSMUSG00000074415	Mir100hg	9:41238320-41648848	CREpos_FEMALE_PLACENTA	CREneg_FEMALE_PLACENTA	OK	2.03522	0.891586	-1.19074	-0.789685	5.00E-05	0.00295485	yes	-0.4380781
ENSMUSG00000002799	ENSMUSG00000002799	Jag2	12:112871438-112893396	CREpos_FEMALE_PLACENTA	CREneg_FEMALE_PLACENTA	OK	9.13072	3.98679	-1.1955	-1.35702	0.0004	0.0161066	yes	-0.436635096
ENSMUSG00000028572	ENSMUSG00000028572	Hook1	4:95445743-95913650	CREpos_FEMALE_PLACENTA	CREneg_FEMALE_PLACENTA	OK	8.77069	3.79944	-1.2069	-1.39165	0.00135	0.0404859	yes	-0.433198454
ENSMUSG00000037568	ENSMUSG00000037568	Vash2	1:190679842-190711493	CREpos_FEMALE_PLACENTA	CREneg_FEMALE_PLACENTA	OK	13.1183	5.67542	-1.20879	-1.75886	0.00025	0.0111134	yes	-0.432631315
ENSMUSG00000018507	ENSMUSG00000018507	Trpv2	11:62465311-62491341	CREpos_FEMALE_PLACENTA	CREneg_FEMALE_PLACENTA	OK	38.2926	16.5008	-1.21453	-1.85413	0.0002	0.00925945	yes	-0.43091344
ENSMUSG00000029843	ENSMUSG00000029843	Slc13a4	6:35244891-35287886	CREpos_FEMALE_PLACENTA	CREneg_FEMALE_PLACENTA	OK	63.4809	27.2081	-1.22229	-2.12563	5.00E-05	0.00295485	yes	-0.428601855
ENSMUSG00000023906	ENSMUSG00000023906	Cldn6	17:23898222-23901420	CREpos_FEMALE_PLACENTA	CREneg_FEMALE_PLACENTA	OK	28.1767	11.9713	-1.23492	-1.65112	0.0014	0.0415513	yes	-0.424866058
ENSMUSG00000032047	ENSMUSG00000032047	Acat1	9:53491821-53521682	CREpos_FEMALE_PLACENTA	CREneg_FEMALE_PLACENTA	OK	20.0039	8.42141	-1.24815	-1.16403	0.00145	0.0427825	yes	-0.420987704
ENSMUSG00000061086	ENSMUSG00000061086	Myl4	11:104441488-104486579	CREpos_FEMALE_PLACENTA	CREneg_FEMALE_PLACENTA	OK	39.5628	16.552	-1.25714	-1.67669	0.001	0.0325656	yes	-0.41837252
ENSMUSG00000006488	ENSMUSG00000006488	Prl7a1	13:27817348-27826476	CREpos_FEMALE_PLACENTA	CREneg_FEMALE_PLACENTA	OK	136.149	56.5022	-1.26881	-2.04243	5.00E-05	0.00295485	yes	-0.415001944
ENSMUSG00000141314	ENSMUSG00000141314	-	3:86888003-86919870	CREpos_FEMALE_PLACENTA	CREneg_FEMALE_PLACENTA	OK	0.350788	0.144509	-1.27944	-0.256958	0.0004	0.0161066	yes	-0.411955383
ENSMUSG00000025127	ENSMUSG00000025127	Gcgr	11:120416802-120429812	CREpos_FEMALE_PLACENTA	CREneg_FEMALE_PLACENTA	OK	17.5217	7.123	-1.29858	-1.79635	0.00125	0.0383454	yes	-0.406526132
ENSMUSG00000034165	ENSMUSG00000034165	Ccnd3	17:47815975-47922417	CREpos_FEMALE_PLACENTA	CREneg_FEMALE_PLACENTA	OK	66.0333	26.771	-1.30252	-1.70637	0.00025	0.0111134	yes	-0.405417424
ENSMUSG00000029646	ENSMUSG00000029646	Cdx2	5:147237614-147244080	CREpos_FEMALE_PLACENTA	CREneg_FEMALE_PLACENTA	OK	19.1788	7.76112	-1.30517	-1.79135	0.00025	0.0111134	yes	-0.404673421
ENSMUSG00000126186	ENSMUSG00000126186	-	2:74969186-75463950	CREpos_FEMALE_PLACENTA	CREneg_FEMALE_PLACENTA	OK	0.504725	0.203984	-1.30704	-0.386948	5.00E-05	0.00295485	yes	-0.404149229
ENSMUSG00000043099	ENSMUSG00000043099	Hic1	11:75055390-75060345	CREpos_FEMALE_PLACENTA	CREneg_FEMALE_PLACENTA	OK	29.6372	11.9461	-1.31087	-2.03379	5.00E-05	0.00295485	yes	-0.403077735
ENSMUSG00000018362	ENSMUSG00000018362	Kpna2	11:106879454-106890367	CREpos_FEMALE_PLACENTA	CREneg_FEMALE_PLACENTA	OK	23.8288	9.58674	-1.31359	-1.8233	0.00035	0.0145904	yes	-0.402318504
ENSMUSG00000017922	ENSMUSG00000017922	Prl3c1	13:27380641-27387732	CREpos_FEMALE_PLACENTA	CREneg_FEMALE_PLACENTA	OK	40.4202	16.2079	-1.31838	-1.60425	0.0014	0.0415513	yes	-0.400984951
ENSMUSG00000028044	ENSMUSG00000028044	Cks1b	3:89322778-89325690	CREpos_FEMALE_PLACENTA	CREneg_FEMALE_PLACENTA	OK	33.9406	13.5733	-1.32225	-1.64402	0.0014	0.0415513	yes	-0.399910759
ENSMUSG00000027932	ENSMUSG00000027932	Slc27a3	3:90292545-90297245	CREpos_FEMALE_PLACENTA	CREneg_FEMALE_PLACENTA	OK	17.0613	6.8034	-1.3264	-1.63879	0.0006	0.0222022	yes	-0.398762044
ENSMUSG00000021048	ENSMUSG00000021048	Mthfd1	12:76300948-76366577	CREpos_FEMALE_PLACENTA	CREneg_FEMALE_PLACENTA	OK	6.72568	2.67366	-1.33086	-1.50241	0.0008	0.0274776	yes	-0.3975312
ENSMUSG00000033295	ENSMUSG00000033295	Ptprf	4:118065409-118148602	CREpos_FEMALE_PLACENTA	CREneg_FEMALE_PLACENTA	OK	17.3765	6.90377	-1.33168	-2.23151	5.00E-05	0.00295485	yes	-0.397305315
ENSMUSG00000098112	ENSMUSG00000098112	Bin2	15:100538957-100569272	CREpos_FEMALE_PLACENTA	CREneg_FEMALE_PLACENTA	OK	29.1069	11.5519	-1.33323	-1.61739	5.00E-05	0.00295485	yes	-0.396878688
ENSMUSG00000042195	ENSMUSG00000042195	Slc35f2	9:53678821-53725438	CREpos_FEMALE_PLACENTA	CREneg_FEMALE_PLACENTA	OK	25.2072	9.83702	-1.35754	-1.89268	0.0002	0.00925945	yes	-0.39024715
ENSMUSG00000062342	ENSMUSG00000062342	Serpinb9e	13:33433594-33444833	CREpos_FEMALE_PLACENTA	CREneg_FEMALE_PLACENTA	OK	212.157	82.4558	-1.36344	-2.39879	5.00E-05	0.00295485	yes	-0.388654466
ENSMUSG00000114035	ENSMUSG00000114035	Gm31126	13:50399216-50645777	CREpos_FEMALE_PLACENTA	CREneg_FEMALE_PLACENTA	OK	0.310489	0.120643	-1.36379	-0.234245	0.0004	0.0161066	yes	-0.388560189
ENSMUSG00000032397	ENSMUSG00000032397	Tipin	9:64188862-64212706	CREpos_FEMALE_PLACENTA	CREneg_FEMALE_PLACENTA	OK	13.4775	5.11308	-1.39829	-1.19495	0.0013	0.0394576	yes	-0.379378546
ENSMUSG00000054717	ENSMUSG00000054717	Hmgb2	8:57935740-57969033	CREpos_FEMALE_PLACENTA	CREneg_FEMALE_PLACENTA	OK	20.931	7.92163	-1.40177	-1.27802	0.00115	0.0361611	yes	-0.37846453
ENSMUSG00000064043	ENSMUSG00000064043	Trerf1	17:47451800-47672883	CREpos_FEMALE_PLACENTA	CREneg_FEMALE_PLACENTA	OK	2.07325	0.781249	-1.40804	-1.62602	0.0017	0.0480423	yes	-0.376823279
ENSMUSG00000034248	ENSMUSG00000034248	Slc25a37	14:69438704-69574621	CREpos_FEMALE_PLACENTA	CREneg_FEMALE_PLACENTA	OK	17.5183	6.59241	-1.40998	-2.10055	5.00E-05	0.00295485	yes	-0.376316904
ENSMUSG00000035000	ENSMUSG00000035000	Dpp4	2:62160416-62301257	CREpos_FEMALE_PLACENTA	CREneg_FEMALE_PLACENTA	OK	1.65676	0.61913	-1.42005	-0.955583	0.0015	0.0440636	yes	-0.373699361
ENSMUSG00000046179	ENSMUSG00000046179	E2f8	7:48516176-49259838	CREpos_FEMALE_PLACENTA	CREneg_FEMALE_PLACENTA	OK	20.5774	7.68142	-1.42162	-1.70801	0.00125	0.0383454	yes	-0.373292907
ENSMUSG00000030528	ENSMUSG00000030528	Blm	7:80104480-80184867	CREpos_FEMALE_PLACENTA	CREneg_FEMALE_PLACENTA	OK	2.81769	1.05058	-1.42333	-0.80102	0.001	0.0325656	yes	-0.372850712
ENSMUSG00000070719	ENSMUSG00000070719	Pla2g4d	2:120096075-120119678	CREpos_FEMALE_PLACENTA	CREneg_FEMALE_PLACENTA	OK	5.65013	2.08717	-1.43673	-1.72943	0.00075	0.0261174	yes	-0.369403643
ENSMUSG00000038028	ENSMUSG00000038028	Tigar	6:127062078-127087430	CREpos_FEMALE_PLACENTA	CREneg_FEMALE_PLACENTA	OK	4.17455	1.53956	-1.43911	-1.63146	0.0014	0.0415513	yes	-0.368794744
ENSMUSG00000035863	ENSMUSG00000035863	Palm	10:79629405-79656730	CREpos_FEMALE_PLACENTA	CREneg_FEMALE_PLACENTA	OK	37.7729	13.9227	-1.43991	-2.1083	5.00E-05	0.00295485	yes	-0.368590297
ENSMUSG00000023828	ENSMUSG00000023828	Slc22a3	17:12597494-12726591	CREpos_FEMALE_PLACENTA	CREneg_FEMALE_PLACENTA	OK	28.2196	10.3329	-1.44945	-2.08177	0.0002	0.00925945	yes	-0.366160989
ENSMUSG00000053398	ENSMUSG00000053398	Phgdh	3:98220485-98247306	CREpos_FEMALE_PLACENTA	CREneg_FEMALE_PLACENTA	OK	27.8487	10.1753	-1.45254	-2.20486	5.00E-05	0.00295485	yes	-0.365377576
ENSMUSG00000025153	ENSMUSG00000025153	Fasn	11:120696671-120715373	CREpos_FEMALE_PLACENTA	CREneg_FEMALE_PLACENTA	OK	13.1283	4.78968	-1.45468	-1.27196	0.0009	0.0300894	yes	-0.364836
ENSMUSG00000114828	ENSMUSG00000114828	AI463229	13:37725332-37852074	CREpos_FEMALE_PLACENTA	CREneg_FEMALE_PLACENTA	OK	0.276925	0.100417	-1.46349	-0.252294	5.00E-05	0.00295485	yes	-0.362614872
ENSMUSG00000021728	ENSMUSG00000021728	Emb	13:117345071-117410951	CREpos_FEMALE_PLACENTA	CREneg_FEMALE_PLACENTA	OK	25.1127	9.08633	-1.46665	-2.15101	5.00E-05	0.00295485	yes	-0.361821489
ENSMUSG00000022346	ENSMUSG00000022346	Myc	15:61855883-61862223	CREpos_FEMALE_PLACENTA	CREneg_FEMALE_PLACENTA	OK	17.1088	6.17935	-1.46921	-1.47295	0.0006	0.0222022	yes	-0.361180022
ENSMUSG00000031596	ENSMUSG00000031596	Slc7a2	8:41315432-41375345	CREpos_FEMALE_PLACENTA	CREneg_FEMALE_PLACENTA	OK	14.8745	5.36101	-1.47226	-2.14919	5.00E-05	0.00295485	yes	-0.360417258
ENSMUSG00000120442	ENSMUSG00000120442	Gm56829	8:21090138-21135560	CREpos_FEMALE_PLACENTA	CREneg_FEMALE_PLACENTA	OK	3.78778	1.35444	-1.48366	-1.15106	0.00075	0.0261174	yes	-0.357580508
ENSMUSG00000021553	ENSMUSG00000021553	Slc28a3	13:58693212-58758691	CREpos_FEMALE_PLACENTA	CREneg_FEMALE_PLACENTA	OK	2.89817	1.02666	-1.49718	-1.59942	0.0007	0.0249381	yes	-0.354245148
ENSMUSG00000046899	ENSMUSG00000046899	Prl7a2	13:27842566-27852019	CREpos_FEMALE_PLACENTA	CREneg_FEMALE_PLACENTA	OK	3013.87	1056.45	-1.51239	-2.29959	5.00E-05	0.00295485	yes	-0.350530042
ENSMUSG00000023990	ENSMUSG00000023990	Tfeb	17:48047954-48103344	CREpos_FEMALE_PLACENTA	CREneg_FEMALE_PLACENTA	OK	34.1707	11.8954	-1.52236	-1.92717	5.00E-05	0.00295485	yes	-0.348115993
ENSMUSG00000072082	ENSMUSG00000072082	Ccnf	17:24441171-24470458	CREpos_FEMALE_PLACENTA	CREneg_FEMALE_PLACENTA	OK	10.6913	3.71613	-1.52456	-1.18843	5.00E-05	0.00295485	yes	-0.347585547
ENSMUSG00000005233	ENSMUSG00000005233	Spc25	2:69024238-69036538	CREpos_FEMALE_PLACENTA	CREneg_FEMALE_PLACENTA	OK	8.8928	3.07826	-1.53052	-1.6465	0.00135	0.0404859	yes	-0.346152579
ENSMUSG00000024590	ENSMUSG00000024590	Lmnb1	18:56840884-56886496	CREpos_FEMALE_PLACENTA	CREneg_FEMALE_PLACENTA	OK	28.6544	9.90793	-1.5321	-2.17385	5.00E-05	0.00295485	yes	-0.345773689
ENSMUSG00000021268	ENSMUSG00000021268	Meg3	12:109506876-109538165	CREpos_FEMALE_PLACENTA	CREneg_FEMALE_PLACENTA	OK	136.89	47.1724	-1.537	-1.75854	0.0003	0.0128253	yes	-0.344601288
ENSMUSG00000033508	ENSMUSG00000033508	Asprv1	6:86605145-86606692	CREpos_FEMALE_PLACENTA	CREneg_FEMALE_PLACENTA	OK	5.27678	1.76945	-1.57635	-1.60237	0.0016	0.0458613	yes	-0.335329195
ENSMUSG00000025154	ENSMUSG00000025154	Arhgap19	19:41755026-41790486	CREpos_FEMALE_PLACENTA	CREneg_FEMALE_PLACENTA	OK	3.6772	1.21939	-1.59245	-1.75753	0.00045	0.0176599	yes	-0.331607835
ENSMUSG00000015134	ENSMUSG00000015134	Aldh1a3	7:66038123-66077265	CREpos_FEMALE_PLACENTA	CREneg_FEMALE_PLACENTA	OK	40.3538	13.2627	-1.60533	-2.20159	0.00015	0.00736907	yes	-0.328660504
ENSMUSG00000043987	ENSMUSG00000043987	Cep164	9:45678243-45739989	CREpos_FEMALE_PLACENTA	CREneg_FEMALE_PLACENTA	OK	18.9223	6.103	-1.6325	-1.23939	5.00E-05	0.00295485	yes	-0.322528823
ENSMUSG00000028965	ENSMUSG00000028965	Tnfrsf9	4:150999018-151030559	CREpos_FEMALE_PLACENTA	CREneg_FEMALE_PLACENTA	OK	335.476	107.505	-1.6418	-2.86637	5.00E-05	0.00295485	yes	-0.320456403
ENSMUSG00000078532	ENSMUSG00000078532	Nkain1	4:130297196-130339644	CREpos_FEMALE_PLACENTA	CREneg_FEMALE_PLACENTA	OK	21.1684	6.74214	-1.65063	-1.91316	0.0002	0.00925945	yes	-0.318501043
ENSMUSG00000031165	ENSMUSG00000031165	Was	X:7947691-7956737	CREpos_FEMALE_PLACENTA	CREneg_FEMALE_PLACENTA	OK	5.82809	1.8562	-1.65067	-1.8106	0.00015	0.00736907	yes	-0.318492212
ENSMUSG00000054435	ENSMUSG00000054435	Gimap4	6:48661482-48668994	CREpos_FEMALE_PLACENTA	CREneg_FEMALE_PLACENTA	OK	5.90207	1.87435	-1.65483	-1.71806	0.00065	0.0237895	yes	-0.317575165
ENSMUSG00000017146	ENSMUSG00000017146	Brca1	11:101379589-101442781	CREpos_FEMALE_PLACENTA	CREneg_FEMALE_PLACENTA	OK	2.30639	0.713977	-1.69169	-1.24308	5.00E-05	0.00295485	yes	-0.309564083
ENSMUSG00000032744	ENSMUSG00000032744	Heyl	4:123127348-123143668	CREpos_FEMALE_PLACENTA	CREneg_FEMALE_PLACENTA	OK	1.21948	0.377043	-1.69346	-1.56125	0.00025	0.0111134	yes	-0.309184521
ENSMUSG00000029516	ENSMUSG00000029516	Cit	5:115983336-116147006	CREpos_FEMALE_PLACENTA	CREneg_FEMALE_PLACENTA	OK	0.742442	0.229255	-1.69532	-0.706446	0.0001	0.0054159	yes	-0.308786161
ENSMUSG00000044026	ENSMUSG00000044026	Slc35g1	19:38384427-38394058	CREpos_FEMALE_PLACENTA	CREneg_FEMALE_PLACENTA	OK	3.83744	1.1645	-1.72043	-1.74553	0.0005	0.0191362	yes	-0.303458261
ENSMUSG00000026779	ENSMUSG00000026779	Mastl	2:23005617-23046036	CREpos_FEMALE_PLACENTA	CREneg_FEMALE_PLACENTA	OK	1.2056	0.364751	-1.72477	-1.53055	0.0013	0.0394576	yes	-0.302546752
ENSMUSG00000024008	ENSMUSG00000024008	Cpne5	17:29374529-29457141	CREpos_FEMALE_PLACENTA	CREneg_FEMALE_PLACENTA	OK	2.19554	0.661872	-1.72995	-1.53946	0.0006	0.0222022	yes	-0.301462405
ENSMUSG00000017861	ENSMUSG00000017861	Mybl2	2:162896606-162931561	CREpos_FEMALE_PLACENTA	CREneg_FEMALE_PLACENTA	OK	3.93898	1.1869	-1.73062	-1.59513	0.0001	0.0054159	yes	-0.301322435
ENSMUSG00000029120	ENSMUSG00000029120	Ppp2r2c	5:37025856-37112422	CREpos_FEMALE_PLACENTA	CREneg_FEMALE_PLACENTA	OK	26.4972	7.951	-1.73663	-2.64747	5.00E-05	0.00295485	yes	-0.300069793
ENSMUSG00000027375	ENSMUSG00000027375	Mal	2:127475145-127498615	CREpos_FEMALE_PLACENTA	CREneg_FEMALE_PLACENTA	OK	11.5854	3.46948	-1.73952	-1.90246	0.0001	0.0054159	yes	-0.299469296
ENSMUSG00000032400	ENSMUSG00000032400	Zwilch	9:64024428-64080386	CREpos_FEMALE_PLACENTA	CREneg_FEMALE_PLACENTA	OK	3.46325	1.03664	-1.74022	-1.25238	0.0006	0.0222022	yes	-0.299324028
ENSMUSG00000031099	ENSMUSG00000031099	Smarca1	X:46898244-46981851	CREpos_FEMALE_PLACENTA	CREneg_FEMALE_PLACENTA	OK	1.5241	0.455489	-1.74247	-1.40068	0.00085	0.0288497	yes	-0.298857572
ENSMUSG00000109127	ENSMUSG00000109127	Gm31135	8:8094567-8569919	CREpos_FEMALE_PLACENTA	CREneg_FEMALE_PLACENTA	OK	0.313205	0.0931946	-1.74879	-0.507649	0.0001	0.0054159	yes	-0.297551233
ENSMUSG00000028644	ENSMUSG00000028644	Ermap	4:119031559-119047208	CREpos_FEMALE_PLACENTA	CREneg_FEMALE_PLACENTA	OK	5.43414	1.60148	-1.76265	-2.01946	0.00015	0.00736907	yes	-0.294706339
ENSMUSG00000097146	ENSMUSG00000097146	Gm4211	13:81105780-81781273	CREpos_FEMALE_PLACENTA	CREneg_FEMALE_PLACENTA	OK	0.313162	0.092264	-1.76307	-0.208996	0.0009	0.0300894	yes	-0.294620557
ENSMUSG00000002870	ENSMUSG00000002870	Mcm2	6:88860455-88875762	CREpos_FEMALE_PLACENTA	CREneg_FEMALE_PLACENTA	OK	8.57492	2.50443	-1.77564	-2.11117	5.00E-05	0.00295485	yes	-0.292064719
ENSMUSG00000002055	ENSMUSG00000002055	Spag5	11:78181666-78213283	CREpos_FEMALE_PLACENTA	CREneg_FEMALE_PLACENTA	OK	2.15785	0.627892	-1.78101	-0.954281	0.00155	0.0452677	yes	-0.290979617
ENSMUSG00000034349	ENSMUSG00000034349	Smc4	3:68912070-68941956	CREpos_FEMALE_PLACENTA	CREneg_FEMALE_PLACENTA	OK	10.7551	3.12934	-1.78108	-1.69369	5.00E-05	0.00295485	yes	-0.290965499
ENSMUSG00000050394	ENSMUSG00000050394	Armcx6	X:133649209-133652166	CREpos_FEMALE_PLACENTA	CREneg_FEMALE_PLACENTA	OK	0.619827	0.180094	-1.78311	-1.29592	0.0016	0.0458613	yes	-0.290556372
ENSMUSG00000086804	ENSMUSG00000086804	Gm43154	6:31582116-31899205	CREpos_FEMALE_PLACENTA	CREneg_FEMALE_PLACENTA	OK	0.26139	0.075768	-1.78654	-0.264803	5.00E-05	0.00295485	yes	-0.289866396
ENSMUSG00000039883	ENSMUSG00000039883	Lrrc17	5:21688844-21850632	CREpos_FEMALE_PLACENTA	CREneg_FEMALE_PLACENTA	OK	1.70336	0.488436	-1.80214	-1.66206	0.00105	0.0337562	yes	-0.286748928
ENSMUSG00000027869	ENSMUSG00000027869	Hsd3b6	3:98712819-98721759	CREpos_FEMALE_PLACENTA	CREneg_FEMALE_PLACENTA	OK	6.1635	1.75048	-1.816	-1.65439	0.00045	0.0176599	yes	-0.284007316
ENSMUSG00000026675	ENSMUSG00000026675	Hsd17b7	1:169777103-169796810	CREpos_FEMALE_PLACENTA	CREneg_FEMALE_PLACENTA	OK	24.4703	6.92642	-1.82085	-2.69218	5.00E-05	0.00295485	yes	-0.283054154
ENSMUSG00000028519	ENSMUSG00000028519	Dab1	4:103476555-104602041	CREpos_FEMALE_PLACENTA	CREneg_FEMALE_PLACENTA	OK	2.88848	0.803356	-1.8462	-1.34564	0.00015	0.00736907	yes	-0.278123971
ENSMUSG00000028312	ENSMUSG00000028312	Smc2	4:52430272-52488260	CREpos_FEMALE_PLACENTA	CREneg_FEMALE_PLACENTA	OK	4.66321	1.29534	-1.848	-2.15715	5.00E-05	0.00295485	yes	-0.277777182
ENSMUSG00000004231	ENSMUSG00000004231	Pax2	19:44674187-44826310	CREpos_FEMALE_PLACENTA	CREneg_FEMALE_PLACENTA	OK	1.36685	0.377463	-1.85645	-1.7489	0.00015	0.00736907	yes	-0.276154971
ENSMUSG00000048040	ENSMUSG00000048040	Arxes2	X:134894572-134896104	CREpos_FEMALE_PLACENTA	CREneg_FEMALE_PLACENTA	OK	5.11499	1.41136	-1.85765	-1.9399	0.00025	0.0111134	yes	-0.275925367
ENSMUSG00000030641	ENSMUSG00000030641	Ddias	7:92506732-92523455	CREpos_FEMALE_PLACENTA	CREneg_FEMALE_PLACENTA	OK	2.62869	0.720179	-1.86791	-1.5602	5.00E-05	0.00295485	yes	-0.273970032
ENSMUSG00000022797	ENSMUSG00000022797	Tfrc	16:32427737-32456151	CREpos_FEMALE_PLACENTA	CREneg_FEMALE_PLACENTA	OK	360.291	98.4332	-1.87195	-3.1183	5.00E-05	0.00295485	yes	-0.273203903
ENSMUSG00000041219	ENSMUSG00000041219	Arhgap11a	2:113661836-113679006	CREpos_FEMALE_PLACENTA	CREneg_FEMALE_PLACENTA	OK	4.01687	1.09467	-1.87558	-2.14218	5.00E-05	0.00295485	yes	-0.272517352
ENSMUSG00000134129	ENSMUSG00000134129	-	2:167956796-168014878	CREpos_FEMALE_PLACENTA	CREneg_FEMALE_PLACENTA	OK	0.460742	0.12556	-1.87558	-0.639997	0.00065	0.0237895	yes	-0.272517352
ENSMUSG00000042607	ENSMUSG00000042607	Asb4	6:5383385-5433022	CREpos_FEMALE_PLACENTA	CREneg_FEMALE_PLACENTA	OK	2.67865	0.727331	-1.88082	-1.77507	5.00E-05	0.00295485	yes	-0.27152934
ENSMUSG00000022070	ENSMUSG00000022070	Bora	14:99283657-99311976	CREpos_FEMALE_PLACENTA	CREneg_FEMALE_PLACENTA	OK	2.98037	0.800065	-1.8973	-1.7036	0.00015	0.00736907	yes	-0.26844529
ENSMUSG00000021763	ENSMUSG00000021763	Cspg4b	13:113429692-113516245	CREpos_FEMALE_PLACENTA	CREneg_FEMALE_PLACENTA	OK	0.616018	0.165347	-1.89747	-1.83056	5.00E-05	0.00295485	yes	-0.26841366
ENSMUSG00000020651	ENSMUSG00000020651	Slc26a4	12:31569825-31609968	CREpos_FEMALE_PLACENTA	CREneg_FEMALE_PLACENTA	OK	1.18293	0.316767	-1.90087	-1.56058	0.0007	0.0249381	yes	-0.267781834
ENSMUSG00000020788	ENSMUSG00000020788	Atp2a3	11:72851994-72883870	CREpos_FEMALE_PLACENTA	CREneg_FEMALE_PLACENTA	OK	10.2926	2.72861	-1.91537	-2.16278	5.00E-05	0.00295485	yes	-0.265103937
ENSMUSG00000049929	ENSMUSG00000049929	Lpar4	X:105964230-105977506	CREpos_FEMALE_PLACENTA	CREneg_FEMALE_PLACENTA	OK	3.72892	0.975484	-1.93457	-2.22348	0.0001	0.0054159	yes	-0.261599194
ENSMUSG00000097709	ENSMUSG00000097709	2810429I04Rik	13:3499273-3576460	CREpos_FEMALE_PLACENTA	CREneg_FEMALE_PLACENTA	OK	0.525973	0.13681	-1.94281	-0.749125	5.00E-05	0.00295485	yes	-0.26010932
ENSMUSG00000029910	ENSMUSG00000029910	Mad2l1	6:66512373-66524204	CREpos_FEMALE_PLACENTA	CREneg_FEMALE_PLACENTA	OK	8.50638	2.2045	-1.9481	-1.889	0.001	0.0325656	yes	-0.259157311
ENSMUSG00000023927	ENSMUSG00000023927	Satb1	17:52043214-52141751	CREpos_FEMALE_PLACENTA	CREneg_FEMALE_PLACENTA	OK	3.9286	1.01539	-1.95198	-1.75946	0.0004	0.0161066	yes	-0.258461267
ENSMUSG00000031245	ENSMUSG00000031245	Hmgn5	X:108048139-108057010	CREpos_FEMALE_PLACENTA	CREneg_FEMALE_PLACENTA	OK	51.1649	13.1957	-1.95509	-2.67288	5.00E-05	0.00295485	yes	-0.257904705
ENSMUSG00000002204	ENSMUSG00000002204	Napsa	7:44221803-44240050	CREpos_FEMALE_PLACENTA	CREneg_FEMALE_PLACENTA	OK	5.64895	1.44656	-1.96536	-1.64644	0.0005	0.0191362	yes	-0.256075299
ENSMUSG00000039231	ENSMUSG00000039231	Suv39h1	X:7814419-7941242	CREpos_FEMALE_PLACENTA	CREneg_FEMALE_PLACENTA	OK	17.7757	4.48863	-1.98556	-2.22831	5.00E-05	0.00295485	yes	-0.252514826
ENSMUSG00000055978	ENSMUSG00000055978	Fut2	7:45298014-45315818	CREpos_FEMALE_PLACENTA	CREneg_FEMALE_PLACENTA	OK	1.08364	0.269981	-2.00496	-1.33246	0.00085	0.0288497	yes	-0.249141973
ENSMUSG00000062248	ENSMUSG00000062248	Cks2	13:51799267-51805687	CREpos_FEMALE_PLACENTA	CREneg_FEMALE_PLACENTA	OK	29.5513	7.36077	-2.00529	-2.13536	5.00E-05	0.00295485	yes	-0.249084991
ENSMUSG00000121605	ENSMUSG00000121605	Ahsp	7:127901968-127902930	CREpos_FEMALE_PLACENTA	CREneg_FEMALE_PLACENTA	OK	27.2146	6.76131	-2.00901	-2.25024	5.00E-05	0.00295485	yes	-0.248443551
ENSMUSG00000050132	ENSMUSG00000050132	Sarm1	11:78363155-78388580	CREpos_FEMALE_PLACENTA	CREneg_FEMALE_PLACENTA	OK	1.34856	0.332499	-2.02	-1.75584	0.00025	0.0111134	yes	-0.246558176
ENSMUSG00000073400	ENSMUSG00000073400	Trim10	17:37180465-37188725	CREpos_FEMALE_PLACENTA	CREneg_FEMALE_PLACENTA	OK	2.06866	0.505998	-2.03149	-1.87438	0.0005	0.0191362	yes	-0.244602321
ENSMUSG00000063130	ENSMUSG00000063130	Calml3	13:3852895-3854316	CREpos_FEMALE_PLACENTA	CREneg_FEMALE_PLACENTA	OK	2.2498	0.550233	-2.03168	-1.72547	0.0006	0.0222022	yes	-0.24457011
ENSMUSG00000027699	ENSMUSG00000027699	Ect2	3:27151370-27211172	CREpos_FEMALE_PLACENTA	CREneg_FEMALE_PLACENTA	OK	3.22656	0.789109	-2.0317	-2.0137	5.00E-05	0.00295485	yes	-0.244566719
ENSMUSG00000045318	ENSMUSG00000045318	Adra2c	5:35435662-35439107	CREpos_FEMALE_PLACENTA	CREneg_FEMALE_PLACENTA	OK	0.700327	0.168051	-2.05913	-1.44937	0.00085	0.0288497	yes	-0.239960692
ENSMUSG00000050808	ENSMUSG00000050808	Muc15	2:110485545-110781268	CREpos_FEMALE_PLACENTA	CREneg_FEMALE_PLACENTA	OK	2.98637	0.715401	-2.06157	-2.0344	0.0007	0.0249381	yes	-0.239555194
ENSMUSG00000074887	ENSMUSG00000074887	EU599041	7:42863421-42901968	CREpos_FEMALE_PLACENTA	CREneg_FEMALE_PLACENTA	OK	0.238889	0.0571337	-2.06393	-0.593076	0.00125	0.0383454	yes	-0.239163644
ENSMUSG00000018983	ENSMUSG00000018983	E2f2	4:135899704-135923368	CREpos_FEMALE_PLACENTA	CREneg_FEMALE_PLACENTA	OK	1.88218	0.448094	-2.07053	-1.91459	0.0001	0.0054159	yes	-0.238072023
ENSMUSG00000135982	ENSMUSG00000135982	-	9:115178373-115223158	CREpos_FEMALE_PLACENTA	CREneg_FEMALE_PLACENTA	OK	1.22378	0.289661	-2.0789	-1.63576	0.0008	0.0274776	yes	-0.236694814
ENSMUSG00000092225	ENSMUSG00000092225	Gm2381	7:42466252-42516658	CREpos_FEMALE_PLACENTA	CREneg_FEMALE_PLACENTA	OK	0.798275	0.188209	-2.08455	-1.92054	0.0005	0.0191362	yes	-0.235769663
ENSMUSG00000025758	ENSMUSG00000025758	Plk4	3:40754453-40771318	CREpos_FEMALE_PLACENTA	CREneg_FEMALE_PLACENTA	OK	4.81568	1.12586	-2.09672	-2.23915	5.00E-05	0.00295485	yes	-0.233789169
ENSMUSG00000041859	ENSMUSG00000041859	Mcm3	1:20873191-20890536	CREpos_FEMALE_PLACENTA	CREneg_FEMALE_PLACENTA	OK	14.001	3.26698	-2.0995	-1.55488	0.00015	0.00736907	yes	-0.233339103
ENSMUSG00000021569	ENSMUSG00000021569	Trip13	13:74059465-74085903	CREpos_FEMALE_PLACENTA	CREneg_FEMALE_PLACENTA	OK	6.66077	1.55298	-2.10065	-1.79612	0.0001	0.0054159	yes	-0.233153178
ENSMUSG00000029591	ENSMUSG00000029591	Ung	5:114267097-114277384	CREpos_FEMALE_PLACENTA	CREneg_FEMALE_PLACENTA	OK	4.52365	1.05126	-2.10537	-1.88766	0.0008	0.0274776	yes	-0.232391628
ENSMUSG00000054293	ENSMUSG00000054293	P2ry10b	X:106192532-106217267	CREpos_FEMALE_PLACENTA	CREneg_FEMALE_PLACENTA	OK	0.881599	0.203173	-2.11742	-1.36144	0.0001	0.0054159	yes	-0.230458678
ENSMUSG00000031283	ENSMUSG00000031283	Chrdl1	X:142068669-142177258	CREpos_FEMALE_PLACENTA	CREneg_FEMALE_PLACENTA	OK	6.04523	1.38348	-2.1275	-2.12438	5.00E-05	0.00295485	yes	-0.228854093
ENSMUSG00000026532	ENSMUSG00000026532	Spta1	1:174000341-174076016	CREpos_FEMALE_PLACENTA	CREneg_FEMALE_PLACENTA	OK	0.409223	0.0933488	-2.13218	-1.82402	0.0003	0.0128253	yes	-0.22811291
ENSMUSG00000087651	ENSMUSG00000087651	1500009L16Rik	10:83558728-83598626	CREpos_FEMALE_PLACENTA	CREneg_FEMALE_PLACENTA	OK	20.0117	4.5526	-2.13608	-2.25633	5.00E-05	0.00295485	yes	-0.227497091
ENSMUSG00000085129	ENSMUSG00000085129	5031425F14Rik	2:166289370-166307875	CREpos_FEMALE_PLACENTA	CREneg_FEMALE_PLACENTA	OK	0.247097	0.0557536	-2.14794	-0.488475	0.00035	0.0145904	yes	-0.225634566
ENSMUSG00000036144	ENSMUSG00000036144	Meox2	12:37060997-37229533	CREpos_FEMALE_PLACENTA	CREneg_FEMALE_PLACENTA	OK	3.62401	0.816902	-2.14935	-2.07082	0.0003	0.0128253	yes	-0.225414152
ENSMUSG00000061082	ENSMUSG00000061082	Plac1	X:52158871-52328988	CREpos_FEMALE_PLACENTA	CREneg_FEMALE_PLACENTA	OK	136.04	30.6375	-2.15066	-3.01833	5.00E-05	0.00295485	yes	-0.225209564
ENSMUSG00000079042	ENSMUSG00000079042	Apela	8:65451958-65489988	CREpos_FEMALE_PLACENTA	CREneg_FEMALE_PLACENTA	OK	24.3965	5.48076	-2.15423	-2.43964	5.00E-05	0.00295485	yes	-0.224652964
ENSMUSG00000027674	ENSMUSG00000027674	Pex5l	3:32993462-33197396	CREpos_FEMALE_PLACENTA	CREneg_FEMALE_PLACENTA	OK	2.41817	0.541345	-2.1593	-1.99803	0.0001	0.0054159	yes	-0.223864861
ENSMUSG00000030701	ENSMUSG00000030701	Plekhb1	7:100292098-100311621	CREpos_FEMALE_PLACENTA	CREneg_FEMALE_PLACENTA	OK	0.416038	0.0927443	-2.16538	-1.03944	0.00035	0.0145904	yes	-0.222923405
ENSMUSG00000005089	ENSMUSG00000005089	Slc1a2	2:102489003-102621129	CREpos_FEMALE_PLACENTA	CREneg_FEMALE_PLACENTA	OK	0.789386	0.17367	-2.18438	-0.776431	0.00075	0.0261174	yes	-0.220006797
ENSMUSG00000024177	ENSMUSG00000024177	Nme4	17:26310707-26314576	CREpos_FEMALE_PLACENTA	CREneg_FEMALE_PLACENTA	OK	4.27707	0.924289	-2.21021	-2.04015	0.00025	0.0111134	yes	-0.216102849
ENSMUSG00000044835	ENSMUSG00000044835	Ankrd45	1:160970260-160998068	CREpos_FEMALE_PLACENTA	CREneg_FEMALE_PLACENTA	OK	0.973593	0.209165	-2.21868	-1.6256	5.00E-05	0.00295485	yes	-0.214837836
ENSMUSG00000005470	ENSMUSG00000005470	Asf1b	8:84682135-84696826	CREpos_FEMALE_PLACENTA	CREneg_FEMALE_PLACENTA	OK	5.91983	1.25688	-2.23571	-1.85508	5.00E-05	0.00295485	yes	-0.212316736
ENSMUSG00000120430	ENSMUSG00000120430	Gm32673	6:125409566-125435806	CREpos_FEMALE_PLACENTA	CREneg_FEMALE_PLACENTA	OK	0.311804	0.0660715	-2.23854	-0.540627	5.00E-05	0.00295485	yes	-0.211900662
ENSMUSG00000087057	ENSMUSG00000087057	Gm11730	11:116985766-116998631	CREpos_FEMALE_PLACENTA	CREneg_FEMALE_PLACENTA	OK	0.31627	0.0668821	-2.24146	-0.630353	5.00E-05	0.00295485	yes	-0.211472211
ENSMUSG00000120957	ENSMUSG00000120957	Gm57439	2:167862847-167892347	CREpos_FEMALE_PLACENTA	CREneg_FEMALE_PLACENTA	OK	0.800614	0.168972	-2.24432	-1.15557	0.0007	0.0249381	yes	-0.211053404
ENSMUSG00000028718	ENSMUSG00000028718	Stil	4:114857355-114900393	CREpos_FEMALE_PLACENTA	CREneg_FEMALE_PLACENTA	OK	1.28264	0.268514	-2.25604	-1.58382	0.0001	0.0054159	yes	-0.209345817
ENSMUSG00000029177	ENSMUSG00000029177	Cenpa	5:30824120-30832174	CREpos_FEMALE_PLACENTA	CREneg_FEMALE_PLACENTA	OK	12.1221	2.51684	-2.26796	-2.1209	5.00E-05	0.00295485	yes	-0.207623262
ENSMUSG00000005891	ENSMUSG00000005891	Prl4a1	13:28200194-28207542	CREpos_FEMALE_PLACENTA	CREneg_FEMALE_PLACENTA	OK	75.6204	15.5726	-2.27976	-3.18843	5.00E-05	0.00295485	yes	-0.205932009
ENSMUSG00000027454	ENSMUSG00000027454	Gins1	2:150747129-150773200	CREpos_FEMALE_PLACENTA	CREneg_FEMALE_PLACENTA	OK	2.84428	0.583101	-2.28624	-1.72333	0.0005	0.0191362	yes	-0.205009121
ENSMUSG00000024134	ENSMUSG00000024134	Six2	17:85991704-85995702	CREpos_FEMALE_PLACENTA	CREneg_FEMALE_PLACENTA	OK	3.37996	0.692141	-2.28787	-2.08358	0.00015	0.00736907	yes	-0.204777626
ENSMUSG00000092627	ENSMUSG00000092627	D130058E05Rik	1:89855677-89874259	CREpos_FEMALE_PLACENTA	CREneg_FEMALE_PLACENTA	OK	0.23475	0.0480341	-2.28899	-0.413348	5.00E-05	0.00295485	yes	-0.204618714
ENSMUSG00000034413	ENSMUSG00000034413	Neurl1b	17:26633802-26665323	CREpos_FEMALE_PLACENTA	CREneg_FEMALE_PLACENTA	OK	3.25907	0.665806	-2.29129	-1.97788	5.00E-05	0.00295485	yes	-0.204292763
ENSMUSG00000063445	ENSMUSG00000063445	Nmral1	16:4527922-4537220	CREpos_FEMALE_PLACENTA	CREneg_FEMALE_PLACENTA	OK	2.15885	0.436664	-2.30567	-1.75674	0.00105	0.0337562	yes	-0.202266598
ENSMUSG00000069910	ENSMUSG00000069910	Spdl1	11:34700016-34724468	CREpos_FEMALE_PLACENTA	CREneg_FEMALE_PLACENTA	OK	1.71053	0.340813	-2.32739	-1.80542	5.00E-05	0.00295485	yes	-0.199244251
ENSMUSG00000027513	ENSMUSG00000027513	Pck1	2:172994840-173001066	CREpos_FEMALE_PLACENTA	CREneg_FEMALE_PLACENTA	OK	0.544933	0.107048	-2.34782	-1.61997	0.0002	0.00925945	yes	-0.196442637
ENSMUSG00000058806	ENSMUSG00000058806	Col13a1	10:61670361-61817956	CREpos_FEMALE_PLACENTA	CREneg_FEMALE_PLACENTA	OK	1.39733	0.269859	-2.37239	-1.98372	0.00015	0.00736907	yes	-0.193125423
ENSMUSG00000051517	ENSMUSG00000051517	Arhgef39	4:43496141-43499695	CREpos_FEMALE_PLACENTA	CREneg_FEMALE_PLACENTA	OK	2.42827	0.467665	-2.37638	-1.63792	0.00045	0.0176599	yes	-0.192592042
ENSMUSG00000034488	ENSMUSG00000034488	Edil3	13:88969590-89471342	CREpos_FEMALE_PLACENTA	CREneg_FEMALE_PLACENTA	OK	0.260951	0.049757	-2.39081	-1.57569	0.0003	0.0128253	yes	-0.190675317
ENSMUSG00000022041	ENSMUSG00000022041	Chrna2	14:66372487-66390397	CREpos_FEMALE_PLACENTA	CREneg_FEMALE_PLACENTA	OK	0.66708	0.125379	-2.41156	-1.86965	0.00045	0.0176599	yes	-0.187952499
ENSMUSG00000027496	ENSMUSG00000027496	Aurka	2:172198109-172212455	CREpos_FEMALE_PLACENTA	CREneg_FEMALE_PLACENTA	OK	7.19185	1.33835	-2.42591	-2.40991	5.00E-05	0.00295485	yes	-0.186092266
ENSMUSG00000139399	ENSMUSG00000139399	-	1:150930718-151054128	CREpos_FEMALE_PLACENTA	CREneg_FEMALE_PLACENTA	OK	0.496584	0.0923372	-2.42705	-0.638722	5.00E-05	0.00295485	yes	-0.185945276
ENSMUSG00000030346	ENSMUSG00000030346	Rad51ap1	6:126898860-126916550	CREpos_FEMALE_PLACENTA	CREneg_FEMALE_PLACENTA	OK	2.25927	0.419318	-2.42974	-1.6013	0.00045	0.0176599	yes	-0.185598892
ENSMUSG00000034329	ENSMUSG00000034329	Brip1	11:85948963-86092019	CREpos_FEMALE_PLACENTA	CREneg_FEMALE_PLACENTA	OK	0.738875	0.136485	-2.43659	-1.2548	0.00075	0.0261174	yes	-0.184719746
ENSMUSG00000036777	ENSMUSG00000036777	Anln	9:22238365-22303793	CREpos_FEMALE_PLACENTA	CREneg_FEMALE_PLACENTA	OK	4.16115	0.763143	-2.44696	-1.83685	5.00E-05	0.00295485	yes	-0.183396753
ENSMUSG00000026196	ENSMUSG00000026196	Bard1	1:71066656-71142305	CREpos_FEMALE_PLACENTA	CREneg_FEMALE_PLACENTA	OK	0.6013	0.110184	-2.44817	-1.95736	0.00045	0.0176599	yes	-0.183243001
ENSMUSG00000028307	ENSMUSG00000028307	Aldob	4:49535994-49549546	CREpos_FEMALE_PLACENTA	CREneg_FEMALE_PLACENTA	OK	9.75668	1.78426	-2.45106	-2.2443	0.0001	0.0054159	yes	-0.182876297
ENSMUSG00000040569	ENSMUSG00000040569	Slc26a7	4:14502429-14621805	CREpos_FEMALE_PLACENTA	CREneg_FEMALE_PLACENTA	OK	4.37582	0.793849	-2.46262	-2.54907	5.00E-05	0.00295485	yes	-0.181416804
ENSMUSG00000031562	ENSMUSG00000031562	Dctd	8:48546781-48606268	CREpos_FEMALE_PLACENTA	CREneg_FEMALE_PLACENTA	OK	2.64393	0.477636	-2.4687	-1.96251	5.00E-05	0.00295485	yes	-0.180653862
ENSMUSG00000051839	ENSMUSG00000051839	Gypa	8:81220409-81237171	CREpos_FEMALE_PLACENTA	CREneg_FEMALE_PLACENTA	OK	3.50015	0.626902	-2.4811	-2.34069	0.0001	0.0054159	yes	-0.179107791
ENSMUSG00000022385	ENSMUSG00000022385	Gtse1	15:85743945-85760774	CREpos_FEMALE_PLACENTA	CREneg_FEMALE_PLACENTA	OK	2.69113	0.476205	-2.49856	-2.07337	0.0002	0.00925945	yes	-0.17695323
ENSMUSG00000035455	ENSMUSG00000035455	Fignl1	11:11737430-11758962	CREpos_FEMALE_PLACENTA	CREneg_FEMALE_PLACENTA	OK	5.83467	1.02984	-2.50223	-2.4499	5.00E-05	0.00295485	yes	-0.176503659
ENSMUSG00000020493	ENSMUSG00000020493	Prr11	11:86979978-86999534	CREpos_FEMALE_PLACENTA	CREneg_FEMALE_PLACENTA	OK	2.13736	0.374341	-2.5134	-2.36581	5.00E-05	0.00295485	yes	-0.175142365
ENSMUSG00000067561	ENSMUSG00000067561	Dmrtc1c2	X:101891244-101898222	CREpos_FEMALE_PLACENTA	CREneg_FEMALE_PLACENTA	OK	0.334606	0.0585035	-2.51587	-1.39796	0.00175	0.0491787	yes	-0.174842765
ENSMUSG00000027579	ENSMUSG00000027579	Srms	2:180847354-180857589	CREpos_FEMALE_PLACENTA	CREneg_FEMALE_PLACENTA	OK	1.7174	0.29885	-2.52273	-2.25978	0.0001	0.0054159	yes	-0.174013362
ENSMUSG00000045328	ENSMUSG00000045328	Cenpe	3:134918297-134979372	CREpos_FEMALE_PLACENTA	CREneg_FEMALE_PLACENTA	OK	2.04849	0.355826	-2.52532	-1.19649	5.00E-05	0.00295485	yes	-0.173701245
ENSMUSG00000051235	ENSMUSG00000051235	Gen1	12:11288920-11315802	CREpos_FEMALE_PLACENTA	CREneg_FEMALE_PLACENTA	OK	1.48286	0.256235	-2.53285	-1.17481	5.00E-05	0.00295485	yes	-0.172796991
ENSMUSG00000121491	ENSMUSG00000121491	2700099C18Rik	17:95030017-95185749	CREpos_FEMALE_PLACENTA	CREneg_FEMALE_PLACENTA	OK	1.29439	0.223292	-2.53527	-0.48539	5.00E-05	0.00295485	yes	-0.172507381
ENSMUSG00000025001	ENSMUSG00000025001	Hells	19:38919358-38959495	CREpos_FEMALE_PLACENTA	CREneg_FEMALE_PLACENTA	OK	3.44545	0.591249	-2.54286	-1.56856	5.00E-05	0.00295485	yes	-0.171602205
ENSMUSG00000027562	ENSMUSG00000027562	Car2	3:14951332-14965830	CREpos_FEMALE_PLACENTA	CREneg_FEMALE_PLACENTA	OK	350.815	59.8815	-2.55053	-4.29547	5.00E-05	0.00295485	yes	-0.170692314
ENSMUSG00000039194	ENSMUSG00000039194	Rlbp1	7:79024617-79036796	CREpos_FEMALE_PLACENTA	CREneg_FEMALE_PLACENTA	OK	0.922358	0.156405	-2.56004	-1.55157	5.00E-05	0.00295485	yes	-0.169570839
ENSMUSG00000034906	ENSMUSG00000034906	Ncaph	2:126945728-126985362	CREpos_FEMALE_PLACENTA	CREneg_FEMALE_PLACENTA	OK	2.95372	0.499974	-2.56261	-1.47519	0.0011	0.0349167	yes	-0.169269037
ENSMUSG00000032113	ENSMUSG00000032113	Chek1	9:36619777-36638457	CREpos_FEMALE_PLACENTA	CREneg_FEMALE_PLACENTA	OK	3.1125	0.526216	-2.56435	-1.63294	5.00E-05	0.00295485	yes	-0.169065008
ENSMUSG00000029866	ENSMUSG00000029866	Kel	6:41663263-41681273	CREpos_FEMALE_PLACENTA	CREneg_FEMALE_PLACENTA	OK	1.5755	0.266221	-2.56511	-1.10531	0.00065	0.0237895	yes	-0.16897597
ENSMUSG00000000409	ENSMUSG00000000409	Lck	4:129442136-129467434	CREpos_FEMALE_PLACENTA	CREneg_FEMALE_PLACENTA	OK	1.29343	0.218071	-2.56833	-1.53337	0.00055	0.0207339	yes	-0.168599247
ENSMUSG00000042351	ENSMUSG00000042351	Grap2	15:80456794-80543428	CREpos_FEMALE_PLACENTA	CREneg_FEMALE_PLACENTA	OK	0.835353	0.140081	-2.57612	-1.38506	5.00E-05	0.00295485	yes	-0.167691329
ENSMUSG00000024989	ENSMUSG00000024989	Cep55	19:38043458-38062871	CREpos_FEMALE_PLACENTA	CREneg_FEMALE_PLACENTA	OK	2.47057	0.408864	-2.59515	-2.05342	0.00015	0.00736907	yes	-0.165493906
ENSMUSG00000026308	ENSMUSG00000026308	Klhl30	1:91278737-91290138	CREpos_FEMALE_PLACENTA	CREneg_FEMALE_PLACENTA	OK	0.909649	0.149218	-2.60789	-1.98393	0.0008	0.0274776	yes	-0.164038914
ENSMUSG00000041245	ENSMUSG00000041245	Wnk3	X:149981073-150254838	CREpos_FEMALE_PLACENTA	CREneg_FEMALE_PLACENTA	OK	10.5344	1.70654	-2.62596	-3.13568	5.00E-05	0.00295485	yes	-0.161997112
ENSMUSG00000068373	ENSMUSG00000068373	D430041D05Rik	2:103973417-104241358	CREpos_FEMALE_PLACENTA	CREneg_FEMALE_PLACENTA	OK	0.380655	0.0616094	-2.62726	-1.78387	0.0002	0.00925945	yes	-0.161851204
ENSMUSG00000028626	ENSMUSG00000028626	Col9a2	4:120896581-120912519	CREpos_FEMALE_PLACENTA	CREneg_FEMALE_PLACENTA	OK	4.30093	0.695892	-2.62771	-2.26175	5.00E-05	0.00295485	yes	-0.161800728
ENSMUSG00000032978	ENSMUSG00000032978	Guca2b	4:119513803-119520238	CREpos_FEMALE_PLACENTA	CREneg_FEMALE_PLACENTA	OK	41.1501	6.48373	-2.666	-2.39244	0.00065	0.0237895	yes	-0.157562924
ENSMUSG00000037962	ENSMUSG00000037962	Rflna	5:125080284-125089611	CREpos_FEMALE_PLACENTA	CREneg_FEMALE_PLACENTA	OK	13.2781	2.08464	-2.67118	-2.97826	5.00E-05	0.00295485	yes	-0.156998208
ENSMUSG00000060726	ENSMUSG00000060726	Tmsb15a	X:134619415-134635595	CREpos_FEMALE_PLACENTA	CREneg_FEMALE_PLACENTA	OK	7.24751	1.11937	-2.69479	-1.87173	0.00095	0.0313438	yes	-0.15444981
ENSMUSG00000027744	ENSMUSG00000027744	Stoml3	3:53396073-53415923	CREpos_FEMALE_PLACENTA	CREneg_FEMALE_PLACENTA	OK	0.770633	0.116798	-2.72203	-1.83974	0.0002	0.00925945	yes	-0.151560951
ENSMUSG00000033031	ENSMUSG00000033031	Cip2a	16:48814547-48840072	CREpos_FEMALE_PLACENTA	CREneg_FEMALE_PLACENTA	OK	3.5177	0.531875	-2.72547	-2.27068	5.00E-05	0.00295485	yes	-0.151199995
ENSMUSG00000050107	ENSMUSG00000050107	Haspin	11:72981408-73038272	CREpos_FEMALE_PLACENTA	CREneg_FEMALE_PLACENTA	OK	0.959721	0.144469	-2.73186	-2.14065	0.0001	0.0054159	yes	-0.15053178
ENSMUSG00000104106	ENSMUSG00000104106	Gm10848	2:14393126-14992719	CREpos_FEMALE_PLACENTA	CREneg_FEMALE_PLACENTA	OK	5.87078	0.862382	-2.76715	-2.04014	0.001	0.0325656	yes	-0.146894267
ENSMUSG00000019876	ENSMUSG00000019876	Pkib	10:57508076-57617208	CREpos_FEMALE_PLACENTA	CREneg_FEMALE_PLACENTA	OK	2.04196	0.29777	-2.77769	-1.83561	5.00E-05	0.00295485	yes	-0.145825002
ENSMUSG00000075266	ENSMUSG00000075266	Cenpw	10:30070564-30076556	CREpos_FEMALE_PLACENTA	CREneg_FEMALE_PLACENTA	OK	2.00198	0.290625	-2.7842	-2.23403	0.00015	0.00736907	yes	-0.145168465
ENSMUSG00000034023	ENSMUSG00000034023	Fancd2	6:113508642-113581417	CREpos_FEMALE_PLACENTA	CREneg_FEMALE_PLACENTA	OK	0.750516	0.108809	-2.78608	-1.42881	5.00E-05	0.00295485	yes	-0.144979417
ENSMUSG00000024795	ENSMUSG00000024795	Kif20b	19:34899760-34953145	CREpos_FEMALE_PLACENTA	CREneg_FEMALE_PLACENTA	OK	1.5878	0.22979	-2.78864	-1.6065	5.00E-05	0.00295485	yes	-0.144722386
ENSMUSG00000038591	ENSMUSG00000038591	Colec10	15:54274169-54329754	CREpos_FEMALE_PLACENTA	CREneg_FEMALE_PLACENTA	OK	0.30798	0.0441577	-2.8021	-2.27342	0.0001	0.0054159	yes	-0.143378439
ENSMUSG00000042453	ENSMUSG00000042453	Reln	5:22089451-22551938	CREpos_FEMALE_PLACENTA	CREneg_FEMALE_PLACENTA	OK	0.772912	0.109422	-2.8204	-1.11323	0.0002	0.00925945	yes	-0.141571228
ENSMUSG00000035683	ENSMUSG00000035683	Melk	4:44300875-44364675	CREpos_FEMALE_PLACENTA	CREneg_FEMALE_PLACENTA	OK	3.51959	0.496164	-2.82652	-2.67913	5.00E-05	0.00295485	yes	-0.140971947
ENSMUSG00000027306	ENSMUSG00000027306	Nusap1	2:119439992-119481725	CREpos_FEMALE_PLACENTA	CREneg_FEMALE_PLACENTA	OK	3.6154	0.506768	-2.83476	-1.68464	5.00E-05	0.00295485	yes	-0.140169076
ENSMUSG00000040471	ENSMUSG00000040471	Ggt6	11:72319035-72329398	CREpos_FEMALE_PLACENTA	CREneg_FEMALE_PLACENTA	OK	0.274776	0.0383469	-2.84108	-1.407	0.0013	0.0394576	yes	-0.139556381
ENSMUSG00000048922	ENSMUSG00000048922	Cdca2	14:67913779-67953290	CREpos_FEMALE_PLACENTA	CREneg_FEMALE_PLACENTA	OK	2.34146	0.326551	-2.84203	-2.01571	5.00E-05	0.00295485	yes	-0.139464515
ENSMUSG00000019773	ENSMUSG00000019773	Fbxo5	10:5749159-5755600	CREpos_FEMALE_PLACENTA	CREneg_FEMALE_PLACENTA	OK	5.41756	0.754878	-2.84333	-2.29298	5.00E-05	0.00295485	yes	-0.139338902
ENSMUSG00000040084	ENSMUSG00000040084	Bub1b	2:118428691-118472072	CREpos_FEMALE_PLACENTA	CREneg_FEMALE_PLACENTA	OK	3.37643	0.467167	-2.85349	-2.4534	5.00E-05	0.00295485	yes	-0.138361072
ENSMUSG00000009248	ENSMUSG00000009248	Ascl2	7:142520565-142523001	CREpos_FEMALE_PLACENTA	CREneg_FEMALE_PLACENTA	OK	21.0394	2.88531	-2.8663	-2.9663	5.00E-05	0.00295485	yes	-0.137137972
ENSMUSG00000021697	ENSMUSG00000021697	Depdc1b	13:108452865-108544316	CREpos_FEMALE_PLACENTA	CREneg_FEMALE_PLACENTA	OK	0.640667	0.0878272	-2.86683	-1.58186	0.0001	0.0054159	yes	-0.137087601
ENSMUSG00000001403	ENSMUSG00000001403	Ube2c	2:164611817-164621887	CREpos_FEMALE_PLACENTA	CREneg_FEMALE_PLACENTA	OK	16.7195	2.28668	-2.8702	-2.8545	5.00E-05	0.00295485	yes	-0.136767751
ENSMUSG00000006574	ENSMUSG00000006574	Slc4a1	11:102239649-102257029	CREpos_FEMALE_PLACENTA	CREneg_FEMALE_PLACENTA	OK	10.7121	1.44219	-2.89291	-3.0201	5.00E-05	0.00295485	yes	-0.134631696
ENSMUSG00000031262	ENSMUSG00000031262	Cenpi	X:133208832-133263388	CREpos_FEMALE_PLACENTA	CREneg_FEMALE_PLACENTA	OK	1.50058	0.201437	-2.89712	-2.03498	0.00015	0.00736907	yes	-0.134239393
ENSMUSG00000022583	ENSMUSG00000022583	Ly6f	15:75140269-75144084	CREpos_FEMALE_PLACENTA	CREneg_FEMALE_PLACENTA	OK	1.77036	0.237489	-2.89811	-2.01243	0.00025	0.0111134	yes	-0.134147307
ENSMUSG00000062510	ENSMUSG00000062510	Nsl1	1:190795208-190818671	CREpos_FEMALE_PLACENTA	CREneg_FEMALE_PLACENTA	OK	1.01457	0.135695	-2.90243	-1.60237	5.00E-05	0.00295485	yes	-0.133746218
ENSMUSG00000032338	ENSMUSG00000032338	Hcn4	9:58730694-58770458	CREpos_FEMALE_PLACENTA	CREneg_FEMALE_PLACENTA	OK	0.364075	0.048299	-2.91417	-2.3574	5.00E-05	0.00295485	yes	-0.132662268
ENSMUSG00000001228	ENSMUSG00000001228	Uhrf1	17:56610320-56630486	CREpos_FEMALE_PLACENTA	CREneg_FEMALE_PLACENTA	OK	9.19137	1.19863	-2.93889	-2.92573	5.00E-05	0.00295485	yes	-0.130408517
ENSMUSG00000030236	ENSMUSG00000030236	Slco1b2	6:141560835-141632372	CREpos_FEMALE_PLACENTA	CREneg_FEMALE_PLACENTA	OK	2.6731	0.341439	-2.96881	-2.42922	5.00E-05	0.00295485	yes	-0.127731831
ENSMUSG00000026417	ENSMUSG00000026417	Pigr	1:130728638-130779986	CREpos_FEMALE_PLACENTA	CREneg_FEMALE_PLACENTA	OK	1.86456	0.231452	-3.01005	-2.41986	5.00E-05	0.00295485	yes	-0.12413226
ENSMUSG00000024056	ENSMUSG00000024056	Ndc80	17:71803094-71833852	CREpos_FEMALE_PLACENTA	CREneg_FEMALE_PLACENTA	OK	3.75611	0.465801	-3.01145	-2.6823	5.00E-05	0.00295485	yes	-0.124011859
ENSMUSG00000049420	ENSMUSG00000049420	Tmem200a	10:25788228-25955345	CREpos_FEMALE_PLACENTA	CREneg_FEMALE_PLACENTA	OK	0.357338	0.044052	-3.02001	-0.766458	0.00055	0.0207339	yes	-0.123278234
ENSMUSG00000027469	ENSMUSG00000027469	Tpx2	2:152689883-152737241	CREpos_FEMALE_PLACENTA	CREneg_FEMALE_PLACENTA	OK	4.76615	0.584876	-3.02662	-2.77446	5.00E-05	0.00295485	yes	-0.122714701
ENSMUSG00000067215	ENSMUSG00000067215	Usp51	X:151789464-151792412	CREpos_FEMALE_PLACENTA	CREneg_FEMALE_PLACENTA	OK	2.1708	0.265077	-3.03375	-2.44145	0.0002	0.00925945	yes	-0.122109724
ENSMUSG00000035365	ENSMUSG00000035365	Parpbp	10:87926933-87982803	CREpos_FEMALE_PLACENTA	CREneg_FEMALE_PLACENTA	OK	1.2057	0.147037	-3.03562	-1.78099	5.00E-05	0.00295485	yes	-0.12195155
ENSMUSG00000024650	ENSMUSG00000024650	Slc22a6	19:8595402-8605663	CREpos_FEMALE_PLACENTA	CREneg_FEMALE_PLACENTA	OK	0.484756	0.0583426	-3.05464	-1.83106	0.0007	0.0249381	yes	-0.120354334
ENSMUSG00000057615	ENSMUSG00000057615	Ldoc1	X:60747025-60754561	CREpos_FEMALE_PLACENTA	CREneg_FEMALE_PLACENTA	OK	103.916	12.3123	-3.07725	-3.63881	5.00E-05	0.00295485	yes	-0.118482837
ENSMUSG00000032315	ENSMUSG00000032315	Cyp1a1	9:57595210-57611107	CREpos_FEMALE_PLACENTA	CREneg_FEMALE_PLACENTA	OK	0.915978	0.108097	-3.08299	-2.57996	5.00E-05	0.00295485	yes	-0.11801237
ENSMUSG00000027966	ENSMUSG00000027966	Col11a1	3:113824188-114017343	CREpos_FEMALE_PLACENTA	CREneg_FEMALE_PLACENTA	OK	0.475275	0.0556831	-3.09345	-1.84716	5.00E-05	0.00295485	yes	-0.117159837
ENSMUSG00000030732	ENSMUSG00000030732	Chrdl2	7:99655378-99683935	CREpos_FEMALE_PLACENTA	CREneg_FEMALE_PLACENTA	OK	4.34191	0.506431	-3.09989	-2.6692	5.00E-05	0.00295485	yes	-0.116638017
ENSMUSG00000032254	ENSMUSG00000032254	Kif23	9:61823186-61854056	CREpos_FEMALE_PLACENTA	CREneg_FEMALE_PLACENTA	OK	4.06377	0.473857	-3.10029	-1.5614	5.00E-05	0.00295485	yes	-0.116605682
ENSMUSG00000045273	ENSMUSG00000045273	Cenph	13:100896181-100912407	CREpos_FEMALE_PLACENTA	CREneg_FEMALE_PLACENTA	OK	3.41275	0.397746	-3.10102	-2.4419	5.00E-05	0.00295485	yes	-0.116546695
ENSMUSG00000017499	ENSMUSG00000017499	Cdc6	11:98798626-98814766	CREpos_FEMALE_PLACENTA	CREneg_FEMALE_PLACENTA	OK	2.9624	0.343168	-3.10978	-2.00031	0.0002	0.00925945	yes	-0.115841171
ENSMUSG00000027186	ENSMUSG00000027186	Elf5	2:103242032-103281334	CREpos_FEMALE_PLACENTA	CREneg_FEMALE_PLACENTA	OK	1.87908	0.217325	-3.1121	-2.03324	0.0002	0.00925945	yes	-0.115655037
ENSMUSG00000027331	ENSMUSG00000027331	Knstrn	2:118644483-118692380	CREpos_FEMALE_PLACENTA	CREneg_FEMALE_PLACENTA	OK	4.27839	0.492497	-3.11888	-2.27604	5.00E-05	0.00295485	yes	-0.115112787
ENSMUSG00000038943	ENSMUSG00000038943	Prc1	7:79942976-79974202	CREpos_FEMALE_PLACENTA	CREneg_FEMALE_PLACENTA	OK	7.18618	0.814318	-3.14156	-2.17629	0.0001	0.0054159	yes	-0.113317297
ENSMUSG00000020395	ENSMUSG00000020395	Itk	11:46215976-46280342	CREpos_FEMALE_PLACENTA	CREneg_FEMALE_PLACENTA	OK	1.12168	0.126515	-3.14828	-2.66011	5.00E-05	0.00295485	yes	-0.112790698
ENSMUSG00000034883	ENSMUSG00000034883	Lrr1	12:69215587-69225783	CREpos_FEMALE_PLACENTA	CREneg_FEMALE_PLACENTA	OK	2.70276	0.299839	-3.17218	-1.97078	0.00015	0.00736907	yes	-0.110937575
ENSMUSG00000045625	ENSMUSG00000045625	Pigz	16:31752464-31764864	CREpos_FEMALE_PLACENTA	CREneg_FEMALE_PLACENTA	OK	1.26925	0.139383	-3.18685	-1.69661	5.00E-05	0.00295485	yes	-0.109815226
ENSMUSG00000037725	ENSMUSG00000037725	Ckap2	8:22658175-22675835	CREpos_FEMALE_PLACENTA	CREneg_FEMALE_PLACENTA	OK	3.02064	0.33019	-3.19348	-2.22692	5.00E-05	0.00295485	yes	-0.10931172
ENSMUSG00000048327	ENSMUSG00000048327	Ckap2l	2:129088295-129139132	CREpos_FEMALE_PLACENTA	CREneg_FEMALE_PLACENTA	OK	3.44075	0.37201	-3.20931	-2.85478	5.00E-05	0.00295485	yes	-0.108118852
ENSMUSG00000058290	ENSMUSG00000058290	Espl1	15:102204700-102232792	CREpos_FEMALE_PLACENTA	CREneg_FEMALE_PLACENTA	OK	2.02259	0.216524	-3.2236	-1.36059	5.00E-05	0.00295485	yes	-0.107053213
ENSMUSG00000023505	ENSMUSG00000023505	Cdca3	6:124806509-124810664	CREpos_FEMALE_PLACENTA	CREneg_FEMALE_PLACENTA	OK	7.29828	0.765765	-3.25258	-2.74545	5.00E-05	0.00295485	yes	-0.104924246
ENSMUSG00000028678	ENSMUSG00000028678	Kif2c	4:117016835-117039836	CREpos_FEMALE_PLACENTA	CREneg_FEMALE_PLACENTA	OK	2.68136	0.281289	-3.25284	-2.53392	5.00E-05	0.00295485	yes	-0.104905338
ENSMUSG00000002068	ENSMUSG00000002068	Ccne1	7:37797408-37806959	CREpos_FEMALE_PLACENTA	CREneg_FEMALE_PLACENTA	OK	11.6334	1.21125	-3.26371	-3.19337	5.00E-05	0.00295485	yes	-0.104117898
ENSMUSG00000038379	ENSMUSG00000038379	Ttk	9:83716741-83754442	CREpos_FEMALE_PLACENTA	CREneg_FEMALE_PLACENTA	OK	1.20473	0.124273	-3.27712	-2.26451	5.00E-05	0.00295485	yes	-0.103154596
ENSMUSG00000026622	ENSMUSG00000026622	Nek2	1:191549224-191565162	CREpos_FEMALE_PLACENTA	CREneg_FEMALE_PLACENTA	OK	4.96651	0.507873	-3.28969	-2.91009	5.00E-05	0.00295485	yes	-0.102259728
ENSMUSG00000115324	ENSMUSG00000115324	4930527F14Rik	14:45767777-45895600	CREpos_FEMALE_PLACENTA	CREneg_FEMALE_PLACENTA	OK	11.44	1.1655	-3.29507	-0.959346	5.00E-05	0.00295485	yes	-0.101879098
ENSMUSG00000019982	ENSMUSG00000019982	Myb	10:21000833-21040390	CREpos_FEMALE_PLACENTA	CREneg_FEMALE_PLACENTA	OK	1.14476	0.116547	-3.29606	-1.55237	0.00015	0.00736907	yes	-0.101809211
ENSMUSG00000037544	ENSMUSG00000037544	Dlgap5	14:47625235-47666214	CREpos_FEMALE_PLACENTA	CREneg_FEMALE_PLACENTA	OK	4.00903	0.407781	-3.29739	-2.01892	5.00E-05	0.00295485	yes	-0.101715398
ENSMUSG00000069259	ENSMUSG00000069259	Prl6a1	13:27496609-27503235	CREpos_FEMALE_PLACENTA	CREneg_FEMALE_PLACENTA	OK	23.6654	2.39249	-3.3062	-3.38008	5.00E-05	0.00295485	yes	-0.101096153
ENSMUSG00000095105	ENSMUSG00000095105	Edaradd	13:12487512-12535319	CREpos_FEMALE_PLACENTA	CREneg_FEMALE_PLACENTA	OK	0.289076	0.0291961	-3.3076	-2.71612	5.00E-05	0.00295485	yes	-0.100998096
ENSMUSG00000054191	ENSMUSG00000054191	Klf1	8:85628556-85631924	CREpos_FEMALE_PLACENTA	CREneg_FEMALE_PLACENTA	OK	0.979732	0.0941632	-3.37915	-1.86523	0.0009	0.0300894	yes	-0.096111309
ENSMUSG00000036768	ENSMUSG00000036768	Kif15	9:122780110-122847798	CREpos_FEMALE_PLACENTA	CREneg_FEMALE_PLACENTA	OK	1.75691	0.168117	-3.38551	-1.4831	5.00E-05	0.00295485	yes	-0.095688542
ENSMUSG00000023333	ENSMUSG00000023333	Gcm1	9:77959205-77972906	CREpos_FEMALE_PLACENTA	CREneg_FEMALE_PLACENTA	OK	8.41906	0.795873	-3.40305	-3.39254	5.00E-05	0.00295485	yes	-0.094532224
ENSMUSG00000019992	ENSMUSG00000019992	Mtfr2	10:20223515-20237050	CREpos_FEMALE_PLACENTA	CREneg_FEMALE_PLACENTA	OK	1.79516	0.167919	-3.41827	-2.29196	5.00E-05	0.00295485	yes	-0.093540179
ENSMUSG00000022034	ENSMUSG00000022034	Esco2	14:66056486-66071443	CREpos_FEMALE_PLACENTA	CREneg_FEMALE_PLACENTA	OK	1.90299	0.177796	-3.41997	-2.28156	5.00E-05	0.00295485	yes	-0.093430021
ENSMUSG00000017723	ENSMUSG00000017723	Wfdc2	2:164404332-164410430	CREpos_FEMALE_PLACENTA	CREneg_FEMALE_PLACENTA	OK	47.0957	4.39955	-3.42017	-3.58937	5.00E-05	0.00295485	yes	-0.09341707
ENSMUSG00000102439	ENSMUSG00000102439	Flg	3:93180829-93200993	CREpos_FEMALE_PLACENTA	CREneg_FEMALE_PLACENTA	OK	0.294717	0.026513	-3.47456	-0.679442	0.0002	0.00925945	yes	-0.089960781
ENSMUSG00000021057	ENSMUSG00000021057	Akap5	12:76371664-76380927	CREpos_FEMALE_PLACENTA	CREneg_FEMALE_PLACENTA	OK	0.787877	0.070636	-3.4795	-3.06389	5.00E-05	0.00295485	yes	-0.089653269
ENSMUSG00000022683	ENSMUSG00000022683	Pla2g10	16:13532920-13557951	CREpos_FEMALE_PLACENTA	CREneg_FEMALE_PLACENTA	OK	0.640378	0.057306	-3.48217	-1.09906	0.00075	0.0261174	yes	-0.089487501
ENSMUSG00000021175	ENSMUSG00000021175	Cdca7l	12:117725631-118162778	CREpos_FEMALE_PLACENTA	CREneg_FEMALE_PLACENTA	OK	3.41363	0.303429	-3.49188	-2.947	5.00E-05	0.00295485	yes	-0.088887231
ENSMUSG00000029372	ENSMUSG00000029372	Ppbp	5:90916376-90917922	CREpos_FEMALE_PLACENTA	CREneg_FEMALE_PLACENTA	OK	49.9313	4.42657	-3.49569	-3.18583	5.00E-05	0.00295485	yes	-0.0886528
ENSMUSG00000005410	ENSMUSG00000005410	Mcm5	8:75836196-75855067	CREpos_FEMALE_PLACENTA	CREneg_FEMALE_PLACENTA	OK	9.14335	0.789781	-3.5332	-3.32512	5.00E-05	0.00295485	yes	-0.086377538
ENSMUSG00000010760	ENSMUSG00000010760	Phlda2	7:143055281-143056887	CREpos_FEMALE_PLACENTA	CREneg_FEMALE_PLACENTA	OK	109.873	9.46826	-3.5366	-3.56778	5.00E-05	0.00295485	yes	-0.086174211
ENSMUSG00000043089	ENSMUSG00000043089	Mmp1a	9:7464140-7476857	CREpos_FEMALE_PLACENTA	CREneg_FEMALE_PLACENTA	OK	5.34796	0.460238	-3.53854	-3.47873	5.00E-05	0.00295485	yes	-0.08605841
ENSMUSG00000028825	ENSMUSG00000028825	Rhd	4:134591846-134623483	CREpos_FEMALE_PLACENTA	CREneg_FEMALE_PLACENTA	OK	1.4382	0.123024	-3.54724	-1.69182	0.0006	0.0222022	yes	-0.085541007
ENSMUSG00000039748	ENSMUSG00000039748	Exo1	1:175699179-175741055	CREpos_FEMALE_PLACENTA	CREneg_FEMALE_PLACENTA	OK	2.57765	0.218217	-3.56222	-1.51719	5.00E-05	0.00295485	yes	-0.084657401
ENSMUSG00000074476	ENSMUSG00000074476	Spc24	9:21666737-21671599	CREpos_FEMALE_PLACENTA	CREneg_FEMALE_PLACENTA	OK	3.45541	0.290329	-3.5731	-2.45497	5.00E-05	0.00295485	yes	-0.084021363
ENSMUSG00000041073	ENSMUSG00000041073	Nacad	11:6547822-6556053	CREpos_FEMALE_PLACENTA	CREneg_FEMALE_PLACENTA	OK	4.57024	0.378148	-3.59525	-2.82914	5.00E-05	0.00295485	yes	-0.082741218
ENSMUSG00000034773	ENSMUSG00000034773	Hrob	11:102139707-102156013	CREpos_FEMALE_PLACENTA	CREneg_FEMALE_PLACENTA	OK	1.02732	0.0849315	-3.59645	-2.05509	5.00E-05	0.00295485	yes	-0.082672424
ENSMUSG00000110996	ENSMUSG00000110996	Gm36251	9:112869675-112986881	CREpos_FEMALE_PLACENTA	CREneg_FEMALE_PLACENTA	OK	0.427705	0.03501	-3.61078	-0.538137	5.00E-05	0.00295485	yes	-0.08185532
ENSMUSG00000023015	ENSMUSG00000023015	Racgap1	15:99518376-99549537	CREpos_FEMALE_PLACENTA	CREneg_FEMALE_PLACENTA	OK	6.53251	0.528582	-3.62744	-2.93968	5.00E-05	0.00295485	yes	-0.080915506
ENSMUSG00000044338	ENSMUSG00000044338	Aplnr	2:84923588-85038236	CREpos_FEMALE_PLACENTA	CREneg_FEMALE_PLACENTA	OK	8.60225	0.688753	-3.64266	-3.09825	5.00E-05	0.00295485	yes	-0.080066358
ENSMUSG00000026669	ENSMUSG00000026669	Mcm10	2:4994524-5017602	CREpos_FEMALE_PLACENTA	CREneg_FEMALE_PLACENTA	OK	4.53435	0.362204	-3.64602	-2.68714	5.00E-05	0.00295485	yes	-0.079880103
ENSMUSG00000026605	ENSMUSG00000026605	Cenpf	1:189372802-189420283	CREpos_FEMALE_PLACENTA	CREneg_FEMALE_PLACENTA	OK	1.56423	0.12448	-3.65147	-1.63258	5.00E-05	0.00295485	yes	-0.079578913
ENSMUSG00000069814	ENSMUSG00000069814	Ccdc92b	11:74510430-74532342	CREpos_FEMALE_PLACENTA	CREneg_FEMALE_PLACENTA	OK	0.49783	0.0395911	-3.65241	-1.98752	0.0008	0.0274776	yes	-0.079527079
ENSMUSG00000041498	ENSMUSG00000041498	Kif14	1:136394080-136459249	CREpos_FEMALE_PLACENTA	CREneg_FEMALE_PLACENTA	OK	0.62811	0.0497022	-3.65963	-0.721727	5.00E-05	0.00295485	yes	-0.079130079
ENSMUSG00000019942	ENSMUSG00000019942	Cdk1	10:69170975-69188768	CREpos_FEMALE_PLACENTA	CREneg_FEMALE_PLACENTA	OK	21.6834	1.69781	-3.67485	-3.2923	5.00E-05	0.00295485	yes	-0.078299668
ENSMUSG00000031004	ENSMUSG00000031004	Mki67	7:135291512-135318090	CREpos_FEMALE_PLACENTA	CREneg_FEMALE_PLACENTA	OK	4.76445	0.34548	-3.78564	-3.91654	5.00E-05	0.00295485	yes	-0.07251182
ENSMUSG00000022422	ENSMUSG00000022422	Dscc1	15:54939494-54961095	CREpos_FEMALE_PLACENTA	CREneg_FEMALE_PLACENTA	OK	1.07508	0.0773071	-3.79769	-2.46134	0.0007	0.0249381	yes	-0.071908693
ENSMUSG00000023940	ENSMUSG00000023940	Sgo1	17:53981813-54008136	CREpos_FEMALE_PLACENTA	CREneg_FEMALE_PLACENTA	OK	2.28309	0.160523	-3.83014	-2.441	5.00E-05	0.00295485	yes	-0.070309332
ENSMUSG00000020914	ENSMUSG00000020914	Top2a	11:98883768-98915015	CREpos_FEMALE_PLACENTA	CREneg_FEMALE_PLACENTA	OK	11.7138	0.81924	-3.83778	-2.41315	5.00E-05	0.00295485	yes	-0.069937983
ENSMUSG00000012443	ENSMUSG00000012443	Kif11	19:37364850-37410307	CREpos_FEMALE_PLACENTA	CREneg_FEMALE_PLACENTA	OK	3.29991	0.227482	-3.8586	-3.57939	5.00E-05	0.00295485	yes	-0.068935933
ENSMUSG00000047534	ENSMUSG00000047534	Mis18bp1	12:65179507-65219378	CREpos_FEMALE_PLACENTA	CREneg_FEMALE_PLACENTA	OK	1.95777	0.13262	-3.88384	-2.45848	5.00E-05	0.00295485	yes	-0.067740385
ENSMUSG00000042489	ENSMUSG00000042489	Clspn	4:126450727-126487696	CREpos_FEMALE_PLACENTA	CREneg_FEMALE_PLACENTA	OK	1.32461	0.0893615	-3.88977	-2.0408	5.00E-05	0.00295485	yes	-0.067462519
ENSMUSG00000120909	ENSMUSG00000120909	Gm39529	X:102067626-102070874	CREpos_FEMALE_PLACENTA	CREneg_FEMALE_PLACENTA	OK	0.923734	0.0612173	-3.91546	-1.98243	0.0008	0.0274776	yes	-0.06627185
ENSMUSG00000034224	ENSMUSG00000034224	Slc38a8	8:120206340-120228437	CREpos_FEMALE_PLACENTA	CREneg_FEMALE_PLACENTA	OK	1.29477	0.0850422	-3.92837	-2.25225	5.00E-05	0.00295485	yes	-0.06568146
ENSMUSG00000030867	ENSMUSG00000030867	Plk1	7:121758661-121769096	CREpos_FEMALE_PLACENTA	CREneg_FEMALE_PLACENTA	OK	6.63335	0.434782	-3.93137	-3.16494	5.00E-05	0.00295485	yes	-0.065545021
ENSMUSG00000017716	ENSMUSG00000017716	Birc5	11:117740076-117746569	CREpos_FEMALE_PLACENTA	CREneg_FEMALE_PLACENTA	OK	18.5702	1.2152	-3.93372	-3.38457	5.00E-05	0.00295485	yes	-0.065438342
ENSMUSG00000054905	ENSMUSG00000054905	Stfa3	16:36270898-36275754	CREpos_FEMALE_PLACENTA	CREneg_FEMALE_PLACENTA	OK	4.46831	0.27325	-4.03143	-2.47047	0.0003	0.0128253	yes	-0.061153124
ENSMUSG00000033952	ENSMUSG00000033952	Aspm	1:139382509-139421829	CREpos_FEMALE_PLACENTA	CREneg_FEMALE_PLACENTA	OK	0.82072	0.0499052	-4.03963	-1.60704	5.00E-05	0.00295485	yes	-0.060806527
ENSMUSG00000051378	ENSMUSG00000051378	Kif18b	11:102796354-102815950	CREpos_FEMALE_PLACENTA	CREneg_FEMALE_PLACENTA	OK	1.69481	0.0963191	-4.13715	-2.68634	5.00E-05	0.00295485	yes	-0.056832106
ENSMUSG00000022322	ENSMUSG00000022322	Shcbp1	8:4705836-4829567	CREpos_FEMALE_PLACENTA	CREneg_FEMALE_PLACENTA	OK	2.92254	0.165097	-4.14584	-2.55487	5.00E-05	0.00295485	yes	-0.05649081
ENSMUSG00000030108	ENSMUSG00000030108	Slc6a13	6:121270768-121314692	CREpos_FEMALE_PLACENTA	CREneg_FEMALE_PLACENTA	OK	5.23159	0.291457	-4.1659	-3.69098	5.00E-05	0.00295485	yes	-0.055710767
ENSMUSG00000020897	ENSMUSG00000020897	Aurkb	11:68936472-68942490	CREpos_FEMALE_PLACENTA	CREneg_FEMALE_PLACENTA	OK	4.6807	0.258167	-4.18035	-2.37848	5.00E-05	0.00295485	yes	-0.055155555
ENSMUSG00000128995	ENSMUSG00000128995	-	11:75851820-75854241	CREpos_FEMALE_PLACENTA	CREneg_FEMALE_PLACENTA	OK	0.785238	0.0432816	-4.1813	-2.85036	5.00E-05	0.00295485	yes	-0.055119247
ENSMUSG00000026683	ENSMUSG00000026683	Nuf2	1:169325502-169359033	CREpos_FEMALE_PLACENTA	CREneg_FEMALE_PLACENTA	OK	3.36494	0.176199	-4.2553	-3.30499	5.00E-05	0.00295485	yes	-0.052363306
ENSMUSG00000027326	ENSMUSG00000027326	Knl1	2:118877150-118935982	CREpos_FEMALE_PLACENTA	CREneg_FEMALE_PLACENTA	OK	1.06849	0.0547483	-4.28662	-2.16143	5.00E-05	0.00295485	yes	-0.051238782
ENSMUSG00000031891	ENSMUSG00000031891	Hsd11b2	8:106245386-106250620	CREpos_FEMALE_PLACENTA	CREneg_FEMALE_PLACENTA	OK	28.5002	1.45065	-4.2962	-4.68224	5.00E-05	0.00295485	yes	-0.050899666
ENSMUSG00000027379	ENSMUSG00000027379	Bub1	2:127643035-127673785	CREpos_FEMALE_PLACENTA	CREneg_FEMALE_PLACENTA	OK	2.28803	0.115456	-4.3087	-2.4855	5.00E-05	0.00295485	yes	-0.050460559
ENSMUSG00000028175	ENSMUSG00000028175	Depdc1a	3:159201069-159235592	CREpos_FEMALE_PLACENTA	CREneg_FEMALE_PLACENTA	OK	1.07586	0.0527807	-4.34933	-3.14223	5.00E-05	0.00295485	yes	-0.049059284
ENSMUSG00000020330	ENSMUSG00000020330	Hmmr	11:40592221-40624249	CREpos_FEMALE_PLACENTA	CREneg_FEMALE_PLACENTA	OK	3.58809	0.171892	-4.38364	-3.61439	5.00E-05	0.00295485	yes	-0.047906326
ENSMUSG00000020808	ENSMUSG00000020808	Pimreg	11:71932857-71938196	CREpos_FEMALE_PLACENTA	CREneg_FEMALE_PLACENTA	OK	1.69247	0.0783551	-4.43296	-2.04536	5.00E-05	0.00295485	yes	-0.046296277
ENSMUSG00000032218	ENSMUSG00000032218	Ccnb2	9:70314973-70328829	CREpos_FEMALE_PLACENTA	CREneg_FEMALE_PLACENTA	OK	8.09847	0.374882	-4.43314	-3.74398	5.00E-05	0.00295485	yes	-0.046290501
ENSMUSG00000024791	ENSMUSG00000024791	Cdca5	19:6135012-6141807	CREpos_FEMALE_PLACENTA	CREneg_FEMALE_PLACENTA	OK	4.34962	0.190414	-4.51367	-3.50858	5.00E-05	0.00295485	yes	-0.043777397
ENSMUSG00000047751	ENSMUSG00000047751	Utf1	7:139523701-139525025	CREpos_FEMALE_PLACENTA	CREneg_FEMALE_PLACENTA	OK	12.1783	0.522345	-4.54316	-3.83695	5.00E-05	0.00295485	yes	-0.042891631
ENSMUSG00000022483	ENSMUSG00000022483	Col2a1	15:97873482-97902576	CREpos_FEMALE_PLACENTA	CREneg_FEMALE_PLACENTA	OK	1.11818	0.0456683	-4.61381	-1.40971	5.00E-05	0.00295485	yes	-0.040841793
ENSMUSG00000037474	ENSMUSG00000037474	Dtl	1:191269467-191307656	CREpos_FEMALE_PLACENTA	CREneg_FEMALE_PLACENTA	OK	3.16875	0.127868	-4.63118	-4.0657	5.00E-05	0.00295485	yes	-0.040353007
ENSMUSG00000041431	ENSMUSG00000041431	Ccnb1	13:100915157-100923078	CREpos_FEMALE_PLACENTA	CREneg_FEMALE_PLACENTA	OK	11.0526	0.440378	-4.64949	-3.99745	5.00E-05	0.00295485	yes	-0.039844102
ENSMUSG00000022033	ENSMUSG00000022033	Pbk	14:66043285-66055271	CREpos_FEMALE_PLACENTA	CREneg_FEMALE_PLACENTA	OK	5.15232	0.204464	-4.65531	-3.19932	5.00E-05	0.00295485	yes	-0.03968369
ENSMUSG00000048373	ENSMUSG00000048373	Fgfbp1	5:44136199-44139121	CREpos_FEMALE_PLACENTA	CREneg_FEMALE_PLACENTA	OK	10.2746	0.384609	-4.73954	-4.20911	5.00E-05	0.00295485	yes	-0.037433143
ENSMUSG00000032394	ENSMUSG00000032394	Igdcc3	9:65048470-65093154	CREpos_FEMALE_PLACENTA	CREneg_FEMALE_PLACENTA	OK	3.29009	0.11995	-4.77763	-4.1474	5.00E-05	0.00295485	yes	-0.036457767
ENSMUSG00000040127	ENSMUSG00000040127	Sdr9c7	10:127734386-127747630	CREpos_FEMALE_PLACENTA	CREneg_FEMALE_PLACENTA	OK	1.5068	0.054895	-4.77867	-2.51758	5.00E-05	0.00295485	yes	-0.036431495
ENSMUSG00000048108	ENSMUSG00000048108	Tmem72	6:116656023-116693874	CREpos_FEMALE_PLACENTA	CREneg_FEMALE_PLACENTA	OK	0.31315	0.0107491	-4.86457	-1.07269	5.00E-05	0.00295485	yes	-0.03432563
ENSMUSG00000028332	ENSMUSG00000028332	Hemgn	4:46393988-46413506	CREpos_FEMALE_PLACENTA	CREneg_FEMALE_PLACENTA	OK	2.00312	0.0375417	-5.73761	-3.74263	5.00E-05	0.00295485	yes	-0.018741627
ENSMUSG00000000120	ENSMUSG00000000120	Ngfr	11:95459643-95478561	CREpos_FEMALE_PLACENTA	CREneg_FEMALE_PLACENTA	OK	2.34263	0.0413428	-5.82435	-4.54125	5.00E-05	0.00295485	yes	-0.017648018
ENSMUSG00000036223	ENSMUSG00000036223	Ska1	18:74328369-74340889	CREpos_FEMALE_PLACENTA	CREneg_FEMALE_PLACENTA	OK	1.71075	0.0257301	-6.05503	-3.07471	0.00025	0.0111134	yes	-0.015040225
ENSMUSG00000062760	ENSMUSG00000062760	Shisal1	15:84263403-84331298	CREpos_FEMALE_PLACENTA	CREneg_FEMALE_PLACENTA	OK	1.53204	0.0227424	-6.07393	-1.45756	5.00E-05	0.00295485	yes	-0.014844476
ENSMUSG00000007209	ENSMUSG00000007209	Ceacam9	7:16455853-16460057	CREpos_FEMALE_PLACENTA	CREneg_FEMALE_PLACENTA	OK	36.7927	0.509413	-6.17444	-5.31144	5.00E-05	0.00295485	yes	-0.013845491
ENSMUSG00000075707	ENSMUSG00000075707	Dio3	12:110245501-110247531	CREpos_FEMALE_PLACENTA	CREneg_FEMALE_PLACENTA	OK	34.1264	0.339199	-6.65261	-4.1517	5.00E-05	0.00295485	yes	-0.009939507
ENSMUSG00000055609	ENSMUSG00000055609	Hba-x	11:32226399-32228116	CREpos_FEMALE_PLACENTA	CREneg_FEMALE_PLACENTA	OK	593.049	0.76537	-9.59778	-7.60763	5.00E-05	0.00295485	yes	-0.001290566
ENSMUSG00000052187	ENSMUSG00000052187	Hbb-y	7:103500955-103502423	CREpos_FEMALE_PLACENTA	CREneg_FEMALE_PLACENTA	OK	1627.19	0.571832	-11.4745	-9.43471	5.00E-05	0.00295485	yes	-0.000351424
ENSMUSG00000060802	ENSMUSG00000060802	B2m	2:121950588-122016670	CREpos_FEMALE_PLACENTA	CREneg_FEMALE_PLACENTA	OK	473.696	947.587	1.0003	1.83964	0.0001	0.0054159	yes	2.000415932
ENSMUSG00000039701	ENSMUSG00000039701	Usp53	3:122725141-122778159	CREpos_FEMALE_PLACENTA	CREneg_FEMALE_PLACENTA	OK	11.193	22.4259	1.00258	1.5447	0.00015	0.00736907	yes	2.003579839
ENSMUSG00000020044	ENSMUSG00000020044	Timp3	10:85890988-86334760	CREpos_FEMALE_PLACENTA	CREneg_FEMALE_PLACENTA	OK	39.5553	79.7367	1.01137	1.73711	5.00E-05	0.00295485	yes	2.015824442
ENSMUSG00000020097	ENSMUSG00000020097	Sgpl1	10:60934420-60983482	CREpos_FEMALE_PLACENTA	CREneg_FEMALE_PLACENTA	OK	19.9829	40.4764	1.01832	1.52544	0.0003	0.0128253	yes	2.025558848
ENSMUSG00000119584	ENSMUSG00000119584	Rn18s-rs5	17:40157243-40159092	CREpos_FEMALE_PLACENTA	CREneg_FEMALE_PLACENTA	OK	1639.73	3342.6	1.02751	1.6381	0.0016	0.0458613	yes	2.038502887
ENSMUSG00000081778	ENSMUSG00000081778	Gm6325	X:105404061-105427677	CREpos_FEMALE_PLACENTA	CREneg_FEMALE_PLACENTA	OK	38.8688	79.4033	1.03059	1.81727	0.00015	0.00736907	yes	2.042859522
ENSMUSG00000005672	ENSMUSG00000005672	Kit	5:75735575-75817382	CREpos_FEMALE_PLACENTA	CREneg_FEMALE_PLACENTA	OK	40.9696	83.9003	1.03412	1.77575	0.00025	0.0111134	yes	2.04786413
ENSMUSG00000056515	ENSMUSG00000056515	Rab31	17:65958723-66079747	CREpos_FEMALE_PLACENTA	CREneg_FEMALE_PLACENTA	OK	29.6726	60.8726	1.03666	1.87983	0.0001	0.0054159	yes	2.051472763
ENSMUSG00000036599	ENSMUSG00000036599	Chst12	5:140488734-140511479	CREpos_FEMALE_PLACENTA	CREneg_FEMALE_PLACENTA	OK	10.8026	22.162	1.0367	1.52952	0.00125	0.0383454	yes	2.051529643
ENSMUSG00000022474	ENSMUSG00000022474	Pmm1	15:81835308-81845131	CREpos_FEMALE_PLACENTA	CREneg_FEMALE_PLACENTA	OK	23.5036	48.3187	1.0397	1.57477	0.0013	0.0394576	yes	2.055800117
ENSMUSG00000033096	ENSMUSG00000033096	Apmap	2:150424999-150452174	CREpos_FEMALE_PLACENTA	CREneg_FEMALE_PLACENTA	OK	26.786	55.0803	1.04006	1.83336	0.0001	0.0054159	yes	2.056313171
ENSMUSG00000076431	ENSMUSG00000076431	Sox4	13:29126614-29241710	CREpos_FEMALE_PLACENTA	CREneg_FEMALE_PLACENTA	OK	13.5401	28.1112	1.05391	1.77185	0.0004	0.0161066	yes	2.07614902
ENSMUSG00000026335	ENSMUSG00000026335	Pam	1:97722838-98023371	CREpos_FEMALE_PLACENTA	CREneg_FEMALE_PLACENTA	OK	25.2594	52.4537	1.05422	1.37822	0.0003	0.0128253	yes	2.076595182
ENSMUSG00000031565	ENSMUSG00000031565	Fgfr1	8:26003669-26065734	CREpos_FEMALE_PLACENTA	CREneg_FEMALE_PLACENTA	OK	82.5191	171.544	1.05578	1.61834	0.00025	0.0111134	yes	2.078841839
ENSMUSG00000036181	ENSMUSG00000036181	H1f2	13:23922790-23924350	CREpos_FEMALE_PLACENTA	CREneg_FEMALE_PLACENTA	OK	49.7519	103.94	1.06293	1.8441	0.00035	0.0145904	yes	2.089170156
ENSMUSG00000021703	ENSMUSG00000021703	Serinc5	13:92747598-92848455	CREpos_FEMALE_PLACENTA	CREneg_FEMALE_PLACENTA	OK	40.3765	84.7521	1.06973	1.99459	5.00E-05	0.00295485	yes	2.099040496
ENSMUSG00000021441	ENSMUSG00000021441	Cts6	13:61342945-61351224	CREpos_FEMALE_PLACENTA	CREneg_FEMALE_PLACENTA	OK	594.81	1249.2	1.0705	1.70541	0.0004	0.0161066	yes	2.100161102
ENSMUSG00000024924	ENSMUSG00000024924	Vldlr	19:27078714-27318686	CREpos_FEMALE_PLACENTA	CREneg_FEMALE_PLACENTA	OK	15.8737	33.3412	1.07067	1.40763	0.00095	0.0313438	yes	2.100408589
ENSMUSG00000047501	ENSMUSG00000047501	Cldn4	5:134973972-134975788	CREpos_FEMALE_PLACENTA	CREneg_FEMALE_PLACENTA	OK	130.179	273.826	1.07276	2.02911	0.00015	0.00736907	yes	2.103453609
ENSMUSG00000050721	ENSMUSG00000050721	Plekho2	9:65459979-65487322	CREpos_FEMALE_PLACENTA	CREneg_FEMALE_PLACENTA	OK	14.1796	29.8933	1.07601	1.85362	0.00035	0.0145904	yes	2.108197459
ENSMUSG00000024143	ENSMUSG00000024143	Rhoq	17:87270509-87332834	CREpos_FEMALE_PLACENTA	CREneg_FEMALE_PLACENTA	OK	11.038	23.2812	1.07669	1.6886	0.0007	0.0249381	yes	2.109191372
ENSMUSG00000052837	ENSMUSG00000052837	Junb	8:85683238-85703171	CREpos_FEMALE_PLACENTA	CREneg_FEMALE_PLACENTA	OK	29.102	61.4215	1.07763	1.84947	0.00045	0.0176599	yes	2.110566081
ENSMUSG00000101517	ENSMUSG00000101517	4732465J04Rik	10:95513519-95733748	CREpos_FEMALE_PLACENTA	CREneg_FEMALE_PLACENTA	OK	0.407052	0.861736	1.08203	0.404971	5.00E-05	0.00295485	yes	2.117012811
ENSMUSG00000023243	ENSMUSG00000023243	Kcnk5	14:20190124-20231877	CREpos_FEMALE_PLACENTA	CREneg_FEMALE_PLACENTA	OK	29.6045	62.7075	1.08282	1.75015	5.00E-05	0.00295485	yes	2.118172376
ENSMUSG00000018334	ENSMUSG00000018334	Ksr1	11:78904265-79037233	CREpos_FEMALE_PLACENTA	CREneg_FEMALE_PLACENTA	OK	6.37476	13.5825	1.09131	1.42344	0.00015	0.00736907	yes	2.130674188
ENSMUSG00000031709	ENSMUSG00000031709	Tbc1d9	8:83891709-83999563	CREpos_FEMALE_PLACENTA	CREneg_FEMALE_PLACENTA	OK	3.96761	8.49994	1.09918	1.6747	0.00115	0.0361611	yes	2.142328921
ENSMUSG00000032402	ENSMUSG00000032402	Smad3	9:63554048-63665276	CREpos_FEMALE_PLACENTA	CREneg_FEMALE_PLACENTA	OK	15.1366	32.4622	1.10072	1.96692	5.00E-05	0.00295485	yes	2.144616963
ENSMUSG00000023067	ENSMUSG00000023067	Cdkn1a	17:29307115-29319701	CREpos_FEMALE_PLACENTA	CREneg_FEMALE_PLACENTA	OK	23.3427	50.428	1.11125	1.8141	0.00035	0.0145904	yes	2.160327443
ENSMUSG00000004383	ENSMUSG00000004383	Large1	8:73541226-74080168	CREpos_FEMALE_PLACENTA	CREneg_FEMALE_PLACENTA	OK	6.55308	14.1775	1.11336	1.66663	0.00155	0.0452677	yes	2.163489322
ENSMUSG00000030095	ENSMUSG00000030095	Tmem43	6:91450684-91465445	CREpos_FEMALE_PLACENTA	CREneg_FEMALE_PLACENTA	OK	18.4897	40.0072	1.11354	1.76984	0.0003	0.0128253	yes	2.163759269
ENSMUSG00000027381	ENSMUSG00000027381	Bcl2l11	2:127966153-128004467	CREpos_FEMALE_PLACENTA	CREneg_FEMALE_PLACENTA	OK	3.40917	7.39261	1.11666	1.29974	0.0012	0.0373245	yes	2.16844372
ENSMUSG00000062098	ENSMUSG00000062098	Btbd3	2:138098484-138431212	CREpos_FEMALE_PLACENTA	CREneg_FEMALE_PLACENTA	OK	23.2262	50.423	1.11833	1.99814	5.00E-05	0.00295485	yes	2.170955268
ENSMUSG00000015745	ENSMUSG00000015745	Plekho1	3:95892795-95903796	CREpos_FEMALE_PLACENTA	CREneg_FEMALE_PLACENTA	OK	25.7688	56.0217	1.12036	1.76172	0.00015	0.00736907	yes	2.174012145
ENSMUSG00000039899	ENSMUSG00000039899	Fgl2	5:21383999-21629675	CREpos_FEMALE_PLACENTA	CREneg_FEMALE_PLACENTA	OK	9.29855	20.2384	1.12202	1.70638	0.0007	0.0249381	yes	2.176515056
ENSMUSG00000041263	ENSMUSG00000041263	Rusc1	3:88991287-89000618	CREpos_FEMALE_PLACENTA	CREneg_FEMALE_PLACENTA	OK	9.65693	21.1043	1.1279	1.34946	0.00135	0.0404859	yes	2.185403992
ENSMUSG00000033579	ENSMUSG00000033579	Fa2h	8:112071766-112120456	CREpos_FEMALE_PLACENTA	CREneg_FEMALE_PLACENTA	OK	9.76068	21.3339	1.12809	1.73089	0.00095	0.0313438	yes	2.185691825
ENSMUSG00000041548	ENSMUSG00000041548	Hspb8	5:116546549-116564249	CREpos_FEMALE_PLACENTA	CREneg_FEMALE_PLACENTA	OK	50.0127	109.78	1.13425	2.04464	5.00E-05	0.00295485	yes	2.195044214
ENSMUSG00000034422	ENSMUSG00000034422	Parp14	16:35653243-35697428	CREpos_FEMALE_PLACENTA	CREneg_FEMALE_PLACENTA	OK	5.80817	12.7652	1.13606	1.86977	0.00015	0.00736907	yes	2.197799837
ENSMUSG00000000957	ENSMUSG00000000957	Mmp14	14:54655701-54682821	CREpos_FEMALE_PLACENTA	CREneg_FEMALE_PLACENTA	OK	52.7111	116.279	1.14141	1.72179	0.0004	0.0161066	yes	2.205965151
ENSMUSG00000022512	ENSMUSG00000022512	Cldn1	16:26135380-26190591	CREpos_FEMALE_PLACENTA	CREneg_FEMALE_PLACENTA	OK	23.6621	52.4212	1.14758	1.8338	0.00025	0.0111134	yes	2.215419645
ENSMUSG00000018899	ENSMUSG00000018899	Irf1	11:53602501-53750341	CREpos_FEMALE_PLACENTA	CREneg_FEMALE_PLACENTA	OK	5.6577	12.5365	1.14785	1.48377	0.00175	0.0491787	yes	2.215834299
ENSMUSG00000026278	ENSMUSG00000026278	Bok	1:93613381-93623486	CREpos_FEMALE_PLACENTA	CREneg_FEMALE_PLACENTA	OK	49.1222	109.044	1.15046	1.84398	5.00E-05	0.00295485	yes	2.219846624
ENSMUSG00000032492	ENSMUSG00000032492	Pth1r	9:110551152-110598866	CREpos_FEMALE_PLACENTA	CREneg_FEMALE_PLACENTA	OK	16.3599	36.3325	1.1511	1.84078	0.0004	0.0161066	yes	2.220831598
ENSMUSG00000034612	ENSMUSG00000034612	Chst11	10:82821331-83031734	CREpos_FEMALE_PLACENTA	CREneg_FEMALE_PLACENTA	OK	24.5765	54.6034	1.15171	2.15512	5.00E-05	0.00295485	yes	2.221770808
ENSMUSG00000027230	ENSMUSG00000027230	Creb3l1	2:91812672-91926387	CREpos_FEMALE_PLACENTA	CREneg_FEMALE_PLACENTA	OK	41.4904	92.3512	1.15435	2.09398	0.0002	0.00925945	yes	2.225840168
ENSMUSG00000026674	ENSMUSG00000026674	Ddr2	1:169796914-169938331	CREpos_FEMALE_PLACENTA	CREneg_FEMALE_PLACENTA	OK	2.74141	6.10697	1.15554	1.02017	0.0007	0.0249381	yes	2.227676899
ENSMUSG00000035929	ENSMUSG00000035929	H2-Q4	17:35595990-35604266	CREpos_FEMALE_PLACENTA	CREneg_FEMALE_PLACENTA	OK	10.807	24.3314	1.17086	1.71408	0.0011	0.0349167	yes	2.251458679
ENSMUSG00000073411	ENSMUSG00000073411	H2-D1	17:35481243-35486475	CREpos_FEMALE_PLACENTA	CREneg_FEMALE_PLACENTA	OK	216.637	488.83	1.17405	2.17679	5.00E-05	0.00295485	yes	2.256442476
ENSMUSG00000050953	ENSMUSG00000050953	Gja1	10:56230500-56278609	CREpos_FEMALE_PLACENTA	CREneg_FEMALE_PLACENTA	OK	43.2802	97.6969	1.17461	2.1138	0.0001	0.0054159	yes	2.257318512
ENSMUSG00000026249	ENSMUSG00000026249	Serpine2	1:79771913-79838897	CREpos_FEMALE_PLACENTA	CREneg_FEMALE_PLACENTA	OK	101.184	229.022	1.17851	2.2164	5.00E-05	0.00295485	yes	2.263428918
ENSMUSG00000057137	ENSMUSG00000057137	Tmem140	6:34840080-34854995	CREpos_FEMALE_PLACENTA	CREneg_FEMALE_PLACENTA	OK	62.9976	143.187	1.18453	1.62839	5.00E-05	0.00295485	yes	2.272893365
ENSMUSG00000022358	ENSMUSG00000022358	Fbxo32	15:58029736-58187565	CREpos_FEMALE_PLACENTA	CREneg_FEMALE_PLACENTA	OK	12.8653	29.3085	1.18784	2.06372	5.00E-05	0.00295485	yes	2.278114089
ENSMUSG00000028015	ENSMUSG00000028015	Ctso	3:81727230-81864032	CREpos_FEMALE_PLACENTA	CREneg_FEMALE_PLACENTA	OK	4.59683	10.4909	1.19042	1.64573	0.00055	0.0207339	yes	2.282191731
ENSMUSG00000052534	ENSMUSG00000052534	Pbx1	1:167831707-168259839	CREpos_FEMALE_PLACENTA	CREneg_FEMALE_PLACENTA	OK	5.98766	13.6674	1.19068	1.03849	0.00035	0.0145904	yes	2.282603061
ENSMUSG00000024899	ENSMUSG00000024899	Papss2	19:32573189-32644587	CREpos_FEMALE_PLACENTA	CREneg_FEMALE_PLACENTA	OK	7.71638	17.6706	1.19536	1.93378	0.0005	0.0191362	yes	2.290019685
ENSMUSG00000015533	ENSMUSG00000015533	Itga2	13:114969616-115068636	CREpos_FEMALE_PLACENTA	CREneg_FEMALE_PLACENTA	OK	5.07604	11.628	1.19583	2.0473	5.00E-05	0.00295485	yes	2.290765848
ENSMUSG00000020427	ENSMUSG00000020427	Igfbp3	11:7155854-7212719	CREpos_FEMALE_PLACENTA	CREneg_FEMALE_PLACENTA	OK	30.0051	68.883	1.19894	1.92142	0.00025	0.0111134	yes	2.29570935
ENSMUSG00000021904	ENSMUSG00000021904	Sema3g	14:30939816-30952309	CREpos_FEMALE_PLACENTA	CREneg_FEMALE_PLACENTA	OK	11.2628	25.9307	1.2031	2.05476	5.00E-05	0.00295485	yes	2.302338563
ENSMUSG00000001630	ENSMUSG00000001630	Stk38l	6:146626492-146680310	CREpos_FEMALE_PLACENTA	CREneg_FEMALE_PLACENTA	OK	7.76095	17.907	1.20622	1.66674	0.00015	0.00736907	yes	2.307323032
ENSMUSG00000057969	ENSMUSG00000057969	Sema3b	9:107474872-107486428	CREpos_FEMALE_PLACENTA	CREneg_FEMALE_PLACENTA	OK	7.78145	17.9686	1.20737	1.34643	0.00055	0.0207339	yes	2.309162977
ENSMUSG00000045103	ENSMUSG00000045103	Dmd	X:81992475-84249747	CREpos_FEMALE_PLACENTA	CREneg_FEMALE_PLACENTA	OK	6.80015	15.7035	1.20745	1.71279	5.00E-05	0.00295485	yes	2.309291028
ENSMUSG00000025020	ENSMUSG00000025020	Slit1	19:41588695-41732104	CREpos_FEMALE_PLACENTA	CREneg_FEMALE_PLACENTA	OK	17.606	40.6669	1.20779	2.19425	5.00E-05	0.00295485	yes	2.309835323
ENSMUSG00000029659	ENSMUSG00000029659	Medag	5:149284504-149355188	CREpos_FEMALE_PLACENTA	CREneg_FEMALE_PLACENTA	OK	7.28666	16.8639	1.21061	1.70602	0.00115	0.0361611	yes	2.314354716
ENSMUSG00000042524	ENSMUSG00000042524	Sun2	15:79608270-79641595	CREpos_FEMALE_PLACENTA	CREneg_FEMALE_PLACENTA	OK	11.5018	26.7432	1.21731	1.78246	0.0002	0.00925945	yes	2.325127775
ENSMUSG00000045679	ENSMUSG00000045679	Slc66a3	12:17038648-17050409	CREpos_FEMALE_PLACENTA	CREneg_FEMALE_PLACENTA	OK	7.66669	17.8737	1.22116	1.66311	0.00075	0.0261174	yes	2.331340936
ENSMUSG00000118667	ENSMUSG00000118667	Ahnak2	12:112738627-112766277	CREpos_FEMALE_PLACENTA	CREneg_FEMALE_PLACENTA	OK	1.80791	4.24093	1.23006	1.78974	0.0012	0.0373245	yes	2.345767454
ENSMUSG00000001864	ENSMUSG00000001864	Aif1l	2:31840150-31863454	CREpos_FEMALE_PLACENTA	CREneg_FEMALE_PLACENTA	OK	40.3906	94.7771	1.23052	1.99503	5.00E-05	0.00295485	yes	2.346515516
ENSMUSG00000034936	ENSMUSG00000034936	Arl4d	11:101556366-101558658	CREpos_FEMALE_PLACENTA	CREneg_FEMALE_PLACENTA	OK	19.4986	45.8211	1.23264	1.9448	0.0002	0.00925945	yes	2.34996619
ENSMUSG00000028927	ENSMUSG00000028927	Padi2	4:140633654-140685355	CREpos_FEMALE_PLACENTA	CREneg_FEMALE_PLACENTA	OK	12.8159	30.2136	1.23727	2.09772	5.00E-05	0.00295485	yes	2.357519984
ENSMUSG00000074892	ENSMUSG00000074892	B3galt5	16:96037000-96121059	CREpos_FEMALE_PLACENTA	CREneg_FEMALE_PLACENTA	OK	3.34635	7.89111	1.23764	1.67128	0.00075	0.0261174	yes	2.358124681
ENSMUSG00000037606	ENSMUSG00000037606	Osbpl5	7:143242498-143310722	CREpos_FEMALE_PLACENTA	CREneg_FEMALE_PLACENTA	OK	9.08881	21.5302	1.2442	1.70668	0.00045	0.0176599	yes	2.368871596
ENSMUSG00000046731	ENSMUSG00000046731	Kctd11	11:69769086-69772232	CREpos_FEMALE_PLACENTA	CREneg_FEMALE_PLACENTA	OK	6.2903	14.9018	1.24428	1.81335	0.00065	0.0237895	yes	2.369002958
ENSMUSG00000022048	ENSMUSG00000022048	Dpysl2	14:67040312-67148410	CREpos_FEMALE_PLACENTA	CREneg_FEMALE_PLACENTA	OK	6.04744	14.3744	1.24911	1.96871	0.00025	0.0111134	yes	2.376947436
ENSMUSG00000038883	ENSMUSG00000038883	Prl3a1	13:27443418-27460650	CREpos_FEMALE_PLACENTA	CREneg_FEMALE_PLACENTA	OK	351.558	836.446	1.25051	2.05189	5.00E-05	0.00295485	yes	2.37925516
ENSMUSG00000039982	ENSMUSG00000039982	Dtx4	19:12443701-12478818	CREpos_FEMALE_PLACENTA	CREneg_FEMALE_PLACENTA	OK	1.4544	3.49775	1.266	1.65381	0.00125	0.0383454	yes	2.404938498
ENSMUSG00000035934	ENSMUSG00000035934	Pknox2	9:36802094-37058703	CREpos_FEMALE_PLACENTA	CREneg_FEMALE_PLACENTA	OK	2.07704	4.99576	1.26618	1.44308	0.0016	0.0458613	yes	2.405238572
ENSMUSG00000126960	ENSMUSG00000126960	-	2:168153175-168266178	CREpos_FEMALE_PLACENTA	CREneg_FEMALE_PLACENTA	OK	0.120847	0.294366	1.28442	0.444652	0.00145	0.0427825	yes	2.435841061
ENSMUSG00000039232	ENSMUSG00000039232	Stx11	10:12813952-12840042	CREpos_FEMALE_PLACENTA	CREneg_FEMALE_PLACENTA	OK	2.91366	7.10213	1.28542	0.98542	0.00085	0.0288497	yes	2.437530042
ENSMUSG00000000938	ENSMUSG00000000938	Hoxa10	6:52200079-52217834	CREpos_FEMALE_PLACENTA	CREneg_FEMALE_PLACENTA	OK	21.2079	51.9965	1.29381	1.8471	0.00095	0.0313438	yes	2.451746809
ENSMUSG00000040836	ENSMUSG00000040836	Gpr161	1:165123357-165154314	CREpos_FEMALE_PLACENTA	CREneg_FEMALE_PLACENTA	OK	0.741628	1.82177	1.29657	1.56166	0.0017	0.0480423	yes	2.456441701
ENSMUSG00000037613	ENSMUSG00000037613	Tnfrsf23	7:143161395-143239609	CREpos_FEMALE_PLACENTA	CREneg_FEMALE_PLACENTA	OK	36.519	89.8252	1.29847	2.21798	5.00E-05	0.00295485	yes	2.459678916
ENSMUSG00000030772	ENSMUSG00000030772	Dkk3	7:111715223-111758264	CREpos_FEMALE_PLACENTA	CREneg_FEMALE_PLACENTA	OK	3.2376	7.99769	1.30466	1.76623	0.0005	0.0191362	yes	2.470255041
ENSMUSG00000026073	ENSMUSG00000026073	Il1r2	1:40094990-40164391	CREpos_FEMALE_PLACENTA	CREneg_FEMALE_PLACENTA	OK	31.3769	77.7128	1.30845	1.95897	5.00E-05	0.00295485	yes	2.476753001
ENSMUSG00000030109	ENSMUSG00000030109	Slc6a12	6:121320034-121342734	CREpos_FEMALE_PLACENTA	CREneg_FEMALE_PLACENTA	OK	36.7201	91.0469	1.31004	1.66729	0.00105	0.0337562	yes	2.479484145
ENSMUSG00000044674	ENSMUSG00000044674	Fzd1	5:4803838-4808035	CREpos_FEMALE_PLACENTA	CREneg_FEMALE_PLACENTA	OK	7.45613	18.5447	1.31451	2.07561	5.00E-05	0.00295485	yes	2.487178413
ENSMUSG00000097910	ENSMUSG00000097910	Hdnr	8:57734151-57880696	CREpos_FEMALE_PLACENTA	CREneg_FEMALE_PLACENTA	OK	0.944728	2.35235	1.31613	0.341317	5.00E-05	0.00295485	yes	2.48997283
ENSMUSG00000023885	ENSMUSG00000023885	Thbs2	17:14885761-14914497	CREpos_FEMALE_PLACENTA	CREneg_FEMALE_PLACENTA	OK	11.3163	28.3597	1.32545	2.23258	5.00E-05	0.00295485	yes	2.506110452
ENSMUSG00000024041	ENSMUSG00000024041	Cryaa	17:31895762-31903348	CREpos_FEMALE_PLACENTA	CREneg_FEMALE_PLACENTA	OK	10.3374	25.9765	1.32933	1.76669	0.00095	0.0313438	yes	2.512859484
ENSMUSG00000029313	ENSMUSG00000029313	Aff1	5:103840239-104003188	CREpos_FEMALE_PLACENTA	CREneg_FEMALE_PLACENTA	OK	3.65394	9.22081	1.33544	2.03877	5.00E-05	0.00295485	yes	2.523524337
ENSMUSG00000057069	ENSMUSG00000057069	Ero1b	13:12580754-12626285	CREpos_FEMALE_PLACENTA	CREneg_FEMALE_PLACENTA	OK	2.17891	5.50336	1.33671	1.70711	0.00125	0.0383454	yes	2.525746766
ENSMUSG00000029070	ENSMUSG00000029070	Mxra8	4:155921557-155928545	CREpos_FEMALE_PLACENTA	CREneg_FEMALE_PLACENTA	OK	29.099	73.6464	1.33965	1.72802	0.00015	0.00736907	yes	2.530899114
ENSMUSG00000029231	ENSMUSG00000029231	Pdgfra	5:75312952-75358876	CREpos_FEMALE_PLACENTA	CREneg_FEMALE_PLACENTA	OK	43.1125	109.686	1.3472	2.06485	5.00E-05	0.00295485	yes	2.544178687
ENSMUSG00000020019	ENSMUSG00000020019	Ntn4	10:93476542-93595655	CREpos_FEMALE_PLACENTA	CREneg_FEMALE_PLACENTA	OK	5.69144	14.5064	1.34983	1.80713	0.00155	0.0452677	yes	2.548820897
ENSMUSG00000091526	ENSMUSG00000091526	BB019430	10:58532531-58567919	CREpos_FEMALE_PLACENTA	CREneg_FEMALE_PLACENTA	OK	0.196444	0.500891	1.35038	0.646165	0.0003	0.0128253	yes	2.549792771
ENSMUSG00000032766	ENSMUSG00000032766	Gng11	6:4003903-4008445	CREpos_FEMALE_PLACENTA	CREneg_FEMALE_PLACENTA	OK	30.3339	77.7081	1.35713	2.15842	5.00E-05	0.00295485	yes	2.561750549
ENSMUSG00000142728	ENSMUSG00000142728	-	11:120046665-120060297	CREpos_FEMALE_PLACENTA	CREneg_FEMALE_PLACENTA	OK	0.146244	0.375774	1.36149	0.398138	5.00E-05	0.00295485	yes	2.569504182
ENSMUSG00000018259	ENSMUSG00000018259	Prl8a2	13:27529655-27538199	CREpos_FEMALE_PLACENTA	CREneg_FEMALE_PLACENTA	OK	459.053	1180.15	1.36224	2.21002	5.00E-05	0.00295485	yes	2.570840312
ENSMUSG00000079037	ENSMUSG00000079037	Prnp	2:131751847-131798050	CREpos_FEMALE_PLACENTA	CREneg_FEMALE_PLACENTA	OK	87.3329	224.845	1.36433	2.44892	5.00E-05	0.00295485	yes	2.57456733
ENSMUSG00000026042	ENSMUSG00000026042	Col5a2	1:45413480-45542442	CREpos_FEMALE_PLACENTA	CREneg_FEMALE_PLACENTA	OK	7.9114	20.4625	1.37098	2.12715	5.00E-05	0.00295485	yes	2.586462008
ENSMUSG00000024030	ENSMUSG00000024030	Abcg1	17:31276648-31336962	CREpos_FEMALE_PLACENTA	CREneg_FEMALE_PLACENTA	OK	20.4922	53.0159	1.37135	1.33099	0.0001	0.0054159	yes	2.587125428
ENSMUSG00000039316	ENSMUSG00000039316	Rftn1	17:50299284-50497702	CREpos_FEMALE_PLACENTA	CREneg_FEMALE_PLACENTA	OK	3.35182	8.71149	1.37797	1.67035	0.0016	0.0458613	yes	2.599024079
ENSMUSG00000029608	ENSMUSG00000029608	Rph3a	5:121078561-121148155	CREpos_FEMALE_PLACENTA	CREneg_FEMALE_PLACENTA	OK	2.87351	7.48197	1.3806	1.90227	0.0005	0.0191362	yes	2.603766362
ENSMUSG00000003526	ENSMUSG00000003526	Prodh	16:17870723-17911119	CREpos_FEMALE_PLACENTA	CREneg_FEMALE_PLACENTA	OK	9.57789	24.9495	1.38123	1.65542	0.0016	0.0458613	yes	2.60490363
ENSMUSG00000028599	ENSMUSG00000028599	Tnfrsf1b	4:144940032-144974067	CREpos_FEMALE_PLACENTA	CREneg_FEMALE_PLACENTA	OK	19.5925	51.0386	1.38129	2.47476	5.00E-05	0.00295485	yes	2.605011967
ENSMUSG00000035305	ENSMUSG00000035305	Ror1	4:99951096-100301962	CREpos_FEMALE_PLACENTA	CREneg_FEMALE_PLACENTA	OK	2.30323	6.01674	1.38532	1.93331	0.0002	0.00925945	yes	2.612298936
ENSMUSG00000009687	ENSMUSG00000009687	Fxyd5	7:30732146-30741906	CREpos_FEMALE_PLACENTA	CREneg_FEMALE_PLACENTA	OK	31.4978	82.2976	1.3856	1.88157	0.00095	0.0313438	yes	2.612805984
ENSMUSG00000027386	ENSMUSG00000027386	Fbln7	2:128704900-128738954	CREpos_FEMALE_PLACENTA	CREneg_FEMALE_PLACENTA	OK	302.386	790.944	1.38718	2.36908	5.00E-05	0.00295485	yes	2.615669025
ENSMUSG00000042978	ENSMUSG00000042978	Sbk1	7:125848033-125894188	CREpos_FEMALE_PLACENTA	CREneg_FEMALE_PLACENTA	OK	1.77785	4.66114	1.39055	1.71562	0.00075	0.0261174	yes	2.621786123
ENSMUSG00000032350	ENSMUSG00000032350	Gclc	9:77661816-77701767	CREpos_FEMALE_PLACENTA	CREneg_FEMALE_PLACENTA	OK	10.9788	28.8072	1.39171	2.1	5.00E-05	0.00295485	yes	2.62389502
ENSMUSG00000056427	ENSMUSG00000056427	Slit3	11:34960641-35634622	CREpos_FEMALE_PLACENTA	CREneg_FEMALE_PLACENTA	OK	1.82599	4.80736	1.39657	1.81315	0.0004	0.0161066	yes	2.632749028
ENSMUSG00000047407	ENSMUSG00000047407	Tgif1	17:71151199-71232022	CREpos_FEMALE_PLACENTA	CREneg_FEMALE_PLACENTA	OK	18.8051	49.5101	1.3966	2.03458	0.00015	0.00736907	yes	2.632803775
ENSMUSG00000000126	ENSMUSG00000000126	Wnt9a	11:59197753-59224378	CREpos_FEMALE_PLACENTA	CREneg_FEMALE_PLACENTA	OK	2.78607	7.33832	1.39722	1.76083	0.0012	0.0373245	yes	2.633935469
ENSMUSG00000047907	ENSMUSG00000047907	Tshz2	2:169465971-169918349	CREpos_FEMALE_PLACENTA	CREneg_FEMALE_PLACENTA	OK	2.74656	7.23657	1.39768	1.88943	0.00025	0.0111134	yes	2.634775427
ENSMUSG00000026944	ENSMUSG00000026944	Abca2	2:25318714-25338552	CREpos_FEMALE_PLACENTA	CREneg_FEMALE_PLACENTA	OK	0.711562	1.88015	1.40179	1.10199	0.00115	0.0361611	yes	2.642292169
ENSMUSG00000038156	ENSMUSG00000038156	Spon1	7:113365234-113642605	CREpos_FEMALE_PLACENTA	CREneg_FEMALE_PLACENTA	OK	4.98609	13.1946	1.40397	2.18506	5.00E-05	0.00295485	yes	2.646287851
ENSMUSG00000033491	ENSMUSG00000033491	Prss35	9:86625701-86640496	CREpos_FEMALE_PLACENTA	CREneg_FEMALE_PLACENTA	OK	8.69006	23.0553	1.40766	2.26467	5.00E-05	0.00295485	yes	2.65306496
ENSMUSG00000030050	ENSMUSG00000030050	Gkn1	6:87322631-87327924	CREpos_FEMALE_PLACENTA	CREneg_FEMALE_PLACENTA	OK	13.2731	35.261	1.40957	1.77981	0.00115	0.0361611	yes	2.656579708
ENSMUSG00000053062	ENSMUSG00000053062	Jam2	16:84571010-84622816	CREpos_FEMALE_PLACENTA	CREneg_FEMALE_PLACENTA	OK	2.61678	6.97894	1.41522	1.77273	0.0007	0.0249381	yes	2.667004021
ENSMUSG00000041120	ENSMUSG00000041120	Nbl1	4:138809594-138820304	CREpos_FEMALE_PLACENTA	CREneg_FEMALE_PLACENTA	OK	57.0406	152.209	1.41599	2.51232	5.00E-05	0.00295485	yes	2.668427843
ENSMUSG00000032060	ENSMUSG00000032060	Cryab	9:50662377-50673520	CREpos_FEMALE_PLACENTA	CREneg_FEMALE_PLACENTA	OK	203.33	544.012	1.41981	2.56604	5.00E-05	0.00295485	yes	2.675502728
ENSMUSG00000086628	ENSMUSG00000086628	Altre	7:67915782-68012840	CREpos_FEMALE_PLACENTA	CREneg_FEMALE_PLACENTA	OK	0.160083	0.429565	1.42405	0.269724	0.0002	0.00925945	yes	2.683377447
ENSMUSG00000044903	ENSMUSG00000044903	Psg22	7:18452014-18461173	CREpos_FEMALE_PLACENTA	CREneg_FEMALE_PLACENTA	OK	76.2222	204.684	1.42512	2.77288	5.00E-05	0.00295485	yes	2.685368359
ENSMUSG00000074071	ENSMUSG00000074071	Fam169b	7:67915782-68012840	CREpos_FEMALE_PLACENTA	CREneg_FEMALE_PLACENTA	OK	1.32638	3.58477	1.43439	1.56381	0.0016	0.0458613	yes	2.702678678
ENSMUSG00000047878	ENSMUSG00000047878	A4galt	15:83110922-83135975	CREpos_FEMALE_PLACENTA	CREneg_FEMALE_PLACENTA	OK	28.0639	75.905	1.43548	2.29735	5.00E-05	0.00295485	yes	2.704721406
ENSMUSG00000032024	ENSMUSG00000032024	Clmp	9:40597257-40706475	CREpos_FEMALE_PLACENTA	CREneg_FEMALE_PLACENTA	OK	5.94847	16.0948	1.436	1.67563	5.00E-05	0.00295485	yes	2.705696462
ENSMUSG00000030790	ENSMUSG00000030790	Adm	7:110223202-110238565	CREpos_FEMALE_PLACENTA	CREneg_FEMALE_PLACENTA	OK	33.1477	90.0121	1.44121	2.28471	5.00E-05	0.00295485	yes	2.715485199
ENSMUSG00000041046	ENSMUSG00000041046	Ramp3	11:6600136-6627475	CREpos_FEMALE_PLACENTA	CREneg_FEMALE_PLACENTA	OK	18.3578	50.0334	1.4465	2.15482	0.0001	0.0054159	yes	2.725460478
ENSMUSG00000000142	ENSMUSG00000000142	Axin2	11:108811174-108841609	CREpos_FEMALE_PLACENTA	CREneg_FEMALE_PLACENTA	OK	3.15485	8.60454	1.44752	1.59179	0.0006	0.0222022	yes	2.727388088
ENSMUSG00000017817	ENSMUSG00000017817	Jph2	2:163178161-163239913	CREpos_FEMALE_PLACENTA	CREneg_FEMALE_PLACENTA	OK	2.16368	5.90899	1.44943	1.83279	0.00105	0.0337562	yes	2.731001298
ENSMUSG00000039911	ENSMUSG00000039911	Spsb1	4:149980739-150039500	CREpos_FEMALE_PLACENTA	CREneg_FEMALE_PLACENTA	OK	43.2721	118.182	1.4495	2.49977	5.00E-05	0.00295485	yes	2.731133811
ENSMUSG00000063415	ENSMUSG00000063415	Cyp26b1	6:84548395-84570890	CREpos_FEMALE_PLACENTA	CREneg_FEMALE_PLACENTA	OK	8.72447	23.8531	1.45104	2.10853	0.0003	0.0128253	yes	2.734050707
ENSMUSG00000020953	ENSMUSG00000020953	Coch	12:51614353-51652554	CREpos_FEMALE_PLACENTA	CREneg_FEMALE_PLACENTA	OK	9.67846	26.4636	1.45116	1.81495	0.00125	0.0383454	yes	2.734278128
ENSMUSG00000138531	ENSMUSG00000138531	-	15:74103739-74359534	CREpos_FEMALE_PLACENTA	CREneg_FEMALE_PLACENTA	OK	0.192206	0.526911	1.4549	0.600892	5.00E-05	0.00295485	yes	2.741375586
ENSMUSG00000052942	ENSMUSG00000052942	Glis3	19:28236250-28700041	CREpos_FEMALE_PLACENTA	CREneg_FEMALE_PLACENTA	OK	1.20343	3.30415	1.45713	1.66991	0.0006	0.0222022	yes	2.745616256
ENSMUSG00000038172	ENSMUSG00000038172	Ttc39b	4:83138536-83242492	CREpos_FEMALE_PLACENTA	CREneg_FEMALE_PLACENTA	OK	0.671893	1.84545	1.45767	1.3995	0.00015	0.00736907	yes	2.746644132
ENSMUSG00000005087	ENSMUSG00000005087	Cd44	2:102641485-102732010	CREpos_FEMALE_PLACENTA	CREneg_FEMALE_PLACENTA	OK	4.06322	11.2012	1.46296	1.79618	0.00055	0.0207339	yes	2.756733872
ENSMUSG00000071604	ENSMUSG00000071604	Entrep1	19:23950113-24008383	CREpos_FEMALE_PLACENTA	CREneg_FEMALE_PLACENTA	OK	4.4638	12.3123	1.46375	1.91973	0.0002	0.00925945	yes	2.758243835
ENSMUSG00000023886	ENSMUSG00000023886	Smoc2	17:14464305-14632085	CREpos_FEMALE_PLACENTA	CREneg_FEMALE_PLACENTA	OK	6.19654	17.0923	1.46381	2.00648	0.00015	0.00736907	yes	2.75835855
ENSMUSG00000003541	ENSMUSG00000003541	Ier3	17:36132575-36143683	CREpos_FEMALE_PLACENTA	CREneg_FEMALE_PLACENTA	OK	42.0958	116.406	1.46742	1.92275	0.0011	0.0349167	yes	2.765269326
ENSMUSG00000027199	ENSMUSG00000027199	Gatm	2:122424947-122441784	CREpos_FEMALE_PLACENTA	CREneg_FEMALE_PLACENTA	OK	59.133	163.923	1.47098	2.61377	5.00E-05	0.00295485	yes	2.772101342
ENSMUSG00000105651	ENSMUSG00000105651	1700017M07Rik	3:35308836-35460483	CREpos_FEMALE_PLACENTA	CREneg_FEMALE_PLACENTA	OK	0.499596	1.3856	1.47167	0.790006	0.0005	0.0191362	yes	2.773427476
ENSMUSG00000079057	ENSMUSG00000079057	Cyp4v3	8:45719725-45786253	CREpos_FEMALE_PLACENTA	CREneg_FEMALE_PLACENTA	OK	3.32438	9.29031	1.48264	2.0926	5.00E-05	0.00295485	yes	2.794596513
ENSMUSG00000000901	ENSMUSG00000000901	Mmp11	10:75759055-75776506	CREpos_FEMALE_PLACENTA	CREneg_FEMALE_PLACENTA	OK	18.481	51.7953	1.48678	1.34868	0.00045	0.0176599	yes	2.802627486
ENSMUSG00000043342	ENSMUSG00000043342	Hoxd9	2:74528070-74530552	CREpos_FEMALE_PLACENTA	CREneg_FEMALE_PLACENTA	OK	4.31488	12.1259	1.4907	1.91728	0.0007	0.0249381	yes	2.810252964
ENSMUSG00000075602	ENSMUSG00000075602	Ly6a	15:74858439-74915705	CREpos_FEMALE_PLACENTA	CREneg_FEMALE_PLACENTA	OK	103.902	293.312	1.49722	2.59595	5.00E-05	0.00295485	yes	2.822982137
ENSMUSG00000031740	ENSMUSG00000031740	Mmp2	8:93553918-93645907	CREpos_FEMALE_PLACENTA	CREneg_FEMALE_PLACENTA	OK	4.56872	12.9317	1.50105	1.8588	0.00025	0.0111134	yes	2.830486416
ENSMUSG00000013921	ENSMUSG00000013921	Clip3	7:29991152-30007792	CREpos_FEMALE_PLACENTA	CREneg_FEMALE_PLACENTA	OK	1.00317	2.84676	1.50475	0.953063	0.0005	0.0191362	yes	2.837754924
ENSMUSG00000090125	ENSMUSG00000090125	Pou3f1	4:124422716-124554448	CREpos_FEMALE_PLACENTA	CREneg_FEMALE_PLACENTA	OK	4.37596	12.5505	1.52008	2.14774	0.0002	0.00925945	yes	2.868069531
ENSMUSG00000021699	ENSMUSG00000021699	Pde4d	13:108586481-110089995	CREpos_FEMALE_PLACENTA	CREneg_FEMALE_PLACENTA	OK	2.63459	7.55701	1.52023	1.71388	0.00085	0.0288497	yes	2.868367746
ENSMUSG00000041577	ENSMUSG00000041577	Prelp	1:133824936-133849152	CREpos_FEMALE_PLACENTA	CREneg_FEMALE_PLACENTA	OK	5.67989	16.3128	1.52207	2.20057	0.00015	0.00736907	yes	2.87202837
ENSMUSG00000024529	ENSMUSG00000024529	Lox	18:52649138-52710417	CREpos_FEMALE_PLACENTA	CREneg_FEMALE_PLACENTA	OK	13.1889	38.079	1.52967	2.4577	5.00E-05	0.00295485	yes	2.887197902
ENSMUSG00000035671	ENSMUSG00000035671	Zswim4	8:84937306-84965300	CREpos_FEMALE_PLACENTA	CREneg_FEMALE_PLACENTA	OK	8.00843	23.2431	1.53721	2.5185	5.00E-05	0.00295485	yes	2.90232685
ENSMUSG00000033453	ENSMUSG00000033453	Adamts15	9:30810450-30833748	CREpos_FEMALE_PLACENTA	CREneg_FEMALE_PLACENTA	OK	12.7012	37.023	1.54345	2.66973	5.00E-05	0.00295485	yes	2.914907293
ENSMUSG00000042804	ENSMUSG00000042804	Gpr153	4:152358688-152369794	CREpos_FEMALE_PLACENTA	CREneg_FEMALE_PLACENTA	OK	1.86853	5.44695	1.54354	1.62956	0.0017	0.0480423	yes	2.91508914
ENSMUSG00000127915	ENSMUSG00000127915	-	18:68724049-68890815	CREpos_FEMALE_PLACENTA	CREneg_FEMALE_PLACENTA	OK	0.17708	0.516892	1.54546	0.386714	5.00E-05	0.00295485	yes	2.918971247
ENSMUSG00000047632	ENSMUSG00000047632	Fgfbp3	19:36894949-36897015	CREpos_FEMALE_PLACENTA	CREneg_FEMALE_PLACENTA	OK	2.69609	7.87569	1.54654	1.77477	0.0011	0.0349167	yes	2.921157204
ENSMUSG00000014773	ENSMUSG00000014773	Dll1	17:15575780-15597134	CREpos_FEMALE_PLACENTA	CREneg_FEMALE_PLACENTA	OK	4.4337	12.9523	1.54663	1.53273	0.001	0.0325656	yes	2.921339441
ENSMUSG00000021260	ENSMUSG00000021260	Hhipl1	12:108272528-108299776	CREpos_FEMALE_PLACENTA	CREneg_FEMALE_PLACENTA	OK	4.93109	14.4167	1.54776	2.33084	5.00E-05	0.00295485	yes	2.923628495
ENSMUSG00000028270	ENSMUSG00000028270	Gbp2	3:142326362-142343769	CREpos_FEMALE_PLACENTA	CREneg_FEMALE_PLACENTA	OK	3.48279	10.2295	1.55441	1.88317	0.00045	0.0176599	yes	2.937135859
ENSMUSG00000039005	ENSMUSG00000039005	Tlr4	4:66745562-66848521	CREpos_FEMALE_PLACENTA	CREneg_FEMALE_PLACENTA	OK	2.07345	6.09965	1.5567	1.6507	0.00055	0.0207339	yes	2.941801698
ENSMUSG00000028238	ENSMUSG00000028238	Atp6v0d2	4:19875970-19922605	CREpos_FEMALE_PLACENTA	CREneg_FEMALE_PLACENTA	OK	4.88803	14.4076	1.55951	2.15671	5.00E-05	0.00295485	yes	2.947537157
ENSMUSG00000048807	ENSMUSG00000048807	Slc35e4	11:3857020-3864664	CREpos_FEMALE_PLACENTA	CREneg_FEMALE_PLACENTA	OK	5.31357	15.6666	1.55994	2.1745	5.00E-05	0.00295485	yes	2.948415811
ENSMUSG00000139920	ENSMUSG00000139920	-	X:9138994-9198931	CREpos_FEMALE_PLACENTA	CREneg_FEMALE_PLACENTA	OK	14.9818	44.2648	1.56295	1.83014	0.0013	0.0394576	yes	2.954573728
ENSMUSG00000108782	ENSMUSG00000108782	Gm32772	7:17017498-17105552	CREpos_FEMALE_PLACENTA	CREneg_FEMALE_PLACENTA	OK	1.04473	3.10296	1.57051	1.20575	0.00075	0.0261174	yes	2.9700969
ENSMUSG00000001751	ENSMUSG00000001751	Naglu	11:100960837-100968498	CREpos_FEMALE_PLACENTA	CREneg_FEMALE_PLACENTA	OK	24.4007	72.6756	1.57455	2.72621	5.00E-05	0.00295485	yes	2.978425762
ENSMUSG00000028195	ENSMUSG00000028195	Ccn1	3:145352730-145463177	CREpos_FEMALE_PLACENTA	CREneg_FEMALE_PLACENTA	OK	59.1601	176.454	1.57659	2.68426	5.00E-05	0.00295485	yes	2.982640295
ENSMUSG00000068699	ENSMUSG00000068699	Flnc	6:29433254-29461882	CREpos_FEMALE_PLACENTA	CREneg_FEMALE_PLACENTA	OK	2.71322	8.10753	1.57925	1.89219	5.00E-05	0.00295485	yes	2.988144675
ENSMUSG00000029816	ENSMUSG00000029816	Gpnmb	6:48995444-49050708	CREpos_FEMALE_PLACENTA	CREneg_FEMALE_PLACENTA	OK	13.7627	41.1345	1.57959	1.77765	5.00E-05	0.00295485	yes	2.988848975
ENSMUSG00000038210	ENSMUSG00000038210	Hoxa11	6:52219085-52226784	CREpos_FEMALE_PLACENTA	CREneg_FEMALE_PLACENTA	OK	8.30265	24.8612	1.58225	2.26722	5.00E-05	0.00295485	yes	2.994364813
ENSMUSG00000032487	ENSMUSG00000032487	Ptgs2	1:149975781-149983978	CREpos_FEMALE_PLACENTA	CREneg_FEMALE_PLACENTA	OK	3.00247	9.02053	1.58706	2.04925	5.00E-05	0.00295485	yes	3.004364799
ENSMUSG00000039405	ENSMUSG00000039405	Prss23	7:89156990-89176395	CREpos_FEMALE_PLACENTA	CREneg_FEMALE_PLACENTA	OK	20.0827	60.6302	1.59408	1.88605	5.00E-05	0.00295485	yes	3.019019342
ENSMUSG00000042109	ENSMUSG00000042109	Csdc2	15:81820959-81835142	CREpos_FEMALE_PLACENTA	CREneg_FEMALE_PLACENTA	OK	0.941216	2.85079	1.59876	1.6126	0.0013	0.0394576	yes	3.028828728
ENSMUSG00000061878	ENSMUSG00000061878	Sphk1	11:116420040-116427501	CREpos_FEMALE_PLACENTA	CREneg_FEMALE_PLACENTA	OK	7.80623	23.8127	1.60903	1.99967	0.0006	0.0222022	yes	3.050466739
ENSMUSG00000073408	ENSMUSG00000073408	Mucl3	17:35912440-35961463	CREpos_FEMALE_PLACENTA	CREneg_FEMALE_PLACENTA	OK	10.8519	33.2839	1.61688	2.04954	0.0003	0.0128253	yes	3.067110194
ENSMUSG00000057604	ENSMUSG00000057604	Lmcd1	6:112250718-112307386	CREpos_FEMALE_PLACENTA	CREneg_FEMALE_PLACENTA	OK	14.6645	45.0857	1.62034	2.59187	5.00E-05	0.00295485	yes	3.074474839
ENSMUSG00000046442	ENSMUSG00000046442	Ppm1e	11:87117731-87252612	CREpos_FEMALE_PLACENTA	CREneg_FEMALE_PLACENTA	OK	0.726233	2.24321	1.62706	1.70657	0.0003	0.0128253	yes	3.08882899
ENSMUSG00000033022	ENSMUSG00000033022	Cdo1	18:46846259-46861462	CREpos_FEMALE_PLACENTA	CREneg_FEMALE_PLACENTA	OK	18.3041	56.6488	1.62988	2.58096	5.00E-05	0.00295485	yes	3.094872552
ENSMUSG00000031626	ENSMUSG00000031626	Sorbs2	8:45960824-46280943	CREpos_FEMALE_PLACENTA	CREneg_FEMALE_PLACENTA	OK	7.83075	24.2494	1.63073	1.65055	5.00E-05	0.00295485	yes	3.096696511
ENSMUSG00000020077	ENSMUSG00000020077	Srgn	10:62329611-62414848	CREpos_FEMALE_PLACENTA	CREneg_FEMALE_PLACENTA	OK	428.586	1347.09	1.65219	2.80789	5.00E-05	0.00295485	yes	3.14310398
ENSMUSG00000004885	ENSMUSG00000004885	Crabp2	3:87855541-87860683	CREpos_FEMALE_PLACENTA	CREneg_FEMALE_PLACENTA	OK	11.0079	34.7826	1.65983	2.11943	0.00015	0.00736907	yes	3.159792891
ENSMUSG00000056133	ENSMUSG00000056133	Unc93a2	17:7618283-7652863	CREpos_FEMALE_PLACENTA	CREneg_FEMALE_PLACENTA	OK	1.39883	4.4233	1.66091	1.75649	0.001	0.0325656	yes	3.162159195
ENSMUSG00000043110	ENSMUSG00000043110	Lrrn4	2:132710224-132801725	CREpos_FEMALE_PLACENTA	CREneg_FEMALE_PLACENTA	OK	10.0677	31.8412	1.66117	2.53828	5.00E-05	0.00295485	yes	3.162729125
ENSMUSG00000023224	ENSMUSG00000023224	Serping1	2:84595730-84605788	CREpos_FEMALE_PLACENTA	CREneg_FEMALE_PLACENTA	OK	36.1804	115.818	1.67858	2.79888	5.00E-05	0.00295485	yes	3.201127189
ENSMUSG00000039529	ENSMUSG00000039529	Atp8b1	18:64662037-64794338	CREpos_FEMALE_PLACENTA	CREneg_FEMALE_PLACENTA	OK	6.47296	20.7317	1.67934	2.76683	5.00E-05	0.00295485	yes	3.202813961
ENSMUSG00000029223	ENSMUSG00000029223	Uchl1	5:66783831-66844577	CREpos_FEMALE_PLACENTA	CREneg_FEMALE_PLACENTA	OK	7.3863	23.7578	1.68548	2.05805	5.00E-05	0.00295485	yes	3.21647394
ENSMUSG00000046186	ENSMUSG00000046186	Cd109	9:78508508-78623535	CREpos_FEMALE_PLACENTA	CREneg_FEMALE_PLACENTA	OK	5.53792	17.8742	1.69046	2.638	5.00E-05	0.00295485	yes	3.227595984
ENSMUSG00000026586	ENSMUSG00000026586	Prrx1	1:163072687-163154919	CREpos_FEMALE_PLACENTA	CREneg_FEMALE_PLACENTA	OK	2.51067	8.10662	1.69103	2.30791	5.00E-05	0.00295485	yes	3.22887144
ENSMUSG00000071713	ENSMUSG00000071713	Csf2rb	15:78209951-78238047	CREpos_FEMALE_PLACENTA	CREneg_FEMALE_PLACENTA	OK	1.61183	5.22683	1.69723	2.00259	5.00E-05	0.00295485	yes	3.242777414
ENSMUSG00000022952	ENSMUSG00000022952	Runx1	16:92398353-92623037	CREpos_FEMALE_PLACENTA	CREneg_FEMALE_PLACENTA	OK	4.88746	15.8887	1.70084	2.42513	5.00E-05	0.00295485	yes	3.250901851
ENSMUSG00000022324	ENSMUSG00000022324	Matn2	15:34306822-34436419	CREpos_FEMALE_PLACENTA	CREneg_FEMALE_PLACENTA	OK	3.67375	11.9606	1.70297	2.3498	5.00E-05	0.00295485	yes	3.255705039
ENSMUSG00000031645	ENSMUSG00000031645	F11	8:45694210-45715068	CREpos_FEMALE_PLACENTA	CREneg_FEMALE_PLACENTA	OK	18.6899	60.9948	1.70643	2.45812	5.00E-05	0.00295485	yes	3.263522532
ENSMUSG00000017400	ENSMUSG00000017400	Stac2	11:97927448-97944288	CREpos_FEMALE_PLACENTA	CREneg_FEMALE_PLACENTA	OK	1.98184	6.46784	1.70644	2.13439	5.00E-05	0.00295485	yes	3.263545153
ENSMUSG00000029338	ENSMUSG00000029338	Antxr2	5:98030641-98178902	CREpos_FEMALE_PLACENTA	CREneg_FEMALE_PLACENTA	OK	2.96285	9.74877	1.71823	2.44695	5.00E-05	0.00295485	yes	3.290324789
ENSMUSG00000053310	ENSMUSG00000053310	Nrgn	9:37455787-37464200	CREpos_FEMALE_PLACENTA	CREneg_FEMALE_PLACENTA	OK	17.3291	57.0322	1.71858	2.01827	5.00E-05	0.00295485	yes	3.291123124
ENSMUSG00000026399	ENSMUSG00000026399	Cd55	1:130366763-130484814	CREpos_FEMALE_PLACENTA	CREneg_FEMALE_PLACENTA	OK	24.1989	79.8293	1.72198	2.49846	5.00E-05	0.00295485	yes	3.298888462
ENSMUSG00000046714	ENSMUSG00000046714	Foxc2	8:121842909-121845634	CREpos_FEMALE_PLACENTA	CREneg_FEMALE_PLACENTA	OK	0.527188	1.74507	1.7269	1.62875	0.0017	0.0480423	yes	3.310157814
ENSMUSG00000031530	ENSMUSG00000031530	Dusp4	8:35274450-35287048	CREpos_FEMALE_PLACENTA	CREneg_FEMALE_PLACENTA	OK	6.65225	22.0501	1.72887	2.57872	5.00E-05	0.00295485	yes	3.314680921
ENSMUSG00000051439	ENSMUSG00000051439	Cd14	18:36858119-36859851	CREpos_FEMALE_PLACENTA	CREneg_FEMALE_PLACENTA	OK	3.06319	10.1664	1.7307	1.93241	0.00015	0.00736907	yes	3.318888127
ENSMUSG00000020848	ENSMUSG00000020848	Doc2b	11:75659791-75716067	CREpos_FEMALE_PLACENTA	CREneg_FEMALE_PLACENTA	OK	0.616018	2.06017	1.74172	1.9306	0.0004	0.0161066	yes	3.344336464
ENSMUSG00000050276	ENSMUSG00000050276	Mrgprg	7:143317446-143320730	CREpos_FEMALE_PLACENTA	CREneg_FEMALE_PLACENTA	OK	10.1035	33.9799	1.74982	2.63013	5.00E-05	0.00295485	yes	3.363166024
ENSMUSG00000004105	ENSMUSG00000004105	Angptl2	2:32876235-33261498	CREpos_FEMALE_PLACENTA	CREneg_FEMALE_PLACENTA	OK	11.4969	38.7087	1.75141	2.227	0.0001	0.0054159	yes	3.366874626
ENSMUSG00000030745	ENSMUSG00000030745	Il21r	7:125202600-125232742	CREpos_FEMALE_PLACENTA	CREneg_FEMALE_PLACENTA	OK	1.49023	5.042	1.75846	1.9418	0.00025	0.0111134	yes	3.383367757
ENSMUSG00000072941	ENSMUSG00000072941	Sod3	5:52521132-52528760	CREpos_FEMALE_PLACENTA	CREneg_FEMALE_PLACENTA	OK	17.4847	59.2498	1.76071	2.85949	5.00E-05	0.00295485	yes	3.38864851
ENSMUSG00000005124	ENSMUSG00000005124	Ccn4	15:66730174-66795050	CREpos_FEMALE_PLACENTA	CREneg_FEMALE_PLACENTA	OK	0.971831	3.30027	1.76381	1.89547	5.00E-05	0.00295485	yes	3.395937718
ENSMUSG00000036545	ENSMUSG00000036545	Adamts2	11:50490124-50698400	CREpos_FEMALE_PLACENTA	CREneg_FEMALE_PLACENTA	OK	5.58594	19.0544	1.77025	2.93949	5.00E-05	0.00295485	yes	3.41113062
ENSMUSG00000030472	ENSMUSG00000030472	Ceacam18	7:43284130-43298719	CREpos_FEMALE_PLACENTA	CREneg_FEMALE_PLACENTA	OK	1.1626	3.96915	1.77148	1.79576	0.00165	0.0470262	yes	3.414040091
ENSMUSG00000006345	ENSMUSG00000006345	Ggt1	10:75397437-75422034	CREpos_FEMALE_PLACENTA	CREneg_FEMALE_PLACENTA	OK	19.4217	66.5674	1.77714	2.28129	5.00E-05	0.00295485	yes	3.427460406
ENSMUSG00000020122	ENSMUSG00000020122	Egfr	11:16702202-16901299	CREpos_FEMALE_PLACENTA	CREneg_FEMALE_PLACENTA	OK	8.21117	28.1882	1.77943	1.64572	5.00E-05	0.00295485	yes	3.432905158
ENSMUSG00000052688	ENSMUSG00000052688	Rab7b	1:131616432-131643177	CREpos_FEMALE_PLACENTA	CREneg_FEMALE_PLACENTA	OK	1.38543	4.78066	1.78688	1.61365	0.00105	0.0337562	yes	3.450678347
ENSMUSG00000034839	ENSMUSG00000034839	Larp6	9:60620271-60646084	CREpos_FEMALE_PLACENTA	CREneg_FEMALE_PLACENTA	OK	0.72871	2.51939	1.78966	1.76559	0.00135	0.0404859	yes	3.457334039
ENSMUSG00000017466	ENSMUSG00000017466	Timp2	11:118191886-118246566	CREpos_FEMALE_PLACENTA	CREneg_FEMALE_PLACENTA	OK	57.1103	198.341	1.79616	2.95277	5.00E-05	0.00295485	yes	3.472946051
ENSMUSG00000002808	ENSMUSG00000002808	Epdr1	13:19775875-19804097	CREpos_FEMALE_PLACENTA	CREneg_FEMALE_PLACENTA	OK	3.11975	10.8581	1.79927	2.03269	0.0001	0.0054159	yes	3.480440713
ENSMUSG00000020838	ENSMUSG00000020838	Slc6a4	11:76889428-76923166	CREpos_FEMALE_PLACENTA	CREneg_FEMALE_PLACENTA	OK	1.9418	6.76302	1.80027	2.06178	0.00035	0.0145904	yes	3.482854007
ENSMUSG00000034353	ENSMUSG00000034353	Ramp1	1:91107543-91152918	CREpos_FEMALE_PLACENTA	CREneg_FEMALE_PLACENTA	OK	12.7605	44.9927	1.81801	2.5843	5.00E-05	0.00295485	yes	3.525945072
ENSMUSG00000006221	ENSMUSG00000006221	Hspb7	4:141146613-141152622	CREpos_FEMALE_PLACENTA	CREneg_FEMALE_PLACENTA	OK	5.26814	18.5929	1.81938	2.41761	5.00E-05	0.00295485	yes	3.52929494
ENSMUSG00000024084	ENSMUSG00000024084	Qpct	17:79359334-79397807	CREpos_FEMALE_PLACENTA	CREneg_FEMALE_PLACENTA	OK	11.1508	39.3729	1.82006	2.5305	5.00E-05	0.00295485	yes	3.530958831
ENSMUSG00000025938	ENSMUSG00000025938	Slco5a1	1:12936772-13062874	CREpos_FEMALE_PLACENTA	CREneg_FEMALE_PLACENTA	OK	3.60699	12.74	1.8205	2.81739	5.00E-05	0.00295485	yes	3.532035883
ENSMUSG00000046318	ENSMUSG00000046318	Ccbe1	18:66178372-66475485	CREpos_FEMALE_PLACENTA	CREneg_FEMALE_PLACENTA	OK	4.33897	15.3911	1.82667	2.67435	5.00E-05	0.00295485	yes	3.547173752
ENSMUSG00000029096	ENSMUSG00000029096	Htra3	5:35809366-35837126	CREpos_FEMALE_PLACENTA	CREneg_FEMALE_PLACENTA	OK	83.263	295.974	1.82972	3.30116	5.00E-05	0.00295485	yes	3.554680761
ENSMUSG00000022887	ENSMUSG00000022887	Masp1	16:23268166-23432972	CREpos_FEMALE_PLACENTA	CREneg_FEMALE_PLACENTA	OK	14.3355	51.1956	1.83642	2.78209	5.00E-05	0.00295485	yes	3.571227397
ENSMUSG00000010461	ENSMUSG00000010461	Eya4	10:22978861-23226684	CREpos_FEMALE_PLACENTA	CREneg_FEMALE_PLACENTA	OK	0.511981	1.82868	1.83664	1.62591	0.00095	0.0313438	yes	3.571772023
ENSMUSG00000032511	ENSMUSG00000032511	Scn5a	9:119312473-119408082	CREpos_FEMALE_PLACENTA	CREneg_FEMALE_PLACENTA	OK	0.463492	1.66834	1.8478	1.90497	0.00065	0.0237895	yes	3.599508687
ENSMUSG00000039145	ENSMUSG00000039145	Camk1d	2:5298267-5719326	CREpos_FEMALE_PLACENTA	CREneg_FEMALE_PLACENTA	OK	1.7453	6.30997	1.85415	1.42822	0.00015	0.00736907	yes	3.615386787
ENSMUSG00000022894	ENSMUSG00000022894	Adamts5	16:85653060-85698716	CREpos_FEMALE_PLACENTA	CREneg_FEMALE_PLACENTA	OK	3.03529	10.9965	1.85714	2.41014	5.00E-05	0.00295485	yes	3.622887482
ENSMUSG00000050463	ENSMUSG00000050463	Krt78	15:101854435-101862722	CREpos_FEMALE_PLACENTA	CREneg_FEMALE_PLACENTA	OK	0.613985	2.23996	1.86719	1.65002	0.0016	0.0458613	yes	3.648213093
ENSMUSG00000037482	ENSMUSG00000037482	Erv3	2:131695597-131701667	CREpos_FEMALE_PLACENTA	CREneg_FEMALE_PLACENTA	OK	101.698	371.459	1.86891	2.89029	5.00E-05	0.00295485	yes	3.652565134
ENSMUSG00000013584	ENSMUSG00000013584	Aldh1a2	9:71017940-71203525	CREpos_FEMALE_PLACENTA	CREneg_FEMALE_PLACENTA	OK	2.53231	9.2647	1.87129	2.1466	5.00E-05	0.00295485	yes	3.658595708
ENSMUSG00000031870	ENSMUSG00000031870	Pgr	9:8544142-8968612	CREpos_FEMALE_PLACENTA	CREneg_FEMALE_PLACENTA	OK	2.86424	10.5591	1.88227	2.58289	5.00E-05	0.00295485	yes	3.686546616
ENSMUSG00000019768	ENSMUSG00000019768	Esr1	10:4561592-4955614	CREpos_FEMALE_PLACENTA	CREneg_FEMALE_PLACENTA	OK	1.85344	6.83416	1.88256	2.34139	5.00E-05	0.00295485	yes	3.687287734
ENSMUSG00000029811	ENSMUSG00000029811	Aoc1	6:48810751-48886122	CREpos_FEMALE_PLACENTA	CREneg_FEMALE_PLACENTA	OK	27.5251	102.099	1.89115	2.36408	5.00E-05	0.00295485	yes	3.70930783
ENSMUSG00000030000	ENSMUSG00000030000	Add2	6:86005662-86101391	CREpos_FEMALE_PLACENTA	CREneg_FEMALE_PLACENTA	OK	2.38875	8.89899	1.89739	2.14704	5.00E-05	0.00295485	yes	3.725386217
ENSMUSG00000078117	ENSMUSG00000078117	Gm16485	9:8971791-8975774	CREpos_FEMALE_PLACENTA	CREneg_FEMALE_PLACENTA	OK	0.657268	2.45069	1.89864	1.91404	0.0005	0.0191362	yes	3.728615417
ENSMUSG00000079018	ENSMUSG00000079018	Ly6c1	15:74915866-74920679	CREpos_FEMALE_PLACENTA	CREneg_FEMALE_PLACENTA	OK	115.033	430.268	1.90319	3.29245	5.00E-05	0.00295485	yes	3.740393361
ENSMUSG00000043518	ENSMUSG00000043518	Rai2	X:160417012-160562492	CREpos_FEMALE_PLACENTA	CREneg_FEMALE_PLACENTA	OK	0.802345	3.00851	1.90675	1.9402	0.00085	0.0288497	yes	3.749634567
ENSMUSG00000025789	ENSMUSG00000025789	St8sia2	7:73588866-73663438	CREpos_FEMALE_PLACENTA	CREneg_FEMALE_PLACENTA	OK	2.04369	7.67648	1.90927	2.1417	5.00E-05	0.00295485	yes	3.756189893
ENSMUSG00000039903	ENSMUSG00000039903	Eva1c	16:90623606-90701997	CREpos_FEMALE_PLACENTA	CREneg_FEMALE_PLACENTA	OK	8.04909	30.3861	1.91651	2.61521	5.00E-05	0.00295485	yes	3.77508728
ENSMUSG00000052981	ENSMUSG00000052981	Ube2ql1	13:69850950-69890204	CREpos_FEMALE_PLACENTA	CREneg_FEMALE_PLACENTA	OK	2.28769	8.65127	1.91902	2.23621	5.00E-05	0.00295485	yes	3.781660892
ENSMUSG00000056071	ENSMUSG00000056071	S100a9	3:90599938-90603028	CREpos_FEMALE_PLACENTA	CREneg_FEMALE_PLACENTA	OK	8.3623	31.6238	1.91904	1.98788	0.00035	0.0145904	yes	3.781713317
ENSMUSG00000048534	ENSMUSG00000048534	Jaml	9:44990480-45046904	CREpos_FEMALE_PLACENTA	CREneg_FEMALE_PLACENTA	OK	2.96193	11.2259	1.92223	2.14605	5.00E-05	0.00295485	yes	3.790084464
ENSMUSG00000019929	ENSMUSG00000019929	Dcn	10:97315470-97354005	CREpos_FEMALE_PLACENTA	CREneg_FEMALE_PLACENTA	OK	169.203	642.877	1.92579	3.38648	5.00E-05	0.00295485	yes	3.79944844
ENSMUSG00000031613	ENSMUSG00000031613	Hpgd	8:56747619-56774078	CREpos_FEMALE_PLACENTA	CREneg_FEMALE_PLACENTA	OK	10.7036	40.8993	1.93398	2.61879	5.00E-05	0.00295485	yes	3.821078774
ENSMUSG00000000567	ENSMUSG00000000567	Sox9	11:112554746-112701877	CREpos_FEMALE_PLACENTA	CREneg_FEMALE_PLACENTA	OK	2.61217	9.99342	1.93573	2.44685	5.00E-05	0.00295485	yes	3.825716584
ENSMUSG00000072720	ENSMUSG00000072720	Myo18b	5:112836741-113044228	CREpos_FEMALE_PLACENTA	CREneg_FEMALE_PLACENTA	OK	1.366	5.24286	1.94039	1.70956	0.0009	0.0300894	yes	3.838093879
ENSMUSG00000021508	ENSMUSG00000021508	Cxcl14	13:56436455-56444364	CREpos_FEMALE_PLACENTA	CREneg_FEMALE_PLACENTA	OK	10.5631	40.6037	1.94258	2.86998	5.00E-05	0.00295485	yes	3.8439245
ENSMUSG00000141693	ENSMUSG00000141693	-	10:21278558-21290918	CREpos_FEMALE_PLACENTA	CREneg_FEMALE_PLACENTA	OK	0.918731	3.55478	1.95204	1.6992	0.0012	0.0373245	yes	3.869212594
ENSMUSG00000053030	ENSMUSG00000053030	Spink2	5:77352953-77359318	CREpos_FEMALE_PLACENTA	CREneg_FEMALE_PLACENTA	OK	2.19404	8.5003	1.95393	1.63916	0.00135	0.0404859	yes	3.874284771
ENSMUSG00000037852	ENSMUSG00000037852	Cpe	8:65045575-65146088	CREpos_FEMALE_PLACENTA	CREneg_FEMALE_PLACENTA	OK	69.1862	269.383	1.9611	2.94793	5.00E-05	0.00295485	yes	3.89358737
ENSMUSG00000028111	ENSMUSG00000028111	Ctsk	3:95406566-95416673	CREpos_FEMALE_PLACENTA	CREneg_FEMALE_PLACENTA	OK	71.9791	282.243	1.97129	3.63543	5.00E-05	0.00295485	yes	3.92118579
ENSMUSG00000078795	ENSMUSG00000078795	Ceacam15	7:16405255-16409630	CREpos_FEMALE_PLACENTA	CREneg_FEMALE_PLACENTA	OK	73.0446	287.378	1.9761	3.20984	5.00E-05	0.00295485	yes	3.93428099
ENSMUSG00000062980	ENSMUSG00000062980	Cped1	6:21985914-22256403	CREpos_FEMALE_PLACENTA	CREneg_FEMALE_PLACENTA	OK	1.42748	5.6274	1.979	2.20369	5.00E-05	0.00295485	yes	3.942197348
ENSMUSG00000038402	ENSMUSG00000038402	Foxf2	13:31809798-31815386	CREpos_FEMALE_PLACENTA	CREneg_FEMALE_PLACENTA	OK	1.55327	6.20585	1.99832	2.18657	5.00E-05	0.00295485	yes	3.995344762
ENSMUSG00000004655	ENSMUSG00000004655	Aqp1	6:55313416-55325540	CREpos_FEMALE_PLACENTA	CREneg_FEMALE_PLACENTA	OK	24.0536	97.0493	2.01246	3.31771	5.00E-05	0.00295485	yes	4.034696068
ENSMUSG00000042485	ENSMUSG00000042485	Mustn1	14:30601156-30603567	CREpos_FEMALE_PLACENTA	CREneg_FEMALE_PLACENTA	OK	14.2519	57.6923	2.01722	3.03793	5.00E-05	0.00295485	yes	4.048030051
ENSMUSG00000024053	ENSMUSG00000024053	Emilin2	17:71559166-71619580	CREpos_FEMALE_PLACENTA	CREneg_FEMALE_PLACENTA	OK	7.01404	28.4198	2.01858	3.02639	5.00E-05	0.00295485	yes	4.051847848
ENSMUSG00000032118	ENSMUSG00000032118	Fez1	9:36733159-36790220	CREpos_FEMALE_PLACENTA	CREneg_FEMALE_PLACENTA	OK	0.71565	2.90082	2.01913	1.59783	5.00E-05	0.00295485	yes	4.053392832
ENSMUSG00000026208	ENSMUSG00000026208	Des	1:75313475-75408964	CREpos_FEMALE_PLACENTA	CREneg_FEMALE_PLACENTA	OK	46.7213	189.873	2.02288	3.34567	5.00E-05	0.00295485	yes	4.063942529
ENSMUSG00000028883	ENSMUSG00000028883	Sema3a	5:13170843-13652533	CREpos_FEMALE_PLACENTA	CREneg_FEMALE_PLACENTA	OK	0.291208	1.20086	2.04394	1.43234	0.00055	0.0207339	yes	4.123701772
ENSMUSG00000027908	ENSMUSG00000027908	Tchhl1	3:93376060-93379287	CREpos_FEMALE_PLACENTA	CREneg_FEMALE_PLACENTA	OK	1.40916	5.82346	2.04704	2.15517	0.0004	0.0161066	yes	4.132572128
ENSMUSG00000023913	ENSMUSG00000023913	Pla2g7	17:43865360-43923092	CREpos_FEMALE_PLACENTA	CREneg_FEMALE_PLACENTA	OK	84.1592	349.625	2.05462	2.93629	5.00E-05	0.00295485	yes	4.154342032
ENSMUSG00000036923	ENSMUSG00000036923	Stox1	10:62494821-62561907	CREpos_FEMALE_PLACENTA	CREneg_FEMALE_PLACENTA	OK	2.06786	8.59767	2.05581	1.64885	5.00E-05	0.00295485	yes	4.157770135
ENSMUSG00000112716	ENSMUSG00000112716	4930471E19Rik	10:120467975-120564873	CREpos_FEMALE_PLACENTA	CREneg_FEMALE_PLACENTA	OK	0.131208	0.54888	2.06463	0.775026	5.00E-05	0.00295485	yes	4.183266762
ENSMUSG00000036192	ENSMUSG00000036192	Rorb	19:18907968-19088560	CREpos_FEMALE_PLACENTA	CREneg_FEMALE_PLACENTA	OK	0.107667	0.456401	2.08372	1.79392	0.0004	0.0161066	yes	4.238988346
ENSMUSG00000028217	ENSMUSG00000028217	Cdh17	4:11758146-11817895	CREpos_FEMALE_PLACENTA	CREneg_FEMALE_PLACENTA	OK	0.117451	0.499937	2.08969	1.74732	0.00125	0.0383454	yes	4.256565999
ENSMUSG00000094910	ENSMUSG00000094910	D430019H16Rik	12:105420114-105459354	CREpos_FEMALE_PLACENTA	CREneg_FEMALE_PLACENTA	OK	0.730228	3.13766	2.10327	2.15022	0.00035	0.0145904	yes	4.29682196
ENSMUSG00000033470	ENSMUSG00000033470	Cysltr2	14:73263042-73286554	CREpos_FEMALE_PLACENTA	CREneg_FEMALE_PLACENTA	OK	9.94696	42.7604	2.10395	1.90073	0.00025	0.0111134	yes	4.298847702
ENSMUSG00000040907	ENSMUSG00000040907	Atp1a3	7:24677591-24705383	CREpos_FEMALE_PLACENTA	CREneg_FEMALE_PLACENTA	OK	0.484847	2.08656	2.10552	1.83195	0.0003	0.0128253	yes	4.303528431
ENSMUSG00000029272	ENSMUSG00000029272	Sult1e1	5:87723827-87739453	CREpos_FEMALE_PLACENTA	CREneg_FEMALE_PLACENTA	OK	7.56297	32.5493	2.1056	2.76604	5.00E-05	0.00295485	yes	4.303767076
ENSMUSG00000023992	ENSMUSG00000023992	Trem2	17:48653428-48661459	CREpos_FEMALE_PLACENTA	CREneg_FEMALE_PLACENTA	OK	11.8262	50.9261	2.10642	2.658	5.00E-05	0.00295485	yes	4.306213949
ENSMUSG00000027188	ENSMUSG00000027188	Pamr1	2:102380356-102473386	CREpos_FEMALE_PLACENTA	CREneg_FEMALE_PLACENTA	OK	4.03688	17.4104	2.10864	2.52709	5.00E-05	0.00295485	yes	4.312845395
ENSMUSG00000120385	ENSMUSG00000120385	Vis1	2:45087701-45437836	CREpos_FEMALE_PLACENTA	CREneg_FEMALE_PLACENTA	OK	0.0549593	0.237435	2.1111	0.345076	5.00E-05	0.00295485	yes	4.320205683
ENSMUSG00000019997	ENSMUSG00000019997	Ccn2	10:24206381-24474581	CREpos_FEMALE_PLACENTA	CREneg_FEMALE_PLACENTA	OK	57.7808	250.792	2.11783	3.37542	5.00E-05	0.00295485	yes	4.340406006
ENSMUSG00000026817	ENSMUSG00000026817	Ak1	2:32511769-32525070	CREpos_FEMALE_PLACENTA	CREneg_FEMALE_PLACENTA	OK	1.88127	8.25139	2.13293	1.97954	0.00015	0.00736907	yes	4.386073536
ENSMUSG00000027568	ENSMUSG00000027568	Ntsr1	2:180138858-180192975	CREpos_FEMALE_PLACENTA	CREneg_FEMALE_PLACENTA	OK	0.743524	3.27936	2.14096	1.92576	0.00165	0.0470262	yes	4.410554364
ENSMUSG00000101344	ENSMUSG00000101344	Gm29183	1:73657232-73944502	CREpos_FEMALE_PLACENTA	CREneg_FEMALE_PLACENTA	OK	0.0581404	0.258283	2.15134	0.642716	0.0001	0.0054159	yes	4.442402152
ENSMUSG00000031636	ENSMUSG00000031636	Pdlim3	8:46338497-46372585	CREpos_FEMALE_PLACENTA	CREneg_FEMALE_PLACENTA	OK	1.20963	5.3847	2.1543	1.72457	0.00075	0.0261174	yes	4.451526055
ENSMUSG00000024032	ENSMUSG00000024032	Tff1	17:31371725-31384251	CREpos_FEMALE_PLACENTA	CREneg_FEMALE_PLACENTA	OK	0.583976	2.61493	2.16279	1.70412	0.00135	0.0404859	yes	4.477799715
ENSMUSG00000030116	ENSMUSG00000030116	Mfap5	6:122482803-122506249	CREpos_FEMALE_PLACENTA	CREneg_FEMALE_PLACENTA	OK	18.4374	83.0862	2.17198	2.90366	5.00E-05	0.00295485	yes	4.506414441
ENSMUSG00000017002	ENSMUSG00000017002	Slpi	2:164195989-164231015	CREpos_FEMALE_PLACENTA	CREneg_FEMALE_PLACENTA	OK	9.63266	43.4149	2.17219	2.77728	5.00E-05	0.00295485	yes	4.507070447
ENSMUSG00000037624	ENSMUSG00000037624	Kcnk2	1:188940126-189134470	CREpos_FEMALE_PLACENTA	CREneg_FEMALE_PLACENTA	OK	1.10093	4.9692	2.17429	1.88257	0.0003	0.0128253	yes	4.513635757
ENSMUSG00000027913	ENSMUSG00000027913	Crct1	3:92921511-92922994	CREpos_FEMALE_PLACENTA	CREneg_FEMALE_PLACENTA	OK	7.23656	33.0061	2.18936	2.02763	0.0009	0.0300894	yes	4.561031076
ENSMUSG00000033207	ENSMUSG00000033207	Mamdc2	19:23279972-23425806	CREpos_FEMALE_PLACENTA	CREneg_FEMALE_PLACENTA	OK	1.34057	6.1886	2.20677	2.18797	0.0004	0.0161066	yes	4.616405646
ENSMUSG00000004668	ENSMUSG00000004668	Abca13	11:9141941-9634259	CREpos_FEMALE_PLACENTA	CREneg_FEMALE_PLACENTA	OK	0.0695437	0.321137	2.2072	1.41228	0.00055	0.0207339	yes	4.617781786
ENSMUSG00000033965	ENSMUSG00000033965	Slc16a2	X:102741019-102866661	CREpos_FEMALE_PLACENTA	CREneg_FEMALE_PLACENTA	OK	0.526438	2.44845	2.21753	2.04674	0.0001	0.0054159	yes	4.650964732
ENSMUSG00000018822	ENSMUSG00000018822	Sfrp5	19:42186409-42190691	CREpos_FEMALE_PLACENTA	CREneg_FEMALE_PLACENTA	OK	27.9317	130.834	2.22776	3.68349	5.00E-05	0.00295485	yes	4.684061442
ENSMUSG00000102106	ENSMUSG00000102106	2310043O21Rik	15:38544370-38602632	CREpos_FEMALE_PLACENTA	CREneg_FEMALE_PLACENTA	OK	0.117659	0.555648	2.23955	0.864441	5.00E-05	0.00295485	yes	4.722497392
ENSMUSG00000046532	ENSMUSG00000046532	Ar	X:97192374-97366821	CREpos_FEMALE_PLACENTA	CREneg_FEMALE_PLACENTA	OK	0.079619	0.377079	2.24368	2.0792	0.00015	0.00736907	yes	4.736035845
ENSMUSG00000026442	ENSMUSG00000026442	Nfasc	1:132492427-132669535	CREpos_FEMALE_PLACENTA	CREneg_FEMALE_PLACENTA	OK	0.0969998	0.463077	2.2552	0.761764	0.00135	0.0404859	yes	4.774004744
ENSMUSG00000033420	ENSMUSG00000033420	Antxr1	6:87096886-87312803	CREpos_FEMALE_PLACENTA	CREneg_FEMALE_PLACENTA	OK	6.40363	30.7312	2.26274	3.5235	5.00E-05	0.00295485	yes	4.79902058
ENSMUSG00000045036	ENSMUSG00000045036	Tmem232	17:65562993-65847777	CREpos_FEMALE_PLACENTA	CREneg_FEMALE_PLACENTA	OK	0.122425	0.59262	2.2752	1.60686	0.0004	0.0161066	yes	4.840647367
ENSMUSG00000073535	ENSMUSG00000073535	Gm5532	1:155380507-155406503	CREpos_FEMALE_PLACENTA	CREneg_FEMALE_PLACENTA	OK	0.583839	2.84664	2.28562	1.896	5.00E-05	0.00295485	yes	4.875735958
ENSMUSG00000029019	ENSMUSG00000029019	Nppb	4:148070244-148071662	CREpos_FEMALE_PLACENTA	CREneg_FEMALE_PLACENTA	OK	8.00025	39.5539	2.3057	2.75394	5.00E-05	0.00295485	yes	4.944072846
ENSMUSG00000038521	ENSMUSG00000038521	C1s1	6:124507303-124519318	CREpos_FEMALE_PLACENTA	CREneg_FEMALE_PLACENTA	OK	9.03658	45.4047	2.32899	1.82192	5.00E-05	0.00295485	yes	5.024534697
ENSMUSG00000031841	ENSMUSG00000031841	Cdh13	8:119010471-120051660	CREpos_FEMALE_PLACENTA	CREneg_FEMALE_PLACENTA	OK	2.52334	12.7038	2.33185	2.92296	5.00E-05	0.00295485	yes	5.034505219
ENSMUSG00000075316	ENSMUSG00000075316	Scn9a	2:66101121-66493832	CREpos_FEMALE_PLACENTA	CREneg_FEMALE_PLACENTA	OK	0.35342	1.79068	2.34105	2.42538	0.0003	0.0128253	yes	5.066712611
ENSMUSG00000025321	ENSMUSG00000025321	Itgb8	12:119121756-119202537	CREpos_FEMALE_PLACENTA	CREneg_FEMALE_PLACENTA	OK	2.13638	10.8439	2.34365	3.11019	5.00E-05	0.00295485	yes	5.075851985
ENSMUSG00000063727	ENSMUSG00000063727	Tnfrsf11b	15:54114014-54141880	CREpos_FEMALE_PLACENTA	CREneg_FEMALE_PLACENTA	OK	30.3084	154.261	2.34759	3.89569	5.00E-05	0.00295485	yes	5.089733083
ENSMUSG00000037362	ENSMUSG00000037362	Ccn3	15:54609097-54617435	CREpos_FEMALE_PLACENTA	CREneg_FEMALE_PLACENTA	OK	2.86643	14.9181	2.37974	3.06336	5.00E-05	0.00295485	yes	5.204429404
ENSMUSG00000017064	ENSMUSG00000017064	Prl5a1	13:28326466-28335594	CREpos_FEMALE_PLACENTA	CREneg_FEMALE_PLACENTA	OK	33.3111	173.784	2.38322	3.17528	5.00E-05	0.00295485	yes	5.216998433
ENSMUSG00000036446	ENSMUSG00000036446	Lum	10:97400989-97408565	CREpos_FEMALE_PLACENTA	CREneg_FEMALE_PLACENTA	OK	43.5574	227.991	2.38799	4.12153	5.00E-05	0.00295485	yes	5.234276004
ENSMUSG00000062991	ENSMUSG00000062991	Nrg1	8:32304578-33440054	CREpos_FEMALE_PLACENTA	CREneg_FEMALE_PLACENTA	OK	0.467066	2.45421	2.39356	1.79232	5.00E-05	0.00295485	yes	5.254523715
ENSMUSG00000034009	ENSMUSG00000034009	Rxfp1	3:79548917-79645187	CREpos_FEMALE_PLACENTA	CREneg_FEMALE_PLACENTA	OK	0.176908	0.937932	2.40648	1.80469	0.00115	0.0361611	yes	5.301791737
ENSMUSG00000063632	ENSMUSG00000063632	Sox11	12:27384262-27392573	CREpos_FEMALE_PLACENTA	CREneg_FEMALE_PLACENTA	OK	2.3931	12.7753	2.41641	3.04853	5.00E-05	0.00295485	yes	5.338409588
ENSMUSG00000116469	ENSMUSG00000116469	Gm49448	16:8897259-9038550	CREpos_FEMALE_PLACENTA	CREneg_FEMALE_PLACENTA	OK	0.05187	0.28462	2.45606	0.55626	5.00E-05	0.00295485	yes	5.487161354
ENSMUSG00000041324	ENSMUSG00000041324	Inhba	13:15943573-16206860	CREpos_FEMALE_PLACENTA	CREneg_FEMALE_PLACENTA	OK	26.0334	145.89	2.48645	3.58087	5.00E-05	0.00295485	yes	5.603972981
ENSMUSG00000029819	ENSMUSG00000029819	Npy	6:49799689-49806487	CREpos_FEMALE_PLACENTA	CREneg_FEMALE_PLACENTA	OK	0.645658	3.63007	2.49115	1.99395	0.0006	0.0222022	yes	5.622259328
ENSMUSG00000003477	ENSMUSG00000003477	Inmt	6:55147610-55152028	CREpos_FEMALE_PLACENTA	CREneg_FEMALE_PLACENTA	OK	6.68511	37.657	2.49389	2.98744	5.00E-05	0.00295485	yes	5.6329474
ENSMUSG00000025128	ENSMUSG00000025128	Bhlhe22	3:18106574-18111681	CREpos_FEMALE_PLACENTA	CREneg_FEMALE_PLACENTA	OK	0.254431	1.43498	2.49568	2.01057	0.00015	0.00736907	yes	5.639940724
ENSMUSG00000029664	ENSMUSG00000029664	Tfpi2	6:3962594-3988919	CREpos_FEMALE_PLACENTA	CREneg_FEMALE_PLACENTA	OK	113.189	650.5	2.52282	3.96007	5.00E-05	0.00295485	yes	5.747043623
ENSMUSG00000021319	ENSMUSG00000021319	Sfrp4	13:19807273-19817164	CREpos_FEMALE_PLACENTA	CREneg_FEMALE_PLACENTA	OK	10.7665	61.8768	2.52285	3.03198	5.00E-05	0.00295485	yes	5.747163131
ENSMUSG00000017417	ENSMUSG00000017417	Plxdc1	11:97814063-97879547	CREpos_FEMALE_PLACENTA	CREneg_FEMALE_PLACENTA	OK	0.285534	1.65624	2.53618	2.21743	5.00E-05	0.00295485	yes	5.800510996
ENSMUSG00000029151	ENSMUSG00000029151	Slc30a3	5:31243449-31269870	CREpos_FEMALE_PLACENTA	CREneg_FEMALE_PLACENTA	OK	4.78127	27.8594	2.5427	2.7014	0.0012	0.0373245	yes	5.826784684
ENSMUSG00000047562	ENSMUSG00000047562	Mmp10	9:7502352-7510241	CREpos_FEMALE_PLACENTA	CREneg_FEMALE_PLACENTA	OK	0.934164	5.59651	2.58278	2.48525	5.00E-05	0.00295485	yes	5.990930097
ENSMUSG00000074934	ENSMUSG00000074934	Grem1	2:113576508-113588991	CREpos_FEMALE_PLACENTA	CREneg_FEMALE_PLACENTA	OK	0.121488	0.738709	2.60419	2.06499	0.0004	0.0161066	yes	6.080500162
ENSMUSG00000110453	ENSMUSG00000110453	Gm32352	8:120385221-120420526	CREpos_FEMALE_PLACENTA	CREneg_FEMALE_PLACENTA	OK	0.0988117	0.602008	2.60703	0.38768	5.00E-05	0.00295485	yes	6.092481647
ENSMUSG00000039062	ENSMUSG00000039062	Anpep	7:79471550-79510807	CREpos_FEMALE_PLACENTA	CREneg_FEMALE_PLACENTA	OK	13.0438	80.1755	2.61979	2.60992	5.00E-05	0.00295485	yes	6.146605954
ENSMUSG00000029813	ENSMUSG00000029813	Aoc1l2	6:48906828-48910621	CREpos_FEMALE_PLACENTA	CREneg_FEMALE_PLACENTA	OK	70.527	439.583	2.63989	3.41624	5.00E-05	0.00295485	yes	6.232841389
ENSMUSG00000022044	ENSMUSG00000022044	Stmn4	14:66581744-66599129	CREpos_FEMALE_PLACENTA	CREneg_FEMALE_PLACENTA	OK	0.460837	2.91369	2.66052	2.01516	0.0001	0.0054159	yes	6.322608984
ENSMUSG00000036800	ENSMUSG00000036800	Fam135b	15:71303457-71601341	CREpos_FEMALE_PLACENTA	CREneg_FEMALE_PLACENTA	OK	0.490315	3.13048	2.6746	1.86249	5.00E-05	0.00295485	yes	6.384616654
ENSMUSG00000072596	ENSMUSG00000072596	Ear2	14:44281364-44380526	CREpos_FEMALE_PLACENTA	CREneg_FEMALE_PLACENTA	OK	3.8208	26.2969	2.78295	2.47444	0.00015	0.00736907	yes	6.882582509
ENSMUSG00000007682	ENSMUSG00000007682	Dio2	12:90691325-90938301	CREpos_FEMALE_PLACENTA	CREneg_FEMALE_PLACENTA	OK	1.08027	7.53948	2.80308	3.06628	0.0001	0.0054159	yes	6.979288649
ENSMUSG00000070687	ENSMUSG00000070687	Htr1d	4:136150834-136171709	CREpos_FEMALE_PLACENTA	CREneg_FEMALE_PLACENTA	OK	3.97089	27.8688	2.81112	2.55364	5.00E-05	0.00295485	yes	7.018292131
ENSMUSG00000037625	ENSMUSG00000037625	Cldn11	3:31204068-31218473	CREpos_FEMALE_PLACENTA	CREneg_FEMALE_PLACENTA	OK	4.97131	35.221	2.82474	3.6527	5.00E-05	0.00295485	yes	7.084863216
ENSMUSG00000024245	ENSMUSG00000024245	Tmem178	17:81250970-81309245	CREpos_FEMALE_PLACENTA	CREneg_FEMALE_PLACENTA	OK	2.33649	16.9444	2.85839	2.64965	5.00E-05	0.00295485	yes	7.252055671
ENSMUSG00000049093	ENSMUSG00000049093	Il23r	6:67399915-67468839	CREpos_FEMALE_PLACENTA	CREneg_FEMALE_PLACENTA	OK	0.246814	1.92893	2.9663	1.99782	0.00075	0.0261174	yes	7.815293207
ENSMUSG00000069072	ENSMUSG00000069072	Slc7a14	3:31257006-31424473	CREpos_FEMALE_PLACENTA	CREneg_FEMALE_PLACENTA	OK	0.0841533	0.691041	3.03768	1.94047	0.00165	0.0470262	yes	8.211694752
ENSMUSG00000025515	ENSMUSG00000025515	Muc2	7:141276582-141308430	CREpos_FEMALE_PLACENTA	CREneg_FEMALE_PLACENTA	OK	0.0351656	0.305214	3.11758	2.4234	5.00E-05	0.00295485	yes	8.679307871
ENSMUSG00000127239	ENSMUSG00000127239	-	15:85528004-85603324	CREpos_FEMALE_PLACENTA	CREneg_FEMALE_PLACENTA	OK	0.0249094	0.239208	3.2635	0.369743	5.00E-05	0.00295485	yes	9.603098663
ENSMUSG00000022651	ENSMUSG00000022651	Retnlg	16:48692983-48694859	CREpos_FEMALE_PLACENTA	CREneg_FEMALE_PLACENTA	OK	0.655668	6.42923	3.29361	2.53467	0.0002	0.00925945	yes	9.805627792
ENSMUSG00000116972	ENSMUSG00000116972	Gm6278	16:85441139-85441911	CREpos_FEMALE_PLACENTA	CREneg_FEMALE_PLACENTA	OK	0.108833	1.50245	3.78712	2.0594	0.0009	0.0300894	yes	13.80500973
ENSMUSG00000063696	ENSMUSG00000063696	Gm8730	8:103591476-103592430	CREpos_FEMALE_PLACENTA	CREneg_FEMALE_PLACENTA	OK	2.79881	48.0098	4.10044	4.20822	5.00E-05	0.00295485	yes	17.15360619
ENSMUSG00000036907	ENSMUSG00000036907	C1ql2	1:120268311-120270903	CREpos_FEMALE_PLACENTA	CREneg_FEMALE_PLACENTA	OK	1.89184	0	#NAME?		5.00E-05	0.00295485	yes	#NAME?
ENSMUSG00000076576	ENSMUSG00000076576	Igkv6-32	6:70051007-70051587	CREpos_FEMALE_PLACENTA	CREneg_FEMALE_PLACENTA	OK	0	0.321467	inf		0.00035	0.0145904	yes	#VALUE!
ENSMUSG00000108257	ENSMUSG00000108257	Gm44251	6:129528969-129529411	CREpos_FEMALE_PLACENTA	CREneg_FEMALE_PLACENTA	OK	0	0.228688	inf		0.0003	0.0128253	yes	#VALUE!
ENSMUSG00000125225	ENSMUSG00000125225	-	11:69616979-69617998	CREpos_FEMALE_PLACENTA	CREneg_FEMALE_PLACENTA	OK	0.366437	0	#NAME?		0.0011	0.0349167	yes	#NAME?
