# Supplementary material for: Disruption of the Placenta–Brain Axis in Transgenic Mice Lacking Serotonin Transporter (SERT) in Trophoblast Cells
Source: Int J Mol Sci. 2025 Dec 31;27(1):436. doi: 10.3390/ijms27010436 (PMC12787258; doi:10.3390/ijms27010436)
Supplement: Supplementary file 1 [file ijms-27-00436-s001.zip › Supplementary File S2maleplacenta8_18_25.csv]

test_id	gene_id	gene	locus	sample_1	sample_2	status	value_1	value_2	log2(fold_change)	test_stat	p_value	q_value	significant	fold change
ENSMUSG00000127915	ENSMUSG00000127915	-	18:68724049-68890815	CREpos_MALE_PLACENTA	CREneg_MALE_PLACENTA	OK	0.504099	0.24468	-1.04281	-0.392586	5.00E-05	0.0276458	yes	-0.485381154
ENSMUSG00000101517	ENSMUSG00000101517	4732465J04Rik	10:95513519-95733748	CREpos_MALE_PLACENTA	CREneg_MALE_PLACENTA	OK	0.629745	0.305467	-1.04375	-0.35432	5.00E-05	0.0276458	yes	-0.485065003
ENSMUSG00000040147	ENSMUSG00000040147	Maob	X:16575520-16683605	CREpos_MALE_PLACENTA	CREneg_MALE_PLACENTA	OK	13.7126	6.45137	-1.08782	-1.86528	5.00E-05	0.0276458	yes	-0.470471749
ENSMUSG00000032350	ENSMUSG00000032350	Gclc	9:77661816-77701767	CREpos_MALE_PLACENTA	CREneg_MALE_PLACENTA	OK	17.4676	8.03908	-1.11958	-2.04652	5.00E-05	0.0276458	yes	-0.460227788
ENSMUSG00000047230	ENSMUSG00000047230	Cldn2	X:138701576-138712135	CREpos_MALE_PLACENTA	CREneg_MALE_PLACENTA	OK	15.9752	7.03466	-1.18328	-1.65212	0.0001	0.0452386	yes	-0.440349215
ENSMUSG00000030560	ENSMUSG00000030560	Ctsc	7:87927292-87960096	CREpos_MALE_PLACENTA	CREneg_MALE_PLACENTA	OK	18.5329	8.15602	-1.18415	-1.97382	5.00E-05	0.0276458	yes	-0.440083748
ENSMUSG00000017950	ENSMUSG00000017950	Hnf4a	2:163325136-163414830	CREpos_MALE_PLACENTA	CREneg_MALE_PLACENTA	OK	5.77242	2.46134	-1.22973	-1.43516	0.0001	0.0452386	yes	-0.426397239
ENSMUSG00000039899	ENSMUSG00000039899	Fgl2	5:21383999-21629675	CREpos_MALE_PLACENTA	CREneg_MALE_PLACENTA	OK	25.6963	10.9211	-1.23444	-2.20697	5.00E-05	0.0276458	yes	-0.425007439
ENSMUSG00000024503	ENSMUSG00000024503	Spink1	18:43861146-43870622	CREpos_MALE_PLACENTA	CREneg_MALE_PLACENTA	OK	46.1272	19.1277	-1.26996	-2.04637	5.00E-05	0.0276458	yes	-0.41467127
ENSMUSG00000022598	ENSMUSG00000022598	Psca	15:74586687-74588918	CREpos_MALE_PLACENTA	CREneg_MALE_PLACENTA	OK	30.8696	12.61	-1.29162	-1.84237	5.00E-05	0.0276458	yes	-0.408492077
ENSMUSG00000072769	ENSMUSG00000072769	Gm10419	5:108513938-108526833	CREpos_MALE_PLACENTA	CREneg_MALE_PLACENTA	OK	0.414065	0.167813	-1.303	-0.337189	5.00E-05	0.0276458	yes	-0.40528256
ENSMUSG00000071178	ENSMUSG00000071178	Serpina1b	12:103694414-103796632	CREpos_MALE_PLACENTA	CREneg_MALE_PLACENTA	OK	16.8513	6.77108	-1.3154	-1.98137	0.0001	0.0452386	yes	-0.401814073
ENSMUSG00000027249	ENSMUSG00000027249	F2	2:91455664-91466759	CREpos_MALE_PLACENTA	CREneg_MALE_PLACENTA	OK	27.6631	11.0595	-1.32268	-2.22572	5.00E-05	0.0276458	yes	-0.399791582
ENSMUSG00000086141	ENSMUSG00000086141	9030622O22Rik	2:147785943-147882569	CREpos_MALE_PLACENTA	CREneg_MALE_PLACENTA	OK	1.15171	0.444278	-1.37425	-0.807535	5.00E-05	0.0276458	yes	-0.385753192
ENSMUSG00000034584	ENSMUSG00000034584	Exph5	9:53212969-53288814	CREpos_MALE_PLACENTA	CREneg_MALE_PLACENTA	OK	1.12278	0.429414	-1.38663	-1.78659	0.0001	0.0452386	yes	-0.382457144
ENSMUSG00000021638	ENSMUSG00000021638	Ocln	13:100633014-100691162	CREpos_MALE_PLACENTA	CREneg_MALE_PLACENTA	OK	7.79305	2.89805	-1.4271	-2.27907	5.00E-05	0.0276458	yes	-0.371877663
ENSMUSG00000022875	ENSMUSG00000022875	Kng1	16:22876614-22900828	CREpos_MALE_PLACENTA	CREneg_MALE_PLACENTA	OK	46.1094	16.8181	-1.45505	-2.5558	5.00E-05	0.0276458	yes	-0.364742445
ENSMUSG00000032080	ENSMUSG00000032080	Apoa4	9:46151138-46154827	CREpos_MALE_PLACENTA	CREneg_MALE_PLACENTA	OK	404.993	146.439	-1.4676	-2.18537	5.00E-05	0.0276458	yes	-0.361583312
ENSMUSG00000028001	ENSMUSG00000028001	Fga	3:82933382-82940934	CREpos_MALE_PLACENTA	CREneg_MALE_PLACENTA	OK	64.3766	23.0177	-1.48379	-2.46248	5.00E-05	0.0276458	yes	-0.357548288
ENSMUSG00000026692	ENSMUSG00000026692	Fmo4	1:162620756-162641541	CREpos_MALE_PLACENTA	CREneg_MALE_PLACENTA	OK	1.10411	0.385529	-1.51797	-1.62402	0.0001	0.0452386	yes	-0.349176894
ENSMUSG00000086008	ENSMUSG00000086008	Gm8817	X:165815362-165889915	CREpos_MALE_PLACENTA	CREneg_MALE_PLACENTA	OK	0.240939	0.0803796	-1.58377	-0.401591	5.00E-05	0.0276458	yes	-0.333608973
ENSMUSG00000042804	ENSMUSG00000042804	Gpr153	4:152358688-152369794	CREpos_MALE_PLACENTA	CREneg_MALE_PLACENTA	OK	5.01938	1.60568	-1.64433	-2.03132	5.00E-05	0.0276458	yes	-0.319894923
ENSMUSG00000033831	ENSMUSG00000033831	Fgb	3:82947447-82957170	CREpos_MALE_PLACENTA	CREneg_MALE_PLACENTA	OK	33.4252	9.88995	-1.7569	-2.92844	5.00E-05	0.0276458	yes	-0.295883264
ENSMUSG00000041608	ENSMUSG00000041608	Entpd3	9:120368883-120397393	CREpos_MALE_PLACENTA	CREneg_MALE_PLACENTA	OK	2.14536	0.625225	-1.77877	-2.12823	5.00E-05	0.0276458	yes	-0.291431757
ENSMUSG00000020429	ENSMUSG00000020429	Igfbp1	11:7147781-7152546	CREpos_MALE_PLACENTA	CREneg_MALE_PLACENTA	OK	14.1667	4.05351	-1.80526	-2.4449	5.00E-05	0.0276458	yes	-0.28612947
ENSMUSG00000048905	ENSMUSG00000048905	Bnip5	17:29115365-29134298	CREpos_MALE_PLACENTA	CREneg_MALE_PLACENTA	OK	3.91224	1.11403	-1.81221	-1.56418	5.00E-05	0.0276458	yes	-0.284754392
ENSMUSG00000030218	ENSMUSG00000030218	Mgp	6:136849432-136852821	CREpos_MALE_PLACENTA	CREneg_MALE_PLACENTA	OK	70.4554	19.4755	-1.85505	-2.67439	5.00E-05	0.0276458	yes	-0.276423083
ENSMUSG00000040187	ENSMUSG00000040187	Bmal2	6:146697552-146735027	CREpos_MALE_PLACENTA	CREneg_MALE_PLACENTA	OK	1.29477	0.357574	-1.85639	-1.54803	5.00E-05	0.0276458	yes	-0.276166456
ENSMUSG00000052187	ENSMUSG00000052187	Hbb-y	7:103500955-103502423	CREpos_MALE_PLACENTA	CREneg_MALE_PLACENTA	OK	437.552	116.98	-1.90319	-1.9635	5.00E-05	0.0276458	yes	-0.26735156
ENSMUSG00000024245	ENSMUSG00000024245	Tmem178	17:81250970-81309245	CREpos_MALE_PLACENTA	CREneg_MALE_PLACENTA	OK	6.7325	1.73344	-1.95751	-2.31622	5.00E-05	0.0276458	yes	-0.257472454
ENSMUSG00000131581	ENSMUSG00000131581	Gm35396	2:35641252-35869925	CREpos_MALE_PLACENTA	CREneg_MALE_PLACENTA	OK	0.275296	0.0695537	-1.98479	-0.349406	0.0001	0.0452386	yes	-0.252649635
ENSMUSG00000030278	ENSMUSG00000030278	Cidec	6:113401594-113414560	CREpos_MALE_PLACENTA	CREneg_MALE_PLACENTA	OK	5.12676	1.21058	-2.08235	-2.30832	5.00E-05	0.0276458	yes	-0.236129468
ENSMUSG00000038521	ENSMUSG00000038521	C1s1	6:124507303-124519318	CREpos_MALE_PLACENTA	CREneg_MALE_PLACENTA	OK	26.5377	6.2161	-2.09396	-2.17128	5.00E-05	0.0276458	yes	-0.234236856
ENSMUSG00000109084	ENSMUSG00000109084	Gm44955	8:10917367-10997890	CREpos_MALE_PLACENTA	CREneg_MALE_PLACENTA	OK	0.854968	0.190847	-2.16346	-0.913002	0.0001	0.0452386	yes	-0.223220278
ENSMUSG00000031972	ENSMUSG00000031972	Acta1	8:124618507-124621490	CREpos_MALE_PLACENTA	CREneg_MALE_PLACENTA	OK	4.83469	1.07086	-2.17466	-2.49398	5.00E-05	0.0276458	yes	-0.221494073
ENSMUSG00000085980	ENSMUSG00000085980	Gm12408	4:45591581-45646116	CREpos_MALE_PLACENTA	CREneg_MALE_PLACENTA	OK	0.0728744	0.229533	1.65522	0.641746	0.0001	0.0452386	yes	3.149712177
ENSMUSG00000100147	ENSMUSG00000100147	1700047M11Rik	1:182115434-182130890	CREpos_MALE_PLACENTA	CREneg_MALE_PLACENTA	OK	0.0902077	0.290945	1.68942	0.3592	5.00E-05	0.0276458	yes	3.225270136
ENSMUSG00000029372	ENSMUSG00000029372	Ppbp	5:90916376-90917922	CREpos_MALE_PLACENTA	CREneg_MALE_PLACENTA	OK	2.00621	9.13546	2.18701	2.53332	5.00E-05	0.0276458	yes	4.553607679
ENSMUSG00000095597	ENSMUSG00000095597	Rps7-ps3	X:151691773-151693292	CREpos_MALE_PLACENTA	CREneg_MALE_PLACENTA	OK	4.14844	33.8825	3.0299	3.22386	5.00E-05	0.0276458	yes	8.167530856
ENSMUSG00000107092	ENSMUSG00000107092	Gm7993	5:96122098-96123482	CREpos_MALE_PLACENTA	CREneg_MALE_PLACENTA	OK	0.227599	2.31404	3.34585	2.9949	5.00E-05	0.0276458	yes	10.16719635
