# Supplementary material for: Disruption of the Placenta–Brain Axis in Transgenic Mice Lacking Serotonin Transporter (SERT) in Trophoblast Cells
Source: Int J Mol Sci. 2025 Dec 31;27(1):436. doi: 10.3390/ijms27010436 (PMC12787258; doi:10.3390/ijms27010436)
Supplement: Supplementary file 1 [file ijms-27-00436-s001.zip › Supplementary File S3_female fetal brain8_24_25.csv]

test_id	gene_id	gene	locus	sample_1	sample_2	status	value_1	value_2	log2(fold_change)	test_stat	p_value	q_value	significant	fold change
ENSMUSG00000054889	ENSMUSG00000054889	Dsp	13:38334452-38382553	CREposFE_FEMALE_FETALHEAD	CREneg_FEMALE_FETALHEAD	OK	74.0226	36.653	-1.01404	-1.04665	0.0333	1	no	-0.495157707
ENSMUSG00000109084	ENSMUSG00000109084	Gm44955	8:10917367-10997890	CREposFE_FEMALE_FETALHEAD	CREneg_FEMALE_FETALHEAD	OK	0.462134	0.228466	-1.01633	-0.391232	0.00805	1	no	-0.494372363
ENSMUSG00000085620	ENSMUSG00000085620	G630018N14Rik	13:31425108-31593092	CREposFE_FEMALE_FETALHEAD	CREneg_FEMALE_FETALHEAD	OK	0.412748	0.19911	-1.05169	-0.33261	0.00155	0.733845	no	-0.482402738
ENSMUSG00000064179	ENSMUSG00000064179	Tnnt1	7:4507568-4519381	CREposFE_FEMALE_FETALHEAD	CREneg_FEMALE_FETALHEAD	OK	103.802	49.9984	-1.05388	-0.890176	0.04035	1	no	-0.48167101
ENSMUSG00000038132	ENSMUSG00000038132	Rbm24	13:46571909-46584571	CREposFE_FEMALE_FETALHEAD	CREneg_FEMALE_FETALHEAD	OK	26.9886	12.9509	-1.0593	-0.907873	0.02295	1	no	-0.479864835
ENSMUSG00000027520	ENSMUSG00000027520	Zdbf2	1:63221849-63353735	CREposFE_FEMALE_FETALHEAD	CREneg_FEMALE_FETALHEAD	OK	17.7406	8.47797	-1.06527	-1.01174	0.02435	1	no	-0.477883215
ENSMUSG00000034353	ENSMUSG00000034353	Ramp1	1:91107543-91152918	CREposFE_FEMALE_FETALHEAD	CREneg_FEMALE_FETALHEAD	OK	11.2498	5.36495	-1.06826	-0.746811	0.04165	1	no	-0.476893823
ENSMUSG00000032033	ENSMUSG00000032033	Barx2	9:31757339-31824758	CREposFE_FEMALE_FETALHEAD	CREneg_FEMALE_FETALHEAD	OK	25.8452	12.2215	-1.08047	-1.00388	0.04215	1	no	-0.472874746
ENSMUSG00000023067	ENSMUSG00000023067	Cdkn1a	17:29307115-29319701	CREposFE_FEMALE_FETALHEAD	CREneg_FEMALE_FETALHEAD	OK	127.825	60.0066	-1.09097	-1.17997	0.01785	1	no	-0.469445635
ENSMUSG00000021373	ENSMUSG00000021373	Cap2	13:46626144-46803757	CREposFE_FEMALE_FETALHEAD	CREneg_FEMALE_FETALHEAD	OK	20.2194	9.45355	-1.09681	-1.00699	0.0303	1	no	-0.46754917
ENSMUSG00000073209	ENSMUSG00000073209	Klf14	6:30932957-30936013	CREposFE_FEMALE_FETALHEAD	CREneg_FEMALE_FETALHEAD	OK	7.5121	3.50564	-1.09954	-0.960795	0.0384	1	no	-0.466665267
ENSMUSG00000114400	ENSMUSG00000114400	Gm47533	13:101669957-101793178	CREposFE_FEMALE_FETALHEAD	CREneg_FEMALE_FETALHEAD	OK	0.288688	0.13455	-1.10137	-0.395208	0.03865	1	no	-0.466073697
ENSMUSG00000004098	ENSMUSG00000004098	Col5a3	9:20681345-20726363	CREposFE_FEMALE_FETALHEAD	CREneg_FEMALE_FETALHEAD	OK	5.65648	2.62399	-1.10814	-0.985276	0.046	1	no	-0.46389172
ENSMUSG00000018796	ENSMUSG00000018796	Acsl1	8:46924073-46989088	CREposFE_FEMALE_FETALHEAD	CREneg_FEMALE_FETALHEAD	OK	22.3433	10.3514	-1.11001	-0.931746	0.0185	1	no	-0.46329082
ENSMUSG00000041782	ENSMUSG00000041782	Lad1	1:135746335-135761080	CREposFE_FEMALE_FETALHEAD	CREneg_FEMALE_FETALHEAD	OK	21.8735	10.0641	-1.11996	-1.08054	0.03325	1	no	-0.460106582
ENSMUSG00000041548	ENSMUSG00000041548	Hspb8	5:116546549-116564249	CREposFE_FEMALE_FETALHEAD	CREneg_FEMALE_FETALHEAD	OK	51.3055	23.4719	-1.12818	-1.08365	0.03045	1	no	-0.457492501
ENSMUSG00000060429	ENSMUSG00000060429	Sntb1	15:55499783-55770345	CREposFE_FEMALE_FETALHEAD	CREneg_FEMALE_FETALHEAD	OK	13.12	5.96977	-1.13602	-1.0824	0.0322	1	no	-0.455013104
ENSMUSG00000028435	ENSMUSG00000028435	Aqp3	4:41092721-41098183	CREposFE_FEMALE_FETALHEAD	CREneg_FEMALE_FETALHEAD	OK	39.3682	17.8302	-1.14271	-0.987023	0.02905	1	no	-0.452908023
ENSMUSG00000022419	ENSMUSG00000022419	Deptor	15:54963312-55122667	CREposFE_FEMALE_FETALHEAD	CREneg_FEMALE_FETALHEAD	OK	5.29571	2.39532	-1.14461	-1.02	0.04705	1	no	-0.452311945
ENSMUSG00000057454	ENSMUSG00000057454	Lypd3	7:24330569-24340543	CREposFE_FEMALE_FETALHEAD	CREneg_FEMALE_FETALHEAD	OK	42.9598	19.3692	-1.14922	-1.01724	0.04585	1	no	-0.45086893
ENSMUSG00000026817	ENSMUSG00000026817	Ak1	2:32511769-32525070	CREposFE_FEMALE_FETALHEAD	CREneg_FEMALE_FETALHEAD	OK	70.775	31.9093	-1.14926	-1.07121	0.0299	1	no	-0.450856429
ENSMUSG00000023092	ENSMUSG00000023092	Fhl1	X:55777146-55838706	CREposFE_FEMALE_FETALHEAD	CREneg_FEMALE_FETALHEAD	OK	184.502	83.1164	-1.15043	-1.13004	0.0222	1	no	-0.450490941
ENSMUSG00000116947	ENSMUSG00000116947	2410003I16Rik	16:93715918-93817250	CREposFE_FEMALE_FETALHEAD	CREneg_FEMALE_FETALHEAD	OK	0.377163	0.169359	-1.15511	-0.543189	0.01515	1	no	-0.449031948
ENSMUSG00000026413	ENSMUSG00000026413	Pkp1	1:135799132-135846945	CREposFE_FEMALE_FETALHEAD	CREneg_FEMALE_FETALHEAD	OK	61.834	27.7414	-1.15636	-1.12995	0.0154	1	no	-0.44864306
ENSMUSG00000012350	ENSMUSG00000012350	Ehf	2:103093777-103133623	CREposFE_FEMALE_FETALHEAD	CREneg_FEMALE_FETALHEAD	OK	10.0083	4.48717	-1.15733	-1.05562	0.0225	1	no	-0.448341515
ENSMUSG00000056632	ENSMUSG00000056632	Dsg3	18:20643330-20688029	CREposFE_FEMALE_FETALHEAD	CREneg_FEMALE_FETALHEAD	OK	10.5735	4.71843	-1.16408	-1.03035	0.0378	1	no	-0.44624874
ENSMUSG00000028273	ENSMUSG00000028273	Pdlim5	3:141945350-142101454	CREposFE_FEMALE_FETALHEAD	CREneg_FEMALE_FETALHEAD	OK	44.2726	19.7187	-1.16685	-1.08749	0.0373	1	no	-0.445392756
ENSMUSG00000038763	ENSMUSG00000038763	Alpk3	7:80707347-80755360	CREposFE_FEMALE_FETALHEAD	CREneg_FEMALE_FETALHEAD	OK	5.78799	2.56639	-1.17332	-1.09677	0.02165	1	no	-0.443399792
ENSMUSG00000029304	ENSMUSG00000029304	Spp1	5:104582983-104588916	CREposFE_FEMALE_FETALHEAD	CREneg_FEMALE_FETALHEAD	OK	77.5934	34.3202	-1.17688	-1.14894	0.0238	1	no	-0.442307006
ENSMUSG00000031636	ENSMUSG00000031636	Pdlim3	8:46338497-46372585	CREposFE_FEMALE_FETALHEAD	CREneg_FEMALE_FETALHEAD	OK	39.5955	17.5027	-1.17776	-1.09204	0.02255	1	no	-0.442037295
ENSMUSG00000066687	ENSMUSG00000066687	Zbtb16	9:48565596-48747522	CREposFE_FEMALE_FETALHEAD	CREneg_FEMALE_FETALHEAD	OK	2.43656	1.07581	-1.17942	-1.01477	0.03065	1	no	-0.441528968
ENSMUSG00000067006	ENSMUSG00000067006	Serpinb5	1:106788902-106811078	CREposFE_FEMALE_FETALHEAD	CREneg_FEMALE_FETALHEAD	OK	19.8313	8.73161	-1.18346	-1.08591	0.0283	1	no	-0.440294278
ENSMUSG00000033508	ENSMUSG00000033508	Asprv1	6:86605145-86606692	CREposFE_FEMALE_FETALHEAD	CREneg_FEMALE_FETALHEAD	OK	282.254	123.446	-1.19312	-0.96259	0.0466	1	no	-0.437356003
ENSMUSG00000020656	ENSMUSG00000020656	Grhl1	12:24622281-24667390	CREposFE_FEMALE_FETALHEAD	CREneg_FEMALE_FETALHEAD	OK	12.5448	5.48209	-1.19429	-1.0706	0.0346	1	no	-0.437001459
ENSMUSG00000105168	ENSMUSG00000105168	Gm30735	3:53610829-53645247	CREposFE_FEMALE_FETALHEAD	CREneg_FEMALE_FETALHEAD	OK	1.59702	0.692714	-1.20505	-0.619947	0.0169	1	no	-0.433754311
ENSMUSG00000057604	ENSMUSG00000057604	Lmcd1	6:112250718-112307386	CREposFE_FEMALE_FETALHEAD	CREneg_FEMALE_FETALHEAD	OK	33.5098	14.475	-1.21102	-1.12065	0.0239	1	no	-0.431963105
ENSMUSG00000026414	ENSMUSG00000026414	Tnnt2	1:135764091-135779998	CREposFE_FEMALE_FETALHEAD	CREneg_FEMALE_FETALHEAD	OK	28.8111	12.3978	-1.21654	-0.891622	0.02985	1	no	-0.430313498
ENSMUSG00000017817	ENSMUSG00000017817	Jph2	2:163178161-163239913	CREposFE_FEMALE_FETALHEAD	CREneg_FEMALE_FETALHEAD	OK	17.3036	7.41193	-1.22315	-1.14472	0.0266	1	no	-0.428346439
ENSMUSG00000027360	ENSMUSG00000027360	Hdc	2:126435586-126461219	CREposFE_FEMALE_FETALHEAD	CREneg_FEMALE_FETALHEAD	OK	28.4009	12.1331	-1.22699	-0.840843	0.0437	1	no	-0.427207832
ENSMUSG00000028927	ENSMUSG00000028927	Padi2	4:140633654-140685355	CREposFE_FEMALE_FETALHEAD	CREneg_FEMALE_FETALHEAD	OK	5.27144	2.24394	-1.23216	-1.0578	0.03295	1	no	-0.425679642
ENSMUSG00000039103	ENSMUSG00000039103	Nexn	3:151942618-151971987	CREposFE_FEMALE_FETALHEAD	CREneg_FEMALE_FETALHEAD	OK	26.4647	11.201	-1.24044	-0.907453	0.0165	1	no	-0.423243554
ENSMUSG00000004951	ENSMUSG00000004951	Hspb1	5:135916772-135918417	CREposFE_FEMALE_FETALHEAD	CREneg_FEMALE_FETALHEAD	OK	345.994	145.265	-1.25205	-1.1743	0.02105	1	no	-0.419851195
ENSMUSG00000087410	ENSMUSG00000087410	2310065F04Rik	11:66999301-67011271	CREposFE_FEMALE_FETALHEAD	CREneg_FEMALE_FETALHEAD	OK	0.36857	0.154474	-1.25457	-0.445314	0.0179	1	no	-0.419118468
ENSMUSG00000027186	ENSMUSG00000027186	Elf5	2:103242032-103281334	CREposFE_FEMALE_FETALHEAD	CREneg_FEMALE_FETALHEAD	OK	8.83216	3.64178	-1.27812	-0.940486	0.04095	1	no	-0.412332476
ENSMUSG00000026327	ENSMUSG00000026327	Serpinb11	1:107288927-107308205	CREposFE_FEMALE_FETALHEAD	CREneg_FEMALE_FETALHEAD	OK	8.35669	3.4427	-1.27939	-1.00359	0.04635	1	no	-0.411969661
ENSMUSG00000029307	ENSMUSG00000029307	Dmp1	5:104350478-104361968	CREposFE_FEMALE_FETALHEAD	CREneg_FEMALE_FETALHEAD	OK	7.61633	3.13663	-1.27988	-1.1293	0.01575	1	no	-0.411829762
ENSMUSG00000024331	ENSMUSG00000024331	Dsc2	18:20163689-20192611	CREposFE_FEMALE_FETALHEAD	CREneg_FEMALE_FETALHEAD	OK	25.6455	10.5524	-1.28113	-1.13187	0.02105	1	no	-0.411473093
ENSMUSG00000028464	ENSMUSG00000028464	Tpm2	4:43514710-43523765	CREposFE_FEMALE_FETALHEAD	CREneg_FEMALE_FETALHEAD	OK	413.408	169.539	-1.28595	-0.947728	0.04	1	no	-0.410100668
ENSMUSG00000037086	ENSMUSG00000037086	Prr32	X:44179780-44181668	CREposFE_FEMALE_FETALHEAD	CREneg_FEMALE_FETALHEAD	OK	27.3883	11.2076	-1.28909	-1.14785	0.02195	1	no	-0.409209062
ENSMUSG00000042686	ENSMUSG00000042686	Jph1	1:16968408-17168113	CREposFE_FEMALE_FETALHEAD	CREneg_FEMALE_FETALHEAD	OK	7.15189	2.91072	-1.29695	-1.11793	0.02105	1	no	-0.406985697
ENSMUSG00000039891	ENSMUSG00000039891	Txlnb	10:17660342-17721413	CREposFE_FEMALE_FETALHEAD	CREneg_FEMALE_FETALHEAD	OK	4.49897	1.83002	-1.29773	-1.03808	0.03355	1	no	-0.406765718
ENSMUSG00000039376	ENSMUSG00000039376	Synpo2l	14:20709013-20718422	CREposFE_FEMALE_FETALHEAD	CREneg_FEMALE_FETALHEAD	OK	46.8104	19.0339	-1.29826	-1.30631	0.00925	1	no	-0.406616313
ENSMUSG00000074001	ENSMUSG00000074001	Klhl40	9:121604089-121612884	CREposFE_FEMALE_FETALHEAD	CREneg_FEMALE_FETALHEAD	OK	18.9603	7.67628	-1.3045	-1.09122	0.03285	1	no	-0.404861398
ENSMUSG00000022123	ENSMUSG00000022123	Scel	14:103750777-103850233	CREposFE_FEMALE_FETALHEAD	CREneg_FEMALE_FETALHEAD	OK	4.6938	1.8892	-1.31298	-1.06725	0.0455	1	no	-0.402488648
ENSMUSG00000031972	ENSMUSG00000031972	Acta1	8:124618507-124621490	CREposFE_FEMALE_FETALHEAD	CREneg_FEMALE_FETALHEAD	OK	1486.84	597.357	-1.31558	-1.02954	0.0316	1	no	-0.401763944
ENSMUSG00000025170	ENSMUSG00000025170	Rab40b	11:121246950-121279077	CREposFE_FEMALE_FETALHEAD	CREneg_FEMALE_FETALHEAD	OK	20.5843	8.24989	-1.3191	-1.11835	0.0188	1	no	-0.400784883
ENSMUSG00000038560	ENSMUSG00000038560	Sp6	11:96904219-96920619	CREposFE_FEMALE_FETALHEAD	CREneg_FEMALE_FETALHEAD	OK	17.2372	6.85223	-1.33088	-1.20023	0.0184	1	no	-0.397525689
ENSMUSG00000013766	ENSMUSG00000013766	Ly6g6e	17:35290418-35297780	CREposFE_FEMALE_FETALHEAD	CREneg_FEMALE_FETALHEAD	OK	11.6079	4.60168	-1.33487	-0.992356	0.04225	1	no	-0.396427788
ENSMUSG00000017737	ENSMUSG00000017737	Mmp9	2:164782699-164797770	CREposFE_FEMALE_FETALHEAD	CREneg_FEMALE_FETALHEAD	OK	35.0102	13.8524	-1.33764	-1.12636	0.0141	1	no	-0.39566737
ENSMUSG00000042895	ENSMUSG00000042895	Abra	15:41727471-41733116	CREposFE_FEMALE_FETALHEAD	CREneg_FEMALE_FETALHEAD	OK	2.43314	0.951242	-1.35493	-0.983298	0.04595	1	no	-0.39095379
ENSMUSG00000037139	ENSMUSG00000037139	Myom3	4:135487025-135542875	CREposFE_FEMALE_FETALHEAD	CREneg_FEMALE_FETALHEAD	OK	13.9247	5.44017	-1.35592	-1.03731	0.02935	1	no	-0.390685604
ENSMUSG00000038239	ENSMUSG00000038239	Hrc	7:44984713-44988398	CREposFE_FEMALE_FETALHEAD	CREneg_FEMALE_FETALHEAD	OK	25.3232	9.85699	-1.36124	-1.28368	0.01055	1	no	-0.389247587
ENSMUSG00000021123	ENSMUSG00000021123	Rdh12	12:79255687-79269439	CREposFE_FEMALE_FETALHEAD	CREneg_FEMALE_FETALHEAD	OK	7.53059	2.93037	-1.36168	-1.07583	0.03485	1	no	-0.38912889
ENSMUSG00000028148	ENSMUSG00000028148	Them5	3:94249405-94254659	CREposFE_FEMALE_FETALHEAD	CREneg_FEMALE_FETALHEAD	OK	36.9556	14.3756	-1.36217	-1.05932	0.03605	1	no	-0.388996748
ENSMUSG00000059325	ENSMUSG00000059325	Hopx	5:77234834-77262968	CREposFE_FEMALE_FETALHEAD	CREneg_FEMALE_FETALHEAD	OK	63.4984	24.5746	-1.36955	-1.08283	0.04875	1	no	-0.387011945
ENSMUSG00000020788	ENSMUSG00000020788	Atp2a3	11:72851994-72883870	CREposFE_FEMALE_FETALHEAD	CREneg_FEMALE_FETALHEAD	OK	5.53857	2.14052	-1.37155	-0.950371	0.03345	1	no	-0.386475804
ENSMUSG00000038403	ENSMUSG00000038403	Hjv	3:96432487-96436526	CREposFE_FEMALE_FETALHEAD	CREneg_FEMALE_FETALHEAD	OK	35.5304	13.6784	-1.37716	-1.3008	0.0076	1	no	-0.38497589
ENSMUSG00000025610	ENSMUSG00000025610	Map3k7cl	16:87350217-87392224	CREposFE_FEMALE_FETALHEAD	CREneg_FEMALE_FETALHEAD	OK	6.92417	2.65881	-1.38086	-1.11094	0.0262	1	no	-0.383989828
ENSMUSG00000108657	ENSMUSG00000108657	Gm35611	7:34773467-34796156	CREposFE_FEMALE_FETALHEAD	CREneg_FEMALE_FETALHEAD	OK	0.402854	0.154373	-1.38384	-0.560704	0.0274	1	no	-0.383197486
ENSMUSG00000026251	ENSMUSG00000026251	Chrnd	1:87118328-87127792	CREposFE_FEMALE_FETALHEAD	CREneg_FEMALE_FETALHEAD	OK	6.8468	2.61568	-1.38824	-1.02435	0.02395	1	no	-0.382030572
ENSMUSG00000039616	ENSMUSG00000039616	Mocos	18:24786747-24834632	CREposFE_FEMALE_FETALHEAD	CREneg_FEMALE_FETALHEAD	OK	2.45993	0.937099	-1.39235	-1.06929	0.0413	1	no	-0.380943779
ENSMUSG00000030747	ENSMUSG00000030747	Dgat2	7:98802864-98831926	CREposFE_FEMALE_FETALHEAD	CREneg_FEMALE_FETALHEAD	OK	37.503	14.2527	-1.39577	-1.11378	0.01265	1	no	-0.380041797
ENSMUSG00000021200	ENSMUSG00000021200	Asb2	12:103287400-103341814	CREposFE_FEMALE_FETALHEAD	CREneg_FEMALE_FETALHEAD	OK	15.0291	5.71069	-1.39603	-1.19047	0.02005	1	no	-0.379973313
ENSMUSG00000021950	ENSMUSG00000021950	Anxa8	14:33773082-33824711	CREposFE_FEMALE_FETALHEAD	CREneg_FEMALE_FETALHEAD	OK	30.6225	11.6211	-1.39784	-1.32933	0.0078	1	no	-0.379496898
ENSMUSG00000105596	ENSMUSG00000105596	Gm42650	3:129471213-129557533	CREposFE_FEMALE_FETALHEAD	CREneg_FEMALE_FETALHEAD	OK	0.268441	0.101866	-1.39794	-0.233997	0.0336	1	no	-0.379470595
ENSMUSG00000050296	ENSMUSG00000050296	Abca12	1:71281434-71454069	CREposFE_FEMALE_FETALHEAD	CREneg_FEMALE_FETALHEAD	OK	2.68221	1.0139	-1.4035	-1.15857	0.0083	1	no	-0.378010968
ENSMUSG00000036960	ENSMUSG00000036960	Clca2	3:144776023-144805204	CREposFE_FEMALE_FETALHEAD	CREneg_FEMALE_FETALHEAD	OK	1.28023	0.483438	-1.40501	-1.03605	0.02465	1	no	-0.377615529
ENSMUSG00000020475	ENSMUSG00000020475	Pgam2	11:5751639-5753733	CREposFE_FEMALE_FETALHEAD	CREneg_FEMALE_FETALHEAD	OK	149.4	56.2212	-1.40999	-1.24885	0.00755	1	no	-0.376314295
ENSMUSG00000030672	ENSMUSG00000030672	Mylpf	7:126808061-126813470	CREposFE_FEMALE_FETALHEAD	CREneg_FEMALE_FETALHEAD	OK	633.189	238.103	-1.41105	-1.14705	0.008	1	no	-0.376037905
ENSMUSG00000027199	ENSMUSG00000027199	Gatm	2:122424947-122441784	CREposFE_FEMALE_FETALHEAD	CREneg_FEMALE_FETALHEAD	OK	55.2803	20.6766	-1.41877	-1.32214	0.00825	1	no	-0.374031064
ENSMUSG00000049848	ENSMUSG00000049848	Ceacam19	7:19609666-19621890	CREposFE_FEMALE_FETALHEAD	CREneg_FEMALE_FETALHEAD	OK	2.38955	0.893631	-1.41899	-1.06513	0.03825	1	no	-0.373974032
ENSMUSG00000052374	ENSMUSG00000052374	Actn2	13:12284311-12355641	CREposFE_FEMALE_FETALHEAD	CREneg_FEMALE_FETALHEAD	OK	129.981	48.5099	-1.42195	-1.23757	0.00365	1	no	-0.37320753
ENSMUSG00000087579	ENSMUSG00000087579	Hectd2os	19:36475151-36683878	CREposFE_FEMALE_FETALHEAD	CREneg_FEMALE_FETALHEAD	OK	8.38468	3.1206	-1.42593	-0.783821	0.00795	1	no	-0.372179372
ENSMUSG00000040694	ENSMUSG00000040694	Apobec2	17:48724307-48739958	CREposFE_FEMALE_FETALHEAD	CREneg_FEMALE_FETALHEAD	OK	62.7581	23.2843	-1.43044	-1.21621	0.00985	1	no	-0.371017721
ENSMUSG00000061816	ENSMUSG00000061816	Myl1	1:66963453-66984563	CREposFE_FEMALE_FETALHEAD	CREneg_FEMALE_FETALHEAD	OK	860.055	317.755	-1.43651	-1.301	0.01555	1	no	-0.369459979
ENSMUSG00000033715	ENSMUSG00000033715	Akr1c14	13:4060948-4140688	CREposFE_FEMALE_FETALHEAD	CREneg_FEMALE_FETALHEAD	OK	2.14812	0.792305	-1.43895	-1.10622	0.03965	1	no	-0.368835647
ENSMUSG00000051747	ENSMUSG00000051747	Ttn	2:76528932-76812891	CREposFE_FEMALE_FETALHEAD	CREneg_FEMALE_FETALHEAD	OK	7.81571	2.88033	-1.44014	-0.705565	0.0088	1	no	-0.36853154
ENSMUSG00000044086	ENSMUSG00000044086	Lmod3	6:97215494-97229720	CREposFE_FEMALE_FETALHEAD	CREneg_FEMALE_FETALHEAD	OK	19.8376	7.2768	-1.44686	-1.31965	0.00485	1	no	-0.366818931
ENSMUSG00000007682	ENSMUSG00000007682	Dio2	12:90691325-90938301	CREposFE_FEMALE_FETALHEAD	CREneg_FEMALE_FETALHEAD	OK	3.17356	1.16395	-1.44708	-1.21666	0.01835	1	no	-0.366762998
ENSMUSG00000042485	ENSMUSG00000042485	Mustn1	14:30601156-30603567	CREposFE_FEMALE_FETALHEAD	CREneg_FEMALE_FETALHEAD	OK	21.8928	8.02617	-1.44767	-1.14672	0.03215	1	no	-0.366613038
ENSMUSG00000025279	ENSMUSG00000025279	Dnase1l3	14:14475199-14505240	CREposFE_FEMALE_FETALHEAD	CREneg_FEMALE_FETALHEAD	OK	1.16373	0.426615	-1.44775	-1.05721	0.0219	1	no	-0.366592709
ENSMUSG00000051456	ENSMUSG00000051456	Hspb3	13:113797338-113823083	CREposFE_FEMALE_FETALHEAD	CREneg_FEMALE_FETALHEAD	OK	15.8185	5.77817	-1.45293	-1.143	0.0224	1	no	-0.365278818
ENSMUSG00000040113	ENSMUSG00000040113	Ntmt2	1:163529824-163552801	CREposFE_FEMALE_FETALHEAD	CREneg_FEMALE_FETALHEAD	OK	0.858415	0.312464	-1.45799	-1.06676	0.04035	1	no	-0.36399991
ENSMUSG00000047963	ENSMUSG00000047963	Stbd1	5:92750899-92754438	CREposFE_FEMALE_FETALHEAD	CREneg_FEMALE_FETALHEAD	OK	40.2129	14.5568	-1.46597	-1.35199	0.00355	1	no	-0.36199207
ENSMUSG00000046694	ENSMUSG00000046694	Tent5b	4:133206244-133215249	CREposFE_FEMALE_FETALHEAD	CREneg_FEMALE_FETALHEAD	OK	6.83125	2.47131	-1.46687	-1.05996	0.0377	1	no	-0.361766318
ENSMUSG00000028116	ENSMUSG00000028116	Myoz2	3:122799854-122828664	CREposFE_FEMALE_FETALHEAD	CREneg_FEMALE_FETALHEAD	OK	44.6271	16.0874	-1.47199	-1.28763	0.00455	1	no	-0.360484717
ENSMUSG00000022519	ENSMUSG00000022519	Srl	16:4298079-4359680	CREposFE_FEMALE_FETALHEAD	CREneg_FEMALE_FETALHEAD	OK	114.134	41.1262	-1.4726	-0.915933	0.0016	0.733845	no	-0.360332329
ENSMUSG00000022468	ENSMUSG00000022468	Endou	15:97608895-97629220	CREposFE_FEMALE_FETALHEAD	CREneg_FEMALE_FETALHEAD	OK	20.1109	7.20137	-1.48163	-1.23502	0.01605	1	no	-0.358084009
ENSMUSG00000032355	ENSMUSG00000032355	Mlip	9:77009362-77260251	CREposFE_FEMALE_FETALHEAD	CREneg_FEMALE_FETALHEAD	OK	11.8419	4.23639	-1.483	-0.933576	0.0167	1	no	-0.35774413
ENSMUSG00000020908	ENSMUSG00000020908	Myh3	11:66969125-66993112	CREposFE_FEMALE_FETALHEAD	CREneg_FEMALE_FETALHEAD	OK	159.174	56.9114	-1.48382	-1.43857	0.00545	1	no	-0.357540853
ENSMUSG00000048455	ENSMUSG00000048455	Sprr1b	3:92344115-92346096	CREposFE_FEMALE_FETALHEAD	CREneg_FEMALE_FETALHEAD	OK	28.5589	10.207	-1.48438	-1.06908	0.02275	1	no	-0.357402096
ENSMUSG00000121390	ENSMUSG00000121390	Gm9696	3:59859729-59881015	CREposFE_FEMALE_FETALHEAD	CREneg_FEMALE_FETALHEAD	OK	1.51184	0.539877	-1.4856	-1.00121	0.0492	1	no	-0.35709999
ENSMUSG00000069441	ENSMUSG00000069441	Dsg1a	18:20380396-20476407	CREposFE_FEMALE_FETALHEAD	CREneg_FEMALE_FETALHEAD	OK	20.3317	7.25734	-1.48622	-1.40238	0.01215	1	no	-0.356946559
ENSMUSG00000043286	ENSMUSG00000043286	Pnpla1	17:29071028-29109283	CREposFE_FEMALE_FETALHEAD	CREneg_FEMALE_FETALHEAD	OK	2.65441	0.942206	-1.49428	-1.11968	0.0476	1	no	-0.354957942
ENSMUSG00000075217	ENSMUSG00000075217	Fads2b	2:85313937-85349368	CREposFE_FEMALE_FETALHEAD	CREneg_FEMALE_FETALHEAD	OK	6.61434	2.34385	-1.49672	-1.16818	0.0231	1	no	-0.354358117
ENSMUSG00000031097	ENSMUSG00000031097	Tnni2	7:141995544-141998147	CREposFE_FEMALE_FETALHEAD	CREneg_FEMALE_FETALHEAD	OK	264.836	93.775	-1.49782	-1.13317	0.02015	1	no	-0.354088035
ENSMUSG00000121816	ENSMUSG00000121816	Gm52969	16:23941448-24201140	CREposFE_FEMALE_FETALHEAD	CREneg_FEMALE_FETALHEAD	OK	0.972219	0.343721	-1.50004	-0.540249	5.00E-05	0.0624278	no	-0.353543588
ENSMUSG00000001348	ENSMUSG00000001348	Acp5	9:22028623-22049053	CREposFE_FEMALE_FETALHEAD	CREneg_FEMALE_FETALHEAD	OK	30.333	10.6792	-1.50609	-1.3267	0.0203	1	no	-0.352064093
ENSMUSG00000089671	ENSMUSG00000089671	Gm16537	15:99613047-99627413	CREposFE_FEMALE_FETALHEAD	CREneg_FEMALE_FETALHEAD	OK	1.2629	0.44428	-1.5072	-0.097663	0.0404	1	no	-0.351793322
ENSMUSG00000117916	ENSMUSG00000117916	9630028I04Rik	17:27452758-27477387	CREposFE_FEMALE_FETALHEAD	CREneg_FEMALE_FETALHEAD	OK	1.04732	0.366682	-1.5141	-0.767357	0.00515	1	no	-0.350114811
ENSMUSG00000020067	ENSMUSG00000020067	Mypn	10:62951573-63039990	CREposFE_FEMALE_FETALHEAD	CREneg_FEMALE_FETALHEAD	OK	8.48352	2.95828	-1.5199	-1.16235	0.01895	1	no	-0.348710086
ENSMUSG00000060600	ENSMUSG00000060600	Eno3	11:70547791-70553339	CREposFE_FEMALE_FETALHEAD	CREneg_FEMALE_FETALHEAD	OK	119.221	41.4377	-1.52463	-1.36352	0.04695	1	no	-0.347568683
ENSMUSG00000034607	ENSMUSG00000034607	Pof1b	X:111548127-111608348	CREposFE_FEMALE_FETALHEAD	CREneg_FEMALE_FETALHEAD	OK	11.4408	3.97533	-1.52504	-1.19873	0.021	1	no	-0.347469921
ENSMUSG00000021702	ENSMUSG00000021702	Thbs4	13:92888097-92931326	CREposFE_FEMALE_FETALHEAD	CREneg_FEMALE_FETALHEAD	OK	25.071	8.71005	-1.52527	-1.38894	0.00435	1	no	-0.34741453
ENSMUSG00000031312	ENSMUSG00000031312	Itgb1bp2	X:100492693-100497147	CREposFE_FEMALE_FETALHEAD	CREneg_FEMALE_FETALHEAD	OK	52.3727	18.1716	-1.52713	-1.23858	0.00635	1	no	-0.346966913
ENSMUSG00000118241	ENSMUSG00000118241	Gm5824	18:85865404-85866854	CREposFE_FEMALE_FETALHEAD	CREneg_FEMALE_FETALHEAD	OK	0.279867	0.0964467	-1.53694	-0.98564	0.0421	1	no	-0.34461562
ENSMUSG00000041476	ENSMUSG00000041476	Smpx	X:156481905-156535587	CREposFE_FEMALE_FETALHEAD	CREneg_FEMALE_FETALHEAD	OK	54.9114	18.8934	-1.53922	-1.24406	0.01565	1	no	-0.344071428
ENSMUSG00000105651	ENSMUSG00000105651	1700017M07Rik	3:35308836-35460483	CREposFE_FEMALE_FETALHEAD	CREneg_FEMALE_FETALHEAD	OK	0.479099	0.164654	-1.54089	-0.463379	5.00E-05	0.0624278	no	-0.343673377
ENSMUSG00000027887	ENSMUSG00000027887	Sypl2	3:108118787-108148913	CREposFE_FEMALE_FETALHEAD	CREneg_FEMALE_FETALHEAD	OK	14.3848	4.91709	-1.54867	-1.12161	0.02625	1	no	-0.341825043
ENSMUSG00000105797	ENSMUSG00000105797	Gm5149	3:148879387-149224913	CREposFE_FEMALE_FETALHEAD	CREneg_FEMALE_FETALHEAD	OK	0.833909	0.285023	-1.54881	-0.516211	0.0176	1	no	-0.341791873
ENSMUSG00000026950	ENSMUSG00000026950	Neb	2:52026658-52280332	CREposFE_FEMALE_FETALHEAD	CREneg_FEMALE_FETALHEAD	OK	25.7712	8.75233	-1.55802	-0.931407	0.00445	1	no	-0.339616863
ENSMUSG00000044951	ENSMUSG00000044951	Mylk4	13:32884809-32967937	CREposFE_FEMALE_FETALHEAD	CREneg_FEMALE_FETALHEAD	OK	15.6804	5.29464	-1.56636	-1.3571	0.00335	1	no	-0.337659253
ENSMUSG00000020216	ENSMUSG00000020216	Jsrp1	10:80644329-80649332	CREposFE_FEMALE_FETALHEAD	CREneg_FEMALE_FETALHEAD	OK	28.3405	9.55248	-1.56892	-1.14968	0.01595	1	no	-0.337060623
ENSMUSG00000079243	ENSMUSG00000079243	Xirp1	9:119842820-119852664	CREposFE_FEMALE_FETALHEAD	CREneg_FEMALE_FETALHEAD	OK	7.09952	2.36698	-1.58467	-1.00829	0.01165	1	no	-0.333400922
ENSMUSG00000026380	ENSMUSG00000026380	Tfcp2l1	1:118555674-118612898	CREposFE_FEMALE_FETALHEAD	CREneg_FEMALE_FETALHEAD	OK	4.29871	1.43255	-1.58531	-1.25911	0.01705	1	no	-0.333253054
ENSMUSG00000055775	ENSMUSG00000055775	Myh8	11:67167241-67199460	CREposFE_FEMALE_FETALHEAD	CREneg_FEMALE_FETALHEAD	OK	187.563	62.3804	-1.58821	-1.17094	0.02175	1	no	-0.332583846
ENSMUSG00000075330	ENSMUSG00000075330	A930003A15Rik	16:19695316-19703034	CREposFE_FEMALE_FETALHEAD	CREneg_FEMALE_FETALHEAD	OK	7.76102	2.57939	-1.58922	-1.1187	0.04095	1	no	-0.332351092
ENSMUSG00000032648	ENSMUSG00000032648	Pygm	19:6434428-6448489	CREposFE_FEMALE_FETALHEAD	CREneg_FEMALE_FETALHEAD	OK	50.0287	16.557	-1.59531	-1.16956	0.01135	1	no	-0.330951107
ENSMUSG00000006462	ENSMUSG00000006462	A530013C23Rik	2:167532547-167584184	CREposFE_FEMALE_FETALHEAD	CREneg_FEMALE_FETALHEAD	OK	0.566636	0.187082	-1.59875	-0.741613	0.0209	1	no	-0.330162918
ENSMUSG00000028716	ENSMUSG00000028716	Pdzk1ip1	4:114945904-114951096	CREposFE_FEMALE_FETALHEAD	CREneg_FEMALE_FETALHEAD	OK	23.5626	7.77585	-1.59943	-1.24763	0.0141	1	no	-0.330007336
ENSMUSG00000017204	ENSMUSG00000017204	Gsdma	11:98555176-98568534	CREposFE_FEMALE_FETALHEAD	CREneg_FEMALE_FETALHEAD	OK	4.88999	1.61049	-1.60233	-1.04267	0.0381	1	no	-0.329344645
ENSMUSG00000055978	ENSMUSG00000055978	Fut2	7:45298014-45315818	CREposFE_FEMALE_FETALHEAD	CREneg_FEMALE_FETALHEAD	OK	5.553	1.8274	-1.60348	-0.994878	0.0105	1	no	-0.329082223
ENSMUSG00000026308	ENSMUSG00000026308	Klhl30	1:91278737-91290138	CREposFE_FEMALE_FETALHEAD	CREneg_FEMALE_FETALHEAD	OK	6.28703	2.04847	-1.61783	-1.30172	0.01255	1	no	-0.325825179
ENSMUSG00000029683	ENSMUSG00000029683	Lmod2	6:24597760-24605413	CREposFE_FEMALE_FETALHEAD	CREneg_FEMALE_FETALHEAD	OK	10.9986	3.57282	-1.62218	-1.19325	0.0236	1	no	-0.324844233
ENSMUSG00000061928	ENSMUSG00000061928	Dsg1b	18:20509785-20543253	CREposFE_FEMALE_FETALHEAD	CREneg_FEMALE_FETALHEAD	OK	4.0657	1.30818	-1.63594	-1.41314	0.00235	0.865802	no	-0.321760693
ENSMUSG00000071540	ENSMUSG00000071540	3425401B19Rik	14:32381075-32416773	CREposFE_FEMALE_FETALHEAD	CREneg_FEMALE_FETALHEAD	OK	4.48905	1.4419	-1.63844	-0.836754	0.0088	1	no	-0.321203607
ENSMUSG00000027375	ENSMUSG00000027375	Mal	2:127475145-127498615	CREposFE_FEMALE_FETALHEAD	CREneg_FEMALE_FETALHEAD	OK	33.4288	10.7316	-1.63923	-1.45666	0.0052	1	no	-0.321027769
ENSMUSG00000117950	ENSMUSG00000117950	Gm50376	19:26223417-26227330	CREposFE_FEMALE_FETALHEAD	CREneg_FEMALE_FETALHEAD	OK	0.507492	0.162093	-1.64656	-1.1692	0.03955	1	no	-0.319400837
ENSMUSG00000132908	ENSMUSG00000132908	-	3:144083189-144125221	CREposFE_FEMALE_FETALHEAD	CREneg_FEMALE_FETALHEAD	OK	0.305829	0.0974711	-1.64968	-0.386614	0.0004	0.299653	no	-0.318710841
ENSMUSG00000116336	ENSMUSG00000116336	Krt85	15:101413800-101422054	CREposFE_FEMALE_FETALHEAD	CREneg_FEMALE_FETALHEAD	OK	2.56652	0.817292	-1.65089	-1.18144	0.0091	1	no	-0.318443648
ENSMUSG00000023047	ENSMUSG00000023047	Amhr2	15:102353801-102363068	CREposFE_FEMALE_FETALHEAD	CREneg_FEMALE_FETALHEAD	OK	1.09718	0.347637	-1.65815	-0.764304	0.04975	1	no	-0.316845186
ENSMUSG00000075307	ENSMUSG00000075307	Klhl41	2:69474394-69514574	CREposFE_FEMALE_FETALHEAD	CREneg_FEMALE_FETALHEAD	OK	63.5761	20.1365	-1.65867	-1.44077	0.048	1	no	-0.316731004
ENSMUSG00000042828	ENSMUSG00000042828	Trim72	7:127601070-127610205	CREposFE_FEMALE_FETALHEAD	CREneg_FEMALE_FETALHEAD	OK	28.9703	9.13688	-1.6648	-1.41586	0.01005	1	no	-0.315388071
ENSMUSG00000120462	ENSMUSG00000120462	Gm56602	16:4291609-4293081	CREposFE_FEMALE_FETALHEAD	CREneg_FEMALE_FETALHEAD	OK	0.909634	0.286341	-1.66755	-1.1795	0.01995	1	no	-0.314787465
ENSMUSG00000044938	ENSMUSG00000044938	Klhl31	9:77540214-77567409	CREposFE_FEMALE_FETALHEAD	CREneg_FEMALE_FETALHEAD	OK	7.65443	2.40183	-1.67216	-1.43529	0.00385	1	no	-0.313783196
ENSMUSG00000135515	ENSMUSG00000135515	-	15:97054519-97101649	CREposFE_FEMALE_FETALHEAD	CREneg_FEMALE_FETALHEAD	OK	0.304112	0.0948261	-1.68125	-0.424753	0.03195	1	no	-0.311812355
ENSMUSG00000035606	ENSMUSG00000035606	Ky	9:102382948-102423438	CREposFE_FEMALE_FETALHEAD	CREneg_FEMALE_FETALHEAD	OK	6.724	2.09485	-1.68247	-1.42952	0.0029	1	no	-0.311548786
ENSMUSG00000061086	ENSMUSG00000061086	Myl4	11:104441488-104486579	CREposFE_FEMALE_FETALHEAD	CREneg_FEMALE_FETALHEAD	OK	340.944	105.931	-1.68641	-1.50482	0.002	0.817236	no	-0.310699107
ENSMUSG00000068885	ENSMUSG00000068885	Lce3f	3:92899532-92900733	CREposFE_FEMALE_FETALHEAD	CREneg_FEMALE_FETALHEAD	OK	26.3633	8.18036	-1.68829	-1.08764	0.01835	1	no	-0.310294493
ENSMUSG00000019787	ENSMUSG00000019787	Trdn	10:32939120-33352705	CREposFE_FEMALE_FETALHEAD	CREneg_FEMALE_FETALHEAD	OK	10.4221	3.21856	-1.69516	-0.868796	0.0135	1	no	-0.308820408
ENSMUSG00000112188	ENSMUSG00000112188	Gm47708	10:95513519-95733748	CREposFE_FEMALE_FETALHEAD	CREneg_FEMALE_FETALHEAD	OK	0.868122	0.266197	-1.7054	-0.723987	0.0288	1	no	-0.306636215
ENSMUSG00000099860	ENSMUSG00000099860	Gm29456	1:119145667-119254563	CREposFE_FEMALE_FETALHEAD	CREneg_FEMALE_FETALHEAD	OK	0.364865	0.111496	-1.71037	-0.52441	0.01235	1	no	-0.305581689
ENSMUSG00000111052	ENSMUSG00000111052	Gm20139	10:18999994-19201565	CREposFE_FEMALE_FETALHEAD	CREneg_FEMALE_FETALHEAD	OK	0.318234	0.0970199	-1.71374	-0.38189	0.0254	1	no	-0.304868711
ENSMUSG00000031448	ENSMUSG00000031448	Adprhl1	8:13271662-13304162	CREposFE_FEMALE_FETALHEAD	CREneg_FEMALE_FETALHEAD	OK	5.91389	1.77634	-1.7352	-1.12944	0.0263	1	no	-0.30036737
ENSMUSG00000031461	ENSMUSG00000031461	Myom2	8:15096209-15421982	CREposFE_FEMALE_FETALHEAD	CREneg_FEMALE_FETALHEAD	OK	21.9207	6.57445	-1.73735	-1.35974	0.0018	0.777946	no	-0.299920076
ENSMUSG00000071342	ENSMUSG00000071342	Lsmem1	12:40225491-40251104	CREposFE_FEMALE_FETALHEAD	CREneg_FEMALE_FETALHEAD	OK	2.21475	0.661067	-1.74428	-1.27592	0.0469	1	no	-0.298482861
ENSMUSG00000021403	ENSMUSG00000021403	Serpinb9b	13:33211398-33225867	CREposFE_FEMALE_FETALHEAD	CREneg_FEMALE_FETALHEAD	OK	0.356171	0.105648	-1.75331	-1.04882	0.04065	1	no	-0.296620456
ENSMUSG00000021798	ENSMUSG00000021798	Ldb3	14:34248559-34342732	CREposFE_FEMALE_FETALHEAD	CREneg_FEMALE_FETALHEAD	OK	63.7395	18.8686	-1.7562	-1.37577	0.0093	1	no	-0.296026862
ENSMUSG00000042045	ENSMUSG00000042045	Sln	9:53757447-53761844	CREposFE_FEMALE_FETALHEAD	CREneg_FEMALE_FETALHEAD	OK	85.017	25.1635	-1.75642	-1.52857	0.00055	0.353163	no	-0.295981724
ENSMUSG00000045539	ENSMUSG00000045539	Sprr3	3:92363808-92366027	CREposFE_FEMALE_FETALHEAD	CREneg_FEMALE_FETALHEAD	OK	89.6995	26.4284	-1.76301	-1.13599	0.03325	1	no	-0.29463281
ENSMUSG00000090066	ENSMUSG00000090066	1110002E22Rik	3:137754521-137787267	CREposFE_FEMALE_FETALHEAD	CREneg_FEMALE_FETALHEAD	OK	8.24526	2.42283	-1.76687	-1.5175	0.0019	0.790752	no	-0.293845559
ENSMUSG00000020722	ENSMUSG00000020722	Cacng1	11:107594043-107607348	CREposFE_FEMALE_FETALHEAD	CREneg_FEMALE_FETALHEAD	OK	33.0646	9.66563	-1.77435	-1.31949	0.00965	1	no	-0.292325989
ENSMUSG00000049134	ENSMUSG00000049134	Nrap	19:56275568-56378469	CREposFE_FEMALE_FETALHEAD	CREneg_FEMALE_FETALHEAD	OK	7.85382	2.29576	-1.77442	-1.31986	0.0244	1	no	-0.292311805
ENSMUSG00000055561	ENSMUSG00000055561	Spink5	18:44096301-44155568	CREposFE_FEMALE_FETALHEAD	CREneg_FEMALE_FETALHEAD	OK	5.90002	1.71919	-1.77899	-1.11583	0.044	1	no	-0.291387319
ENSMUSG00000031877	ENSMUSG00000031877	Ces2g	8:105688349-105696169	CREposFE_FEMALE_FETALHEAD	CREneg_FEMALE_FETALHEAD	OK	7.20496	2.05852	-1.80738	-1.23096	0.018	1	no	-0.285709319
ENSMUSG00000140462	ENSMUSG00000140462	-	4:141064379-141066361	CREposFE_FEMALE_FETALHEAD	CREneg_FEMALE_FETALHEAD	OK	0.644639	0.181085	-1.83182	-1.15983	0.02965	1	no	-0.280910022
ENSMUSG00000029321	ENSMUSG00000029321	Slc10a6	5:103753576-103777269	CREposFE_FEMALE_FETALHEAD	CREneg_FEMALE_FETALHEAD	OK	3.31828	0.928994	-1.8367	-1.28779	0.0041	1	no	-0.279961432
ENSMUSG00000132163	ENSMUSG00000132163	-	17:31920965-31974592	CREposFE_FEMALE_FETALHEAD	CREneg_FEMALE_FETALHEAD	OK	0.782242	0.217462	-1.84685	-0.81703	0.0133	1	no	-0.277998692
ENSMUSG00000080850	ENSMUSG00000080850	Gm12439	4:48675155-48675520	CREposFE_FEMALE_FETALHEAD	CREneg_FEMALE_FETALHEAD	OK	8.25969	2.26032	-1.86956	-1.08478	0.03585	1	no	-0.273656874
ENSMUSG00000044322	ENSMUSG00000044322	Dsc1	18:20217240-20247928	CREposFE_FEMALE_FETALHEAD	CREneg_FEMALE_FETALHEAD	OK	9.51373	2.60023	-1.87137	-1.57127	0.004	1	no	-0.27331376
ENSMUSG00000043485	ENSMUSG00000043485	Krt34	11:99928172-99932380	CREposFE_FEMALE_FETALHEAD	CREneg_FEMALE_FETALHEAD	OK	1.53245	0.416097	-1.88085	-0.985162	0.0321	1	no	-0.271523693
ENSMUSG00000072845	ENSMUSG00000072845	Tmprss11a	5:86558268-86616849	CREposFE_FEMALE_FETALHEAD	CREneg_FEMALE_FETALHEAD	OK	6.80227	1.84352	-1.88356	-1.30854	0.0101	1	no	-0.271014134
ENSMUSG00000079588	ENSMUSG00000079588	Tmem182	1:40844760-40896047	CREposFE_FEMALE_FETALHEAD	CREneg_FEMALE_FETALHEAD	OK	10.8401	2.91885	-1.89291	-1.56554	0.00305	1	no	-0.269263391
ENSMUSG00000046490	ENSMUSG00000046490	Rnf222	11:68779378-68792371	CREposFE_FEMALE_FETALHEAD	CREneg_FEMALE_FETALHEAD	OK	2.48902	0.668394	-1.89681	-1.37078	0.0037	1	no	-0.268536481
ENSMUSG00000023078	ENSMUSG00000023078	Cxcl13	5:96104809-96108927	CREposFE_FEMALE_FETALHEAD	CREneg_FEMALE_FETALHEAD	OK	1.69659	0.449042	-1.91772	-1.33935	0.0047	1	no	-0.264672462
ENSMUSG00000034634	ENSMUSG00000034634	Ly6d	15:74633904-74635469	CREposFE_FEMALE_FETALHEAD	CREneg_FEMALE_FETALHEAD	OK	217.904	56.4151	-1.94954	-1.55872	0.0013	0.649249	no	-0.258898767
ENSMUSG00000047419	ENSMUSG00000047419	Cmya5	13:93177220-93281232	CREposFE_FEMALE_FETALHEAD	CREneg_FEMALE_FETALHEAD	OK	3.98453	1.02718	-1.95572	-1.47348	0.00575	1	no	-0.257792107
ENSMUSG00000063767	ENSMUSG00000063767	S100a7a	3:90561323-90565976	CREposFE_FEMALE_FETALHEAD	CREneg_FEMALE_FETALHEAD	OK	3.77154	0.967052	-1.96349	-1.04557	0.0398	1	no	-0.256407435
ENSMUSG00000033520	ENSMUSG00000033520	Idi2	13:9002898-9010981	CREposFE_FEMALE_FETALHEAD	CREneg_FEMALE_FETALHEAD	OK	18.0534	4.6232	-1.96531	-1.25941	0.0235	1	no	-0.256084174
ENSMUSG00000110836	ENSMUSG00000110836	Gm48801	9:27101722-27114632	CREposFE_FEMALE_FETALHEAD	CREneg_FEMALE_FETALHEAD	OK	0.816481	0.209062	-1.96549	-1.07092	0.02735	1	no	-0.256052225
ENSMUSG00000138178	ENSMUSG00000138178	-	2:77116821-77147666	CREposFE_FEMALE_FETALHEAD	CREneg_FEMALE_FETALHEAD	OK	0.457644	0.116129	-1.9785	-0.658619	0.00065	0.405781	no	-0.253753566
ENSMUSG00000022209	ENSMUSG00000022209	Dhrs2	14:55459463-55478892	CREposFE_FEMALE_FETALHEAD	CREneg_FEMALE_FETALHEAD	OK	8.33093	2.09196	-1.99362	-1.22226	0.02615	1	no	-0.251108018
ENSMUSG00000036198	ENSMUSG00000036198	Arhgap36	X:48402195-48589121	CREposFE_FEMALE_FETALHEAD	CREneg_FEMALE_FETALHEAD	OK	43.878	10.927	-2.0056	-1.62932	0.004	1	no	-0.249031475
ENSMUSG00000079428	ENSMUSG00000079428	Tceal7	X:135114720-135126849	CREposFE_FEMALE_FETALHEAD	CREneg_FEMALE_FETALHEAD	OK	288.783	71.1334	-2.02139	-1.48833	0.03085	1	no	-0.246320738
ENSMUSG00000028238	ENSMUSG00000028238	Atp6v0d2	4:19875970-19922605	CREposFE_FEMALE_FETALHEAD	CREneg_FEMALE_FETALHEAD	OK	2.86261	0.693786	-2.04477	-1.45435	0.00275	0.981008	no	-0.242361089
ENSMUSG00000027861	ENSMUSG00000027861	Casq2	3:101993730-102053830	CREposFE_FEMALE_FETALHEAD	CREneg_FEMALE_FETALHEAD	OK	113.889	27.177	-2.06717	-1.75685	0.0002	0.187283	no	-0.238627133
ENSMUSG00000032807	ENSMUSG00000032807	Alox12b	11:69047814-69061412	CREposFE_FEMALE_FETALHEAD	CREneg_FEMALE_FETALHEAD	OK	13.7832	3.28414	-2.06932	-1.33403	0.01195	1	no	-0.23827178
ENSMUSG00000072945	ENSMUSG00000072945	Ripply1	X:138680297-138683102	CREposFE_FEMALE_FETALHEAD	CREneg_FEMALE_FETALHEAD	OK	6.47286	1.51447	-2.09559	-1.51382	0.00225	0.857059	no	-0.233972358
ENSMUSG00000022986	ENSMUSG00000022986	Krt75	15:101471779-101482339	CREposFE_FEMALE_FETALHEAD	CREneg_FEMALE_FETALHEAD	OK	3.75468	0.877322	-2.09751	-1.52585	0.00395	1	no	-0.233661184
ENSMUSG00000078253	ENSMUSG00000078253	Krtap16-1	11:99875535-99877423	CREposFE_FEMALE_FETALHEAD	CREneg_FEMALE_FETALHEAD	OK	0.608291	0.140649	-2.11266	-1.19512	0.0296	1	no	-0.231220305
ENSMUSG00000022598	ENSMUSG00000022598	Psca	15:74586687-74588918	CREposFE_FEMALE_FETALHEAD	CREneg_FEMALE_FETALHEAD	OK	40.2883	9.15394	-2.13789	-1.33142	0.008	1	no	-0.227211852
ENSMUSG00000126035	ENSMUSG00000126035	-	X:58629701-58798297	CREposFE_FEMALE_FETALHEAD	CREneg_FEMALE_FETALHEAD	OK	0.507461	0.115214	-2.13899	-0.575087	5.00E-05	0.0624278	no	-0.227038678
ENSMUSG00000025557	ENSMUSG00000025557	Slc15a1	14:121697032-121742664	CREposFE_FEMALE_FETALHEAD	CREneg_FEMALE_FETALHEAD	OK	1.29297	0.291399	-2.14962	-1.15005	0.02985	1	no	-0.22537197
ENSMUSG00000028348	ENSMUSG00000028348	Cavin4	4:48663513-48673502	CREposFE_FEMALE_FETALHEAD	CREneg_FEMALE_FETALHEAD	OK	30.5333	6.79489	-2.16786	-1.72989	0.00225	0.857059	no	-0.222540528
ENSMUSG00000050359	ENSMUSG00000050359	Sprr1a	3:92391258-92393202	CREposFE_FEMALE_FETALHEAD	CREneg_FEMALE_FETALHEAD	OK	219.227	47.8771	-2.19501	-1.7729	0.00085	0.489818	no	-0.21839171
ENSMUSG00000042717	ENSMUSG00000042717	Ppp1r3a	6:14713975-14755273	CREposFE_FEMALE_FETALHEAD	CREneg_FEMALE_FETALHEAD	OK	2.68559	0.577671	-2.21692	-1.63339	0.00175	0.771167	no	-0.215100085
ENSMUSG00000033182	ENSMUSG00000033182	Kbtbd12	6:88522095-88614932	CREposFE_FEMALE_FETALHEAD	CREneg_FEMALE_FETALHEAD	OK	2.04622	0.439072	-2.22043	-1.14291	0.00345	1	no	-0.214577394
ENSMUSG00000048013	ENSMUSG00000048013	Krt35	11:99983018-99987067	CREposFE_FEMALE_FETALHEAD	CREneg_FEMALE_FETALHEAD	OK	4.0311	0.851458	-2.24317	-1.43983	0.00855	1	no	-0.211221705
ENSMUSG00000067081	ENSMUSG00000067081	Asb18	1:89877941-89942388	CREposFE_FEMALE_FETALHEAD	CREneg_FEMALE_FETALHEAD	OK	1.10651	0.233488	-2.24459	-1.14894	0.0043	1	no	-0.211013909
ENSMUSG00000085126	ENSMUSG00000085126	Gm12589	11:121668460-121734249	CREposFE_FEMALE_FETALHEAD	CREneg_FEMALE_FETALHEAD	OK	0.650604	0.13708	-2.24676	-0.929509	0.0194	1	no	-0.210696755
ENSMUSG00000022871	ENSMUSG00000022871	Fetub	16:22719271-22758528	CREposFE_FEMALE_FETALHEAD	CREneg_FEMALE_FETALHEAD	OK	4.6501	0.964559	-2.26932	-1.55557	0.0053	1	no	-0.207427632
ENSMUSG00000092586	ENSMUSG00000092586	Ly6g6c	17:35281668-35289026	CREposFE_FEMALE_FETALHEAD	CREneg_FEMALE_FETALHEAD	OK	95.2764	19.6134	-2.28028	-1.47911	0.0264	1	no	-0.205857797
ENSMUSG00000087526	ENSMUSG00000087526	Gm15738	16:13074344-13292725	CREposFE_FEMALE_FETALHEAD	CREneg_FEMALE_FETALHEAD	OK	0.44944	0.0915865	-2.29492	-0.0765775	0.04205	1	no	-0.203779383
ENSMUSG00000016327	ENSMUSG00000016327	Atp1b4	X:37405060-37425646	CREposFE_FEMALE_FETALHEAD	CREneg_FEMALE_FETALHEAD	OK	38.3477	7.66008	-2.32371	-1.794	0.00665	1	no	-0.199753128
ENSMUSG00000038663	ENSMUSG00000038663	Fsd2	7:81183055-81216692	CREposFE_FEMALE_FETALHEAD	CREneg_FEMALE_FETALHEAD	OK	4.759	0.947006	-2.32921	-1.74913	0.00075	0.455554	no	-0.198993057
ENSMUSG00000142160	ENSMUSG00000142160	-	2:129850796-129854148	CREposFE_FEMALE_FETALHEAD	CREneg_FEMALE_FETALHEAD	OK	0.302084	0.0565146	-2.41825	-1.00558	0.03945	1	no	-0.187082952
ENSMUSG00000061259	ENSMUSG00000061259	Tmprss11d	5:86450075-86521279	CREposFE_FEMALE_FETALHEAD	CREneg_FEMALE_FETALHEAD	OK	2.52437	0.470063	-2.425	-1.53416	0.01745	1	no	-0.186209683
ENSMUSG00000127411	ENSMUSG00000127411	-	9:106266435-106299182	CREposFE_FEMALE_FETALHEAD	CREneg_FEMALE_FETALHEAD	OK	0.264569	0.0472451	-2.48541	-0.284789	0.028	1	no	-0.178573511
ENSMUSG00000050578	ENSMUSG00000050578	Mmp13	9:7272513-7283331	CREposFE_FEMALE_FETALHEAD	CREneg_FEMALE_FETALHEAD	OK	13.3181	2.36443	-2.49383	-1.88618	0.00055	0.353163	no	-0.177534338
ENSMUSG00000027559	ENSMUSG00000027559	Car3	3:14893834-14937583	CREposFE_FEMALE_FETALHEAD	CREneg_FEMALE_FETALHEAD	OK	215.425	37.3314	-2.52872	-1.91413	0.0001	0.102155	no	-0.173292365
ENSMUSG00000022303	ENSMUSG00000022303	Dcstamp	15:39609325-39624334	CREposFE_FEMALE_FETALHEAD	CREneg_FEMALE_FETALHEAD	OK	1.17567	0.201269	-2.54629	-1.41685	0.012	1	no	-0.171194707
ENSMUSG00000035923	ENSMUSG00000035923	Myf6	10:107328713-107330598	CREposFE_FEMALE_FETALHEAD	CREneg_FEMALE_FETALHEAD	OK	17.4846	2.94755	-2.5685	-1.91235	0.00045	0.306464	no	-0.168579382
ENSMUSG00000116972	ENSMUSG00000116972	Gm6278	16:85441139-85441911	CREposFE_FEMALE_FETALHEAD	CREneg_FEMALE_FETALHEAD	OK	2.0581	0.344262	-2.57973	-1.48386	0.00235	0.865802	no	-0.167272246
ENSMUSG00000137098	ENSMUSG00000137098	-	8:128835404-129084823	CREposFE_FEMALE_FETALHEAD	CREneg_FEMALE_FETALHEAD	OK	0.349311	0.0581862	-2.58576	-0.508463	5.00E-05	0.0624278	no	-0.166574561
ENSMUSG00000016194	ENSMUSG00000016194	Hsd11b1	1:192885306-193026186	CREposFE_FEMALE_FETALHEAD	CREneg_FEMALE_FETALHEAD	OK	3.65977	0.588703	-2.63614	-0.529445	0.0211	1	no	-0.160858045
ENSMUSG00000023041	ENSMUSG00000023041	Krt6b	15:101584457-101588722	CREposFE_FEMALE_FETALHEAD	CREneg_FEMALE_FETALHEAD	OK	12.5452	1.96766	-2.67258	-1.67994	0.0286	1	no	-0.15684593
ENSMUSG00000039760	ENSMUSG00000039760	Il22ra2	10:19497745-19510429	CREposFE_FEMALE_FETALHEAD	CREneg_FEMALE_FETALHEAD	OK	0.346119	0.0530878	-2.70481	-1.44958	0.01075	1	no	-0.153380821
ENSMUSG00000105097	ENSMUSG00000105097	Gm42133	5:101844771-101912917	CREposFE_FEMALE_FETALHEAD	CREneg_FEMALE_FETALHEAD	OK	0.270358	0.0410194	-2.72049	-0.470976	0.02285	1	no	-0.15172282
ENSMUSG00000092397	ENSMUSG00000092397	Actc1dt	2:113840081-113928359	CREposFE_FEMALE_FETALHEAD	CREneg_FEMALE_FETALHEAD	OK	3.36962	0.511055	-2.72104	-0.119156	0.0016	0.733845	no	-0.15166499
ENSMUSG00000079625	ENSMUSG00000079625	Tm4sf19	16:32219323-32227045	CREposFE_FEMALE_FETALHEAD	CREneg_FEMALE_FETALHEAD	OK	0.355547	0.0530859	-2.74364	-1.38441	0.0275	1	no	-0.149307651
ENSMUSG00000067594	ENSMUSG00000067594	Krt77	15:101767165-101778140	CREposFE_FEMALE_FETALHEAD	CREneg_FEMALE_FETALHEAD	OK	117.168	17.4207	-2.74971	-2.35976	5.00E-05	0.0624278	no	-0.148680773
ENSMUSG00000060180	ENSMUSG00000060180	Myh13	11:67212483-67262412	CREposFE_FEMALE_FETALHEAD	CREneg_FEMALE_FETALHEAD	OK	0.976705	0.144767	-2.75419	-0.951885	0.00765	1	no	-0.148219791
ENSMUSG00000125019	ENSMUSG00000125019	-	17:32126833-32135550	CREposFE_FEMALE_FETALHEAD	CREneg_FEMALE_FETALHEAD	OK	0.262844	0.0376319	-2.80418	-0.398852	0.03235	1	no	-0.143171873
ENSMUSG00000053797	ENSMUSG00000053797	Krt16	11:100136916-100139728	CREposFE_FEMALE_FETALHEAD	CREneg_FEMALE_FETALHEAD	OK	16.8576	2.3635	-2.8344	-1.81636	0.0015	0.732848	no	-0.140204057
ENSMUSG00000063696	ENSMUSG00000063696	Gm8730	8:103591476-103592430	CREposFE_FEMALE_FETALHEAD	CREneg_FEMALE_FETALHEAD	OK	65.2599	8.32414	-2.97082	-1.84839	0.00345	1	no	-0.127553996
ENSMUSG00000055811	ENSMUSG00000055811	Cldn17	16:88302694-88303866	CREposFE_FEMALE_FETALHEAD	CREneg_FEMALE_FETALHEAD	OK	2.93444	0.361233	-3.02208	-1.61106	0.0012	0.627181	no	-0.123101479
ENSMUSG00000117485	ENSMUSG00000117485	Gm19696	17:84441431-84465552	CREposFE_FEMALE_FETALHEAD	CREneg_FEMALE_FETALHEAD	OK	0.491836	0.0574181	-3.0986	-0.579501	0.0083	1	no	-0.116742356
ENSMUSG00000069722	ENSMUSG00000069722	Krtap3-3	11:99440955-99441691	CREposFE_FEMALE_FETALHEAD	CREneg_FEMALE_FETALHEAD	OK	6.2417	0.723274	-3.10932	-1.78166	0.0022	0.857059	no	-0.115878113
ENSMUSG00000018339	ENSMUSG00000018339	Gpx3	11:54793278-54801203	CREposFE_FEMALE_FETALHEAD	CREneg_FEMALE_FETALHEAD	OK	202.374	21.7408	-3.21855	-2.66661	5.00E-05	0.0624278	no	-0.107428598
ENSMUSG00000064232	ENSMUSG00000064232	Gm5414	15:101532462-101536623	CREposFE_FEMALE_FETALHEAD	CREneg_FEMALE_FETALHEAD	OK	0.351246	0.0374128	-3.23088	-1.6032	0.0103	1	no	-0.106514371
ENSMUSG00000074987	ENSMUSG00000074987	Wt1os	2:104906882-105003961	CREposFE_FEMALE_FETALHEAD	CREneg_FEMALE_FETALHEAD	OK	0.370181	0.0385373	-3.2639	-0.556073	0.00045	0.306464	no	-0.104104187
ENSMUSG00000044359	ENSMUSG00000044359	P2ry4	X:99633759-99638475	CREposFE_FEMALE_FETALHEAD	CREneg_FEMALE_FETALHEAD	OK	0.438341	0.0452795	-3.27513	-1.72599	0.00215	0.857059	no	-0.103296981
ENSMUSG00000100410	ENSMUSG00000100410	2310020H05Rik	13:99160304-99226813	CREposFE_FEMALE_FETALHEAD	CREneg_FEMALE_FETALHEAD	OK	0.603607	0.0601372	-3.32728	-0.513093	0.0003	0.23249	no	-0.099629721
ENSMUSG00000141329	ENSMUSG00000141329	-	14:41059189-41153164	CREposFE_FEMALE_FETALHEAD	CREneg_FEMALE_FETALHEAD	OK	0.426508	0.0381154	-3.48413	-0.59286	0.01085	1	no	-0.089366009
ENSMUSG00000048087	ENSMUSG00000048087	Ahcyl	16:45969614-46023067	CREposFE_FEMALE_FETALHEAD	CREneg_FEMALE_FETALHEAD	OK	1.13549	0.0887083	-3.6781	-2.01717	5.00E-05	0.0624278	no	-0.078123479
ENSMUSG00000024512	ENSMUSG00000024512	Dynap	18:70373499-70377653	CREposFE_FEMALE_FETALHEAD	CREneg_FEMALE_FETALHEAD	OK	16.3935	1.26451	-3.69647	-2.80796	5.00E-05	0.0624278	no	-0.07713503
ENSMUSG00000020916	ENSMUSG00000020916	Krt36	11:99992832-99996452	CREposFE_FEMALE_FETALHEAD	CREneg_FEMALE_FETALHEAD	OK	13.6262	0.411406	-5.04968	-2.52203	5.00E-05	0.0624278	no	-0.030192206
ENSMUSG00000087505	ENSMUSG00000087505	Gm15241	X:159173685-159282904	CREposFE_FEMALE_FETALHEAD	CREneg_FEMALE_FETALHEAD	OK	0.698334	0.0167004	-5.38597	-0.277143	0.0217	1	no	-0.023914509
ENSMUSG00000068078	ENSMUSG00000068078	Krtap13-20	16:88552377-88563273	CREposFE_FEMALE_FETALHEAD	CREneg_FEMALE_FETALHEAD	OK	306.42	0.49987	-9.25974	-5.30413	0.00365	1	no	-0.001631325
ENSMUSG00000050224	ENSMUSG00000050224	Krtap13	16:88547631-88548523	CREposFE_FEMALE_FETALHEAD	CREneg_FEMALE_FETALHEAD	OK	268.353	0.311347	-9.75139	-6.20243	5.00E-05	0.0624278	no	-0.001160217
ENSMUSG00000113757	ENSMUSG00000113757	Gm47507	13:5937098-6079003	CREposFE_FEMALE_FETALHEAD	CREneg_FEMALE_FETALHEAD	OK	0.11504	0.233103	1.01883	0.314169	0.00745	1	no	2.02627502
ENSMUSG00000097621	ENSMUSG00000097621	Gm26562	16:29968123-30034766	CREposFE_FEMALE_FETALHEAD	CREneg_FEMALE_FETALHEAD	OK	0.160014	0.325728	1.02546	0.310479	0.00185	0.78447	no	2.03560833
ENSMUSG00000120242	ENSMUSG00000120242	Gm56680	X:84745542-84935105	CREposFE_FEMALE_FETALHEAD	CREneg_FEMALE_FETALHEAD	OK	0.184712	0.393726	1.09192	0.122889	0.0415	1	no	2.131575269
ENSMUSG00000097705	ENSMUSG00000097705	Gm26740	10:22034467-22250383	CREposFE_FEMALE_FETALHEAD	CREneg_FEMALE_FETALHEAD	OK	0.112987	0.246924	1.12791	0.0974822	0.02675	1	no	2.18541914
ENSMUSG00000090086	ENSMUSG00000090086	AI480526	5:123271783-123306692	CREposFE_FEMALE_FETALHEAD	CREneg_FEMALE_FETALHEAD	OK	8.99511	19.9182	1.14687	0.428648	0.0311	1	no	2.214329629
ENSMUSG00000038765	ENSMUSG00000038765	Lmx1b	2:33450976-33530620	CREposFE_FEMALE_FETALHEAD	CREneg_FEMALE_FETALHEAD	OK	1.30659	2.91981	1.16007	0.954127	0.02975	1	no	2.234682701
ENSMUSG00000037625	ENSMUSG00000037625	Cldn11	3:31204068-31218473	CREposFE_FEMALE_FETALHEAD	CREneg_FEMALE_FETALHEAD	OK	17.3773	39.4352	1.18228	1.10939	0.0264	1	no	2.269351366
ENSMUSG00000097636	ENSMUSG00000097636	Mirt1	19:53417682-53453533	CREposFE_FEMALE_FETALHEAD	CREneg_FEMALE_FETALHEAD	OK	0.287668	0.673058	1.22633	0.39926	5.00E-05	0.0624278	no	2.339710449
ENSMUSG00000096922	ENSMUSG00000096922	Gm17308	3:5150804-5159840	CREposFE_FEMALE_FETALHEAD	CREneg_FEMALE_FETALHEAD	OK	0.119667	0.283198	1.24279	0.470768	0.04885	1	no	2.36655754
ENSMUSG00000136293	ENSMUSG00000136293	-	5:109691508-109721307	CREposFE_FEMALE_FETALHEAD	CREneg_FEMALE_FETALHEAD	OK	0.505849	1.21489	1.26404	0.257242	0.03765	1	no	2.401673443
ENSMUSG00000123020	ENSMUSG00000123020	-	13:98722816-98739238	CREposFE_FEMALE_FETALHEAD	CREneg_FEMALE_FETALHEAD	OK	0.135102	0.326591	1.27344	0.538802	0.0158	1	no	2.417372836
ENSMUSG00000052951	ENSMUSG00000052951	C130021I20Rik	2:33531204-33556659	CREposFE_FEMALE_FETALHEAD	CREneg_FEMALE_FETALHEAD	OK	4.65589	11.4558	1.29895	0.927048	0.02155	1	no	2.460497414
ENSMUSG00000120097	ENSMUSG00000120097	Gm36914	19:32917405-33080870	CREposFE_FEMALE_FETALHEAD	CREneg_FEMALE_FETALHEAD	OK	0.0956538	0.239619	1.32485	0.233851	5.00E-05	0.0624278	no	2.505068407
ENSMUSG00000041556	ENSMUSG00000041556	Fbxo2	4:148245077-148254242	CREposFE_FEMALE_FETALHEAD	CREneg_FEMALE_FETALHEAD	OK	1.69008	4.25046	1.33052	0.966017	0.04985	1	no	2.514933059
ENSMUSG00000024459	ENSMUSG00000024459	H2-M5	17:37294952-37300429	CREposFE_FEMALE_FETALHEAD	CREneg_FEMALE_FETALHEAD	OK	0.350716	0.88869	1.34138	0.866797	0.0436	1	no	2.533935848
ENSMUSG00000032554	ENSMUSG00000032554	Trf	9:103079760-103107643	CREposFE_FEMALE_FETALHEAD	CREneg_FEMALE_FETALHEAD	OK	8.10754	20.6277	1.34724	0.679991	0.01845	1	no	2.544249228
ENSMUSG00000040966	ENSMUSG00000040966	Slc22a2	17:12803018-12847375	CREposFE_FEMALE_FETALHEAD	CREneg_FEMALE_FETALHEAD	OK	0.195245	0.497879	1.35051	0.923646	0.0375	1	no	2.550022541
ENSMUSG00000062168	ENSMUSG00000062168	Ppef1	X:159406089-159518761	CREposFE_FEMALE_FETALHEAD	CREneg_FEMALE_FETALHEAD	OK	0.463895	1.18752	1.35608	0.741477	0.04585	1	no	2.559886774
ENSMUSG00000034115	ENSMUSG00000034115	Scn11a	9:119582824-119654522	CREposFE_FEMALE_FETALHEAD	CREneg_FEMALE_FETALHEAD	OK	0.149557	0.385249	1.3651	0.963866	0.0462	1	no	2.575941804
ENSMUSG00000086807	ENSMUSG00000086807	Platr21	X:138140974-138260006	CREposFE_FEMALE_FETALHEAD	CREneg_FEMALE_FETALHEAD	OK	0.180237	0.465129	1.36774	0.615476	0.04475	1	no	2.580659857
ENSMUSG00000028794	ENSMUSG00000028794	A3galt2	4:128649156-128663091	CREposFE_FEMALE_FETALHEAD	CREneg_FEMALE_FETALHEAD	OK	0.159928	0.423482	1.40488	1.01334	0.0452	1	no	2.647957561
ENSMUSG00000109827	ENSMUSG00000109827	Gm6213	8:39729286-39822319	CREposFE_FEMALE_FETALHEAD	CREneg_FEMALE_FETALHEAD	OK	0.210206	0.558506	1.40977	0.557325	0.00125	0.638466	no	2.656948014
ENSMUSG00000052353	ENSMUSG00000052353	Cemip	7:83582064-83735710	CREposFE_FEMALE_FETALHEAD	CREneg_FEMALE_FETALHEAD	OK	1.37021	3.72673	1.44351	1.15671	0.0155	1	no	2.719817783
ENSMUSG00000097311	ENSMUSG00000097311	Gm26871	3:118223744-118328662	CREposFE_FEMALE_FETALHEAD	CREneg_FEMALE_FETALHEAD	OK	0.264153	0.758326	1.52145	0.418212	0.02025	1	no	2.870794377
ENSMUSG00000037762	ENSMUSG00000037762	Slc16a9	10:70076113-70121798	CREposFE_FEMALE_FETALHEAD	CREneg_FEMALE_FETALHEAD	OK	2.47271	7.16138	1.53415	1.20267	0.019	1	no	2.896177451
ENSMUSG00000117611	ENSMUSG00000117611	Gm35229	17:84244744-84268484	CREposFE_FEMALE_FETALHEAD	CREneg_FEMALE_FETALHEAD	OK	0.0864251	0.255419	1.56334	0.335813	0.0003	0.23249	no	2.955372538
ENSMUSG00000027416	ENSMUSG00000027416	Otor	2:142920392-142923633	CREposFE_FEMALE_FETALHEAD	CREneg_FEMALE_FETALHEAD	OK	4.6226	13.7348	1.57105	1.03692	0.0336	1	no	2.971208814
ENSMUSG00000134320	ENSMUSG00000134320	-	13:21997088-22004298	CREposFE_FEMALE_FETALHEAD	CREneg_FEMALE_FETALHEAD	OK	2.36458	7.06727	1.57957	1.225	0.0076	1	no	2.988807541
ENSMUSG00000023484	ENSMUSG00000023484	Prph	15:98953054-98956859	CREposFE_FEMALE_FETALHEAD	CREneg_FEMALE_FETALHEAD	OK	13.0519	40.8322	1.64545	1.43216	0.0056	1	no	3.128454236
ENSMUSG00000023064	ENSMUSG00000023064	Sncg	14:34092230-34096746	CREposFE_FEMALE_FETALHEAD	CREneg_FEMALE_FETALHEAD	OK	15.2075	48.0358	1.65933	1.38103	0.01435	1	no	3.15869798
ENSMUSG00000020396	ENSMUSG00000020396	Nefh	11:4888753-4898064	CREposFE_FEMALE_FETALHEAD	CREneg_FEMALE_FETALHEAD	OK	1.18389	3.7433	1.66077	1.24963	0.01705	1	no	3.161852352
ENSMUSG00000124731	ENSMUSG00000124731	-	4:154730186-154746398	CREposFE_FEMALE_FETALHEAD	CREneg_FEMALE_FETALHEAD	OK	0.209185	0.663726	1.66581	0.876975	0.0276	1	no	3.172917478
ENSMUSG00000116777	ENSMUSG00000116777	Zfp520-ps	16:17632891-17634185	CREposFE_FEMALE_FETALHEAD	CREneg_FEMALE_FETALHEAD	OK	0.0808387	0.261034	1.69112	1.0337	0.04225	1	no	3.229072874
ENSMUSG00000026692	ENSMUSG00000026692	Fmo4	1:162620756-162641541	CREposFE_FEMALE_FETALHEAD	CREneg_FEMALE_FETALHEAD	OK	0.0992452	0.334413	1.75256	0.841184	0.02215	1	no	3.369559497
ENSMUSG00000115281	ENSMUSG00000115281	Gm49743	14:32317289-32320075	CREposFE_FEMALE_FETALHEAD	CREneg_FEMALE_FETALHEAD	OK	0.139914	0.474899	1.76308	1.11513	0.03175	1	no	3.394219817
ENSMUSG00000097545	ENSMUSG00000097545	Mir124a-1hg	14:64824193-64835573	CREposFE_FEMALE_FETALHEAD	CREneg_FEMALE_FETALHEAD	OK	2.30858	7.86685	1.76878	1.05904	0.02495	1	no	3.407656699
ENSMUSG00000087066	ENSMUSG00000087066	Gm15518	16:49519595-49619233	CREposFE_FEMALE_FETALHEAD	CREneg_FEMALE_FETALHEAD	OK	0.0963147	0.328413	1.76968	0.12018	0.03415	1	no	3.409783169
ENSMUSG00000042448	ENSMUSG00000042448	Hoxd1	2:74593323-74595486	CREposFE_FEMALE_FETALHEAD	CREneg_FEMALE_FETALHEAD	OK	0.932236	3.18369	1.77193	1.18835	0.025	1	no	3.415105152
ENSMUSG00000048070	ENSMUSG00000048070	Pirt	11:66796423-66837912	CREposFE_FEMALE_FETALHEAD	CREneg_FEMALE_FETALHEAD	OK	1.475	5.08928	1.78675	1.14649	0.04295	1	no	3.450367423
ENSMUSG00000070552	ENSMUSG00000070552	Mrgprx1	7:47670718-47677345	CREposFE_FEMALE_FETALHEAD	CREneg_FEMALE_FETALHEAD	OK	0.150998	0.523491	1.79364	1.05307	0.0371	1	no	3.466885044
ENSMUSG00000103243	ENSMUSG00000103243	Lce1d	3:92592805-92594517	CREposFE_FEMALE_FETALHEAD	CREneg_FEMALE_FETALHEAD	OK	11.3597	39.7684	1.80769	1.09474	0.04995	1	no	3.500812999
ENSMUSG00000042124	ENSMUSG00000042124	Lce1f	3:92625991-92627657	CREposFE_FEMALE_FETALHEAD	CREneg_FEMALE_FETALHEAD	OK	3.28407	11.5817	1.81829	1.0165	0.0229	1	no	3.526629458
ENSMUSG00000028072	ENSMUSG00000028072	Ntrk1	3:87685550-87702469	CREposFE_FEMALE_FETALHEAD	CREneg_FEMALE_FETALHEAD	OK	1.25377	4.43309	1.82204	1.17804	0.03135	1	no	3.535808156
ENSMUSG00000055609	ENSMUSG00000055609	Hba-x	11:32226399-32228116	CREposFE_FEMALE_FETALHEAD	CREneg_FEMALE_FETALHEAD	OK	20.3498	72.886	1.84063	1.20132	0.0331	1	no	3.581663993
ENSMUSG00000097767	ENSMUSG00000097767	Miat	5:112361093-112381586	CREposFE_FEMALE_FETALHEAD	CREneg_FEMALE_FETALHEAD	OK	5.92798	21.3331	1.84748	1.43041	0.0003	0.23249	no	3.598710379
ENSMUSG00000097156	ENSMUSG00000097156	Gm3764	3:88113032-88138457	CREposFE_FEMALE_FETALHEAD	CREneg_FEMALE_FETALHEAD	OK	8.41382	30.4183	1.8541	0.919962	0.0173	1	no	3.615261489
ENSMUSG00000046676	ENSMUSG00000046676	Lce1l	3:92757255-92758593	CREposFE_FEMALE_FETALHEAD	CREneg_FEMALE_FETALHEAD	OK	3.23484	11.8784	1.87657	1.26713	0.0269	1	no	3.672010031
ENSMUSG00000027919	ENSMUSG00000027919	Lce1g	3:92657454-92659645	CREposFE_FEMALE_FETALHEAD	CREneg_FEMALE_FETALHEAD	OK	3.02117	11.557	1.93559	1.16086	0.0167	1	no	3.825345352
ENSMUSG00000056423	ENSMUSG00000056423	Uts2b	16:27172071-27188989	CREposFE_FEMALE_FETALHEAD	CREneg_FEMALE_FETALHEAD	OK	0.13041	0.507047	1.95907	1.10059	0.0409	1	no	3.8881126
ENSMUSG00000049593	ENSMUSG00000049593	Lce1h	3:92670521-92672372	CREposFE_FEMALE_FETALHEAD	CREneg_FEMALE_FETALHEAD	OK	1.9914	7.96983	2.00077	1.17733	0.0217	1	no	4.002135463
ENSMUSG00000115432	ENSMUSG00000115432	D130009I18Rik	14:104838040-105204219	CREposFE_FEMALE_FETALHEAD	CREneg_FEMALE_FETALHEAD	OK	0.322492	1.29725	2.00812	0.962817	0.02505	1	no	4.022576896
ENSMUSG00000106554	ENSMUSG00000106554	Gm33474	5:107196617-107225694	CREposFE_FEMALE_FETALHEAD	CREneg_FEMALE_FETALHEAD	OK	0.0986646	0.410222	2.0558	0.497831	0.0222	1	no	4.157741315
ENSMUSG00000118126	ENSMUSG00000118126	Gm32341	19:16848455-16904767	CREposFE_FEMALE_FETALHEAD	CREneg_FEMALE_FETALHEAD	OK	0.0999683	0.420694	2.07323	0.666432	0.02205	1	no	4.208277963
ENSMUSG00000034683	ENSMUSG00000034683	Ppp1r1c	2:79538123-79648840	CREposFE_FEMALE_FETALHEAD	CREneg_FEMALE_FETALHEAD	OK	1.98682	8.36272	2.07351	1.16795	0.03035	1	no	4.20909479
ENSMUSG00000039095	ENSMUSG00000039095	En2	5:28370691-28377164	CREposFE_FEMALE_FETALHEAD	CREneg_FEMALE_FETALHEAD	OK	0.628778	2.6474	2.07396	1.27599	0.0069	1	no	4.21040788
ENSMUSG00000005716	ENSMUSG00000005716	Pvalb	15:78075313-78090600	CREposFE_FEMALE_FETALHEAD	CREneg_FEMALE_FETALHEAD	OK	1.17882	5.04332	2.09704	1.27529	0.03535	1	no	4.27830697
ENSMUSG00000068889	ENSMUSG00000068889	Lce1e	3:92614707-92616381	CREposFE_FEMALE_FETALHEAD	CREneg_FEMALE_FETALHEAD	OK	3.3202	14.3981	2.11653	1.2198	0.01135	1	no	4.336496665
ENSMUSG00000034185	ENSMUSG00000034185	Tmem275	4:115747861-115756424	CREposFE_FEMALE_FETALHEAD	CREneg_FEMALE_FETALHEAD	OK	0.0521905	0.230203	2.14105	1.18817	0.033	1	no	4.410829517
ENSMUSG00000068888	ENSMUSG00000068888	Lce1i	3:92684516-92686206	CREposFE_FEMALE_FETALHEAD	CREneg_FEMALE_FETALHEAD	OK	3.84676	17.082	2.15076	1.38489	0.0096	1	no	4.440616553
ENSMUSG00000034533	ENSMUSG00000034533	Scn10a	9:119437521-119548388	CREposFE_FEMALE_FETALHEAD	CREneg_FEMALE_FETALHEAD	OK	0.243869	1.09314	2.16431	0.862675	0.01795	1	no	4.482519938
ENSMUSG00000044349	ENSMUSG00000044349	Snhg11	2:158217557-158228071	CREposFE_FEMALE_FETALHEAD	CREneg_FEMALE_FETALHEAD	OK	9.02152	40.9585	2.18272	1.26818	0.0066	1	no	4.540087177
ENSMUSG00000120942	ENSMUSG00000120942	Gm57375	11:96753260-96771279	CREposFE_FEMALE_FETALHEAD	CREneg_FEMALE_FETALHEAD	OK	0.0592591	0.275011	2.21438	0.40025	0.01845	1	no	4.64082083
ENSMUSG00000098021	ENSMUSG00000098021	Gm9522	15:39043905-39044831	CREposFE_FEMALE_FETALHEAD	CREneg_FEMALE_FETALHEAD	OK	0.0575689	0.269171	2.22516	1.07309	0.0462	1	no	4.675627509
ENSMUSG00000116402	ENSMUSG00000116402	Gm36246	15:102246686-102263601	CREposFE_FEMALE_FETALHEAD	CREneg_FEMALE_FETALHEAD	OK	0.0498828	0.233681	2.22793	0.112353	0.00995	1	no	4.68461342
ENSMUSG00000041730	ENSMUSG00000041730	Drgx	14:32321363-32371203	CREposFE_FEMALE_FETALHEAD	CREneg_FEMALE_FETALHEAD	OK	0.672424	3.2325	2.26521	1.53562	0.0048	1	no	4.807243894
ENSMUSG00000052187	ENSMUSG00000052187	Hbb-y	7:103500955-103502423	CREposFE_FEMALE_FETALHEAD	CREneg_FEMALE_FETALHEAD	OK	90.9371	444.66	2.28976	1.52546	0.00845	1	no	4.889747608
ENSMUSG00000037705	ENSMUSG00000037705	Tecta	9:42240914-42311225	CREposFE_FEMALE_FETALHEAD	CREneg_FEMALE_FETALHEAD	OK	0.554877	2.79751	2.33391	1.28285	0.01845	1	no	5.041699039
ENSMUSG00000120204	ENSMUSG00000120204	Gm56850	8:89740919-89870450	CREposFE_FEMALE_FETALHEAD	CREneg_FEMALE_FETALHEAD	OK	0.0653004	0.365891	2.48625	0.1715	0.0156	1	no	5.603196159
ENSMUSG00000024391	ENSMUSG00000024391	Apom	17:35347972-35351026	CREposFE_FEMALE_FETALHEAD	CREneg_FEMALE_FETALHEAD	OK	0.179829	1.02341	2.50869	1.20639	0.0179	1	no	5.69103085
ENSMUSG00000040610	ENSMUSG00000040610	Tlx3	11:33150751-33153589	CREposFE_FEMALE_FETALHEAD	CREneg_FEMALE_FETALHEAD	OK	0.684828	4.05827	2.56705	1.63966	0.0048	1	no	5.925964567
ENSMUSG00000024386	ENSMUSG00000024386	Proc	18:32245027-32272623	CREposFE_FEMALE_FETALHEAD	CREneg_FEMALE_FETALHEAD	OK	0.0475136	0.28902	2.60476	0.694601	0.03185	1	no	6.082903005
ENSMUSG00000107470	ENSMUSG00000107470	Gm3375	7:3230841-3231636	CREposFE_FEMALE_FETALHEAD	CREneg_FEMALE_FETALHEAD	OK	2.20889	13.9791	2.66188	1.69963	0.00245	0.888085	no	6.328571992
ENSMUSG00000085015	ENSMUSG00000085015	Gm14424	2:74531184-74593293	CREposFE_FEMALE_FETALHEAD	CREneg_FEMALE_FETALHEAD	OK	0.0628867	0.410091	2.70512	0.139376	0.00115	0.61536	no	6.521121048
ENSMUSG00000109122	ENSMUSG00000109122	A230103L15Rik	7:58977065-58980937	CREposFE_FEMALE_FETALHEAD	CREneg_FEMALE_FETALHEAD	OK	0.0390717	0.255432	2.70874	1.39087	0.00465	1	no	6.537504344
ENSMUSG00000049133	ENSMUSG00000049133	Flg2	3:93104584-93128698	CREposFE_FEMALE_FETALHEAD	CREneg_FEMALE_FETALHEAD	OK	0.0835521	0.559169	2.74254	1.48364	0.00435	1	no	6.692475721
ENSMUSG00000006764	ENSMUSG00000006764	Tph2	10:114914545-115020927	CREposFE_FEMALE_FETALHEAD	CREneg_FEMALE_FETALHEAD	OK	0.0974615	0.685554	2.81437	1.24195	0.00715	1	no	7.034120258
ENSMUSG00000026934	ENSMUSG00000026934	Lhx3	2:26060203-26127537	CREposFE_FEMALE_FETALHEAD	CREneg_FEMALE_FETALHEAD	OK	0.190141	1.35549	2.83367	0.363144	0.03115	1	no	7.128853137
ENSMUSG00000020660	ENSMUSG00000020660	Pomc	12:4004950-4010642	CREposFE_FEMALE_FETALHEAD	CREneg_FEMALE_FETALHEAD	OK	1.91485	16.665	3.12151	2.5485	5.00E-05	0.0624278	no	8.702983132
ENSMUSG00000022245	ENSMUSG00000022245	Skor1	9:63045451-63056243	CREposFE_FEMALE_FETALHEAD	CREneg_FEMALE_FETALHEAD	OK	0.163073	1.44744	3.14991	1.72103	0.001	0.548146	no	8.876002045
ENSMUSG00000142665	ENSMUSG00000142665	-	4:126902484-126909432	CREposFE_FEMALE_FETALHEAD	CREneg_FEMALE_FETALHEAD	OK	0.025408	0.233236	3.19844	1.53328	0.0176	1	no	9.179655422
ENSMUSG00000130847	ENSMUSG00000130847	-	6:31582116-31899205	CREposFE_FEMALE_FETALHEAD	CREneg_FEMALE_FETALHEAD	OK	0.0516495	0.475683	3.20317	1.17082	0.031	1	no	9.209801104
ENSMUSG00000004231	ENSMUSG00000004231	Pax2	19:44674187-44826310	CREposFE_FEMALE_FETALHEAD	CREneg_FEMALE_FETALHEAD	OK	0.160955	2.47104	3.94039	1.05199	0.0046	1	no	15.35237552
ENSMUSG00000042240	ENSMUSG00000042240	Crybb2	5:113206123-113217983	CREposFE_FEMALE_FETALHEAD	CREneg_FEMALE_FETALHEAD	OK	0.0542541	0.884026	4.02628	1.1692	0.0064	1	no	16.29412527
ENSMUSG00000128589	ENSMUSG00000128589	-	16:90182006-90182899	CREposFE_FEMALE_FETALHEAD	CREneg_FEMALE_FETALHEAD	OK	0.250367	4.18954	4.06468	2.42172	0.0001	0.102155	no	16.73364698
ENSMUSG00000020609	ENSMUSG00000020609	Apob	12:8001179-8335759	CREposFE_FEMALE_FETALHEAD	CREneg_FEMALE_FETALHEAD	OK	0.160931	2.75453	4.09729	0.565222	0.0142	1	no	17.11619363
ENSMUSG00000029368	ENSMUSG00000029368	Alb	5:90608755-90624461	CREposFE_FEMALE_FETALHEAD	CREneg_FEMALE_FETALHEAD	OK	0.201824	3.45573	4.09783	2.15392	0.0001	0.102155	no	17.12260141
ENSMUSG00000027270	ENSMUSG00000027270	Lamp5	2:135894158-135911837	CREposFE_FEMALE_FETALHEAD	CREneg_FEMALE_FETALHEAD	OK	0.349374	6.46354	4.20948	2.39643	0.0008	0.473137	no	18.50034154
ENSMUSG00000090314	ENSMUSG00000090314	Kplce	3:92775665-92777523	CREposFE_FEMALE_FETALHEAD	CREneg_FEMALE_FETALHEAD	OK	0.785872	14.7941	4.23458	2.43349	0.0001	0.102155	no	18.82502662
ENSMUSG00000032083	ENSMUSG00000032083	Apoa1	9:46139877-46141764	CREposFE_FEMALE_FETALHEAD	CREneg_FEMALE_FETALHEAD	OK	1.01311	20.0211	4.30465	2.63404	5.00E-05	0.0624278	no	19.76190334
ENSMUSG00000027857	ENSMUSG00000027857	Tshb	3:102584312-102708829	CREposFE_FEMALE_FETALHEAD	CREneg_FEMALE_FETALHEAD	OK	0.0633725	1.53499	4.59823	0.357385	0.00165	0.741642	no	24.2217299
ENSMUSG00000028298	ENSMUSG00000028298	Cga	4:34893778-34911482	CREposFE_FEMALE_FETALHEAD	CREneg_FEMALE_FETALHEAD	OK	0.0863103	2.55729	4.88894	2.33001	0.0002	0.187283	no	29.62904046
ENSMUSG00000004630	ENSMUSG00000004630	Pcp2	8:3671547-3675848	CREposFE_FEMALE_FETALHEAD	CREneg_FEMALE_FETALHEAD	OK	0.0251953	1.22451	5.60291	0.326856	0.00045	0.306464	no	48.6008621
ENSMUSG00000032080	ENSMUSG00000032080	Apoa4	9:46151138-46154827	CREposFE_FEMALE_FETALHEAD	CREneg_FEMALE_FETALHEAD	OK	0.0824391	5.21749	5.98388	3.31817	0.0076	1	no	63.28887421
ENSMUSG00000054932	ENSMUSG00000054932	Afp	5:90638595-90663790	CREposFE_FEMALE_FETALHEAD	CREneg_FEMALE_FETALHEAD	OK	0.647361	46.4064	6.16361	3.5368	5.00E-05	0.0624278	no	71.68552853
ENSMUSG00000020713	ENSMUSG00000020713	Gh	11:106191096-106192691	CREposFE_FEMALE_FETALHEAD	CREneg_FEMALE_FETALHEAD	OK	0	53.5079	inf		5.00E-05	0.0624278	no	#VALUE!
ENSMUSG00000046845	ENSMUSG00000046845	Il1f10	2:24181207-24183832	CREposFE_FEMALE_FETALHEAD	CREneg_FEMALE_FETALHEAD	OK	0.637493	0	#NAME?		5.00E-05	0.0624278	no	#NAME?
ENSMUSG00000064658	ENSMUSG00000064658	Gm24166	9:44648109-44648244	CREposFE_FEMALE_FETALHEAD	CREneg_FEMALE_FETALHEAD	OK	4.78338	0	#NAME?		0.01425	1	no	#NAME?
ENSMUSG00000090194	ENSMUSG00000090194	Gm16161	6:113214803-113303781	CREposFE_FEMALE_FETALHEAD	CREneg_FEMALE_FETALHEAD	OK	0	0.388674	inf		0.04945	1	no	#VALUE!
ENSMUSG00000109038	ENSMUSG00000109038	Gm45120	7:89603861-89862673	CREposFE_FEMALE_FETALHEAD	CREneg_FEMALE_FETALHEAD	OK	0	0.234189	inf		0.02775	1	no	#VALUE!
ENSMUSG00000115017	ENSMUSG00000115017	Gm2573	15:12117916-12185769	CREposFE_FEMALE_FETALHEAD	CREneg_FEMALE_FETALHEAD	OK	0	0.255817	inf		0.01425	1	no	#VALUE!
ENSMUSG00000134152	ENSMUSG00000134152	-	2:103591730-103690857	CREposFE_FEMALE_FETALHEAD	CREneg_FEMALE_FETALHEAD	OK	0.610409	0	#NAME?		0.03915	1	no	#NAME?
