# Supplementary material for: Disruption of the Placenta–Brain Axis in Transgenic Mice Lacking Serotonin Transporter (SERT) in Trophoblast Cells
Source: Int J Mol Sci. 2025 Dec 31;27(1):436. doi: 10.3390/ijms27010436 (PMC12787258; doi:10.3390/ijms27010436)
Supplement: Supplementary file 1 [file ijms-27-00436-s001.zip › Supplementary File S4_male brain8_24_25.csv]

test_id	gene_id	gene	locus	sample_1	sample_2	status	value_1	value_2	log2(fold_change)	test_stat	p_value	q_value	significant	fold change
ENSMUSG00000091255	ENSMUSG00000091255	Speer4e1	5:14983234-14988443	CREpos_MALE_PLACENTA	CREneg_MALE_PLACENTA	OK	0.239795	0.0307483	-2.96322	-1.91765	0.00275	0.369856	no	0.128227713
ENSMUSG00000133723	ENSMUSG00000133723	-	7:106041561-106128478	CREpos_MALE_PLACENTA	CREneg_MALE_PLACENTA	OK	0.224225	0.0287592	-2.96286	-0.426116	0.0063	0.564872	no	0.128259714
ENSMUSG00000074445	ENSMUSG00000074445	Sprr2a3	3:92192723-92198712	CREpos_MALE_PLACENTA	CREneg_MALE_PLACENTA	OK	1.60533	0.21768	-2.88259	-2.08538	0.03365	0.9999	no	0.135598206
ENSMUSG00000029867	ENSMUSG00000029867	Llcfc1	6:41661364-41662651	CREpos_MALE_PLACENTA	CREneg_MALE_PLACENTA	OK	0.374437	0.0594178	-2.65575	-1.43824	0.04005	0.9999	no	0.158686357
ENSMUSG00000064177	ENSMUSG00000064177	Ghrl	6:113691931-113696841	CREpos_MALE_PLACENTA	CREneg_MALE_PLACENTA	OK	0.249691	0.0421198	-2.56757	-0.314843	0.0065	0.572489	no	0.168688087
ENSMUSG00000110151	ENSMUSG00000110151	Gm38416	8:118402439-118419937	CREpos_MALE_PLACENTA	CREneg_MALE_PLACENTA	OK	0.400948	0.0685777	-2.5476	-1.24482	0.00105	0.209002	no	0.171039329
ENSMUSG00000038567	ENSMUSG00000038567	Cyp24a1	2:170324627-170361043	CREpos_MALE_PLACENTA	CREneg_MALE_PLACENTA	OK	1.59307	0.282435	-2.49582	-1.43874	0.04795	0.9999	no	0.177289623
ENSMUSG00000120408	ENSMUSG00000120408	Gm56955	10:62329611-62414848	CREpos_MALE_PLACENTA	CREneg_MALE_PLACENTA	OK	2.59727	0.47195	-2.46029	-0.0858929	0.02285	0.9999	no	0.181710035
ENSMUSG00000029727	ENSMUSG00000029727	Cyp3a13	5:137850408-137919881	CREpos_MALE_PLACENTA	CREneg_MALE_PLACENTA	OK	0.314792	0.0614977	-2.35579	-1.46782	0.0312	0.9999	no	0.195360405
ENSMUSG00000100690	ENSMUSG00000100690	Gm4322	1:150144676-150145012	CREpos_MALE_PLACENTA	CREneg_MALE_PLACENTA	OK	4.13188	0.867579	-2.25173	-2.05388	0.0133	0.827302	no	0.209972166
ENSMUSG00000025475	ENSMUSG00000025475	Adgra1	7:139414089-139458004	CREpos_MALE_PLACENTA	CREneg_MALE_PLACENTA	OK	0.280857	0.0594921	-2.23907	-1.14541	0.00365	0.429767	no	0.211822831
ENSMUSG00000026955	ENSMUSG00000026955	Sapcd2	2:25262332-25268225	CREpos_MALE_PLACENTA	CREneg_MALE_PLACENTA	OK	1.86773	0.400912	-2.21993	-1.21708	0.00235	0.33412	no	0.214651774
ENSMUSG00000024678	ENSMUSG00000024678	Ms4a4d	19:11514164-11535831	CREpos_MALE_PLACENTA	CREneg_MALE_PLACENTA	OK	0.221104	0.048638	-2.18457	-1.55486	0.0057	0.535182	no	0.219977824
ENSMUSG00000045573	ENSMUSG00000045573	Penk	4:4090236-4188703	CREpos_MALE_PLACENTA	CREneg_MALE_PLACENTA	OK	2.27385	0.500918	-2.18249	-2.04423	0.0002	0.0765577	no	0.220295205
ENSMUSG00000031972	ENSMUSG00000031972	Acta1	8:124618507-124621490	CREpos_MALE_PLACENTA	CREneg_MALE_PLACENTA	OK	4.83469	1.07086	-2.17466	-2.49398	5e-05	0.0276458	yes	0.221494073
ENSMUSG00000032081	ENSMUSG00000032081	Apoc3	9:46144230-46146934	CREpos_MALE_PLACENTA	CREneg_MALE_PLACENTA	OK	4.95718	1.09878	-2.17362	-1.95908	0.00045	0.124406	no	0.2216538
ENSMUSG00000109084	ENSMUSG00000109084	Gm44955	8:10917367-10997890	CREpos_MALE_PLACENTA	CREneg_MALE_PLACENTA	OK	0.854968	0.190847	-2.16346	-0.913002	0.0001	0.0452386	yes	0.223220278
ENSMUSG00000012350	ENSMUSG00000012350	Ehf	2:103093777-103133623	CREpos_MALE_PLACENTA	CREneg_MALE_PLACENTA	OK	0.547232	0.124072	-2.14097	-0.819365	0.0063	0.564872	no	0.226727297
ENSMUSG00000063522	ENSMUSG00000063522	Ly6m	15:74748835-74768870	CREpos_MALE_PLACENTA	CREneg_MALE_PLACENTA	OK	3.97432	0.905878	-2.13332	-2.13157	0.001	0.207344	no	0.227932729
ENSMUSG00000123709	ENSMUSG00000123709	-	19:15556521-15647139	CREpos_MALE_PLACENTA	CREneg_MALE_PLACENTA	OK	0.722861	0.168261	-2.10302	-0.666102	0.01575	0.890636	no	0.232770478
ENSMUSG00000038521	ENSMUSG00000038521	C1s1	6:124507303-124519318	CREpos_MALE_PLACENTA	CREneg_MALE_PLACENTA	OK	26.5377	6.2161	-2.09396	-2.17128	5e-05	0.0276458	yes	0.234236856
ENSMUSG00000030278	ENSMUSG00000030278	Cidec	6:113401594-113414560	CREpos_MALE_PLACENTA	CREneg_MALE_PLACENTA	OK	5.12676	1.21058	-2.08235	-2.30832	5e-05	0.0276458	yes	0.236129468
ENSMUSG00000131404	ENSMUSG00000131404	-	11:70430889-70505309	CREpos_MALE_PLACENTA	CREneg_MALE_PLACENTA	OK	0.339253	0.0805837	-2.0738	-0.197652	0.0094	0.687893	no	0.237533023
ENSMUSG00000112810	ENSMUSG00000112810	Gm35101	10:99445028-99525782	CREpos_MALE_PLACENTA	CREneg_MALE_PLACENTA	OK	0.32455	0.0782044	-2.05312	-0.899799	0.0164	0.914403	no	0.240962408
ENSMUSG00000060499	ENSMUSG00000060499	Rpl10l	12:66330152-66331175	CREpos_MALE_PLACENTA	CREneg_MALE_PLACENTA	OK	0.436472	0.105996	-2.04188	-1.42415	0.01515	0.879186	no	0.242847072
ENSMUSG00000015854	ENSMUSG00000015854	Cd5l	3:87265187-87278380	CREpos_MALE_PLACENTA	CREneg_MALE_PLACENTA	OK	0.604177	0.150571	-2.00453	-1.8525	0.0003	0.099525	no	0.249216242
ENSMUSG00000026390	ENSMUSG00000026390	Marco	1:120402266-120432753	CREpos_MALE_PLACENTA	CREneg_MALE_PLACENTA	OK	0.343006	0.0859932	-1.99594	-1.2226	0.004	0.442941	no	0.250704535
ENSMUSG00000131581	ENSMUSG00000131581	Gm35396	2:35641252-35869925	CREpos_MALE_PLACENTA	CREneg_MALE_PLACENTA	OK	0.275296	0.0695537	-1.98479	-0.349406	0.0001	0.0452386	yes	0.252649635
ENSMUSG00000123750	ENSMUSG00000123750	-	9:48430047-48432827	CREpos_MALE_PLACENTA	CREneg_MALE_PLACENTA	OK	0.573566	0.146922	-1.96491	-1.31638	0.00515	0.510004	no	0.256155185
ENSMUSG00000024245	ENSMUSG00000024245	Tmem178	17:81250970-81309245	CREpos_MALE_PLACENTA	CREneg_MALE_PLACENTA	OK	6.7325	1.73344	-1.95751	-2.31622	5e-05	0.0276458	yes	0.257472454
ENSMUSG00000044103	ENSMUSG00000044103	Il36g	2:24076487-24083580	CREpos_MALE_PLACENTA	CREneg_MALE_PLACENTA	OK	1.04988	0.270784	-1.95501	-1.90024	0.00025	0.0873026	no	0.257919007
ENSMUSG00000118002	ENSMUSG00000118002	Gm4107	18:46484324-46560195	CREpos_MALE_PLACENTA	CREneg_MALE_PLACENTA	OK	0.255874	0.0669833	-1.93356	-0.418116	0.0142	0.851358	no	0.261782398
ENSMUSG00000116290	ENSMUSG00000116290	Gm49518	16:23807657-23901440	CREpos_MALE_PLACENTA	CREneg_MALE_PLACENTA	OK	0.273558	0.0716222	-1.93337	-0.428095	0.0003	0.099525	no	0.261816876
ENSMUSG00000052187	ENSMUSG00000052187	Hbb-y	7:103500955-103502423	CREpos_MALE_PLACENTA	CREneg_MALE_PLACENTA	OK	437.552	116.98	-1.90319	-1.9635	5e-05	0.0276458	yes	0.26735156
ENSMUSG00000091405	ENSMUSG00000091405	H4c14	3:96168997-96170627	CREpos_MALE_PLACENTA	CREneg_MALE_PLACENTA	OK	0.51818	0.139967	-1.88837	-1.74856	0.0002	0.0765577	no	0.270112067
ENSMUSG00000138644	ENSMUSG00000138644	-	19:6973498-7017451	CREpos_MALE_PLACENTA	CREneg_MALE_PLACENTA	OK	0.320863	0.0871388	-1.88057	-0.130218	0.0071	0.59631	no	0.271576396
ENSMUSG00000038624	ENSMUSG00000038624	Nepn	10:52265067-52280721	CREpos_MALE_PLACENTA	CREneg_MALE_PLACENTA	OK	0.28308	0.0774237	-1.87036	-1.13855	0.0146	0.862353	no	0.273505168
ENSMUSG00000022383	ENSMUSG00000022383	Ppara	15:85619183-85687020	CREpos_MALE_PLACENTA	CREneg_MALE_PLACENTA	OK	0.306032	0.0838126	-1.86844	-0.702138	0.01695	0.929448	no	0.273869403
ENSMUSG00000096920	ENSMUSG00000096920	Rps19-ps8	5:108203360-108203782	CREpos_MALE_PLACENTA	CREneg_MALE_PLACENTA	OK	0.637769	0.175377	-1.86257	-1.24216	0.0483	0.9999	no	0.274985986
ENSMUSG00000040187	ENSMUSG00000040187	Bmal2	6:146697552-146735027	CREpos_MALE_PLACENTA	CREneg_MALE_PLACENTA	OK	1.29477	0.357574	-1.85639	-1.54803	5e-05	0.0276458	yes	0.276166456
ENSMUSG00000070985	ENSMUSG00000070985	Acnat1	4:49447104-49473912	CREpos_MALE_PLACENTA	CREneg_MALE_PLACENTA	OK	0.896628	0.247662	-1.85614	-1.53759	0.00145	0.250976	no	0.276214316
ENSMUSG00000134509	ENSMUSG00000134509	-	15:25824710-25984371	CREpos_MALE_PLACENTA	CREneg_MALE_PLACENTA	OK	0.505215	0.139561	-1.856	-0.214791	0.01995	0.99525	no	0.276241121
ENSMUSG00000030218	ENSMUSG00000030218	Mgp	6:136849432-136852821	CREpos_MALE_PLACENTA	CREneg_MALE_PLACENTA	OK	70.4554	19.4755	-1.85505	-2.67439	5e-05	0.0276458	yes	0.276423083
ENSMUSG00000131723	ENSMUSG00000131723	-	18:24233148-24237626	CREpos_MALE_PLACENTA	CREneg_MALE_PLACENTA	OK	0.247492	0.0684944	-1.85332	-0.394568	0.0259	0.9999	no	0.276754753
ENSMUSG00000108695	ENSMUSG00000108695	Siglecl1	7:43160587-43168443	CREpos_MALE_PLACENTA	CREneg_MALE_PLACENTA	OK	0.257472	0.0713908	-1.85061	-0.788529	0.01455	0.861958	no	0.277275106
ENSMUSG00000112963	ENSMUSG00000112963	Gm6093	13:33746468-33756069	CREpos_MALE_PLACENTA	CREneg_MALE_PLACENTA	OK	0.712223	0.199197	-1.83814	-1.58778	0.00195	0.289662	no	0.279682133
ENSMUSG00000127922	ENSMUSG00000127922	-	7:18136315-18136892	CREpos_MALE_PLACENTA	CREneg_MALE_PLACENTA	OK	2.81112	0.786472	-1.83768	-1.48177	0.00525	0.514784	no	0.279771324
ENSMUSG00000118376	ENSMUSG00000118376	Gm9926	18:66637201-66650886	CREpos_MALE_PLACENTA	CREneg_MALE_PLACENTA	OK	1.56664	0.438567	-1.8368	-1.43769	0.0007	0.163924	no	0.279942028
ENSMUSG00000072188	ENSMUSG00000072188	Speer4e2	5:15024126-15028949	CREpos_MALE_PLACENTA	CREneg_MALE_PLACENTA	OK	0.254868	0.0718614	-1.82646	-1.39227	0.01115	0.754901	no	0.281955619
ENSMUSG00000085940	ENSMUSG00000085940	4930405D11Rik	11:90695512-90785975	CREpos_MALE_PLACENTA	CREneg_MALE_PLACENTA	OK	1.96525	0.555701	-1.82233	-1.29052	0.0002	0.0765577	no	0.282763929
ENSMUSG00000048905	ENSMUSG00000048905	Bnip5	17:29115365-29134298	CREpos_MALE_PLACENTA	CREneg_MALE_PLACENTA	OK	3.91224	1.11403	-1.81221	-1.56418	5e-05	0.0276458	yes	0.284754392
ENSMUSG00000099762	ENSMUSG00000099762	Gm21149	5:15669168-15683874	CREpos_MALE_PLACENTA	CREneg_MALE_PLACENTA	OK	0.641445	0.182982	-1.80962	-1.43825	0.0213	0.9999	no	0.285266057
ENSMUSG00000020429	ENSMUSG00000020429	Igfbp1	11:7147781-7152546	CREpos_MALE_PLACENTA	CREneg_MALE_PLACENTA	OK	14.1667	4.05351	-1.80526	-2.4449	5e-05	0.0276458	yes	0.28612947
ENSMUSG00000144080	ENSMUSG00000144080	-	1:189210038-189316201	CREpos_MALE_PLACENTA	CREneg_MALE_PLACENTA	OK	2.1544	0.619892	-1.7972	-1.468	0.00115	0.213932	no	0.287732482
ENSMUSG00000041608	ENSMUSG00000041608	Entpd3	9:120368883-120397393	CREpos_MALE_PLACENTA	CREneg_MALE_PLACENTA	OK	2.14536	0.625225	-1.77877	-2.12823	5e-05	0.0276458	yes	0.291431757
ENSMUSG00000022715	ENSMUSG00000022715	Tmem114	16:8227138-8243000	CREpos_MALE_PLACENTA	CREneg_MALE_PLACENTA	OK	0.684242	0.200413	-1.77153	-1.35474	0.0136	0.830897	no	0.29289795
ENSMUSG00000081597	ENSMUSG00000081597	Gm14506	X:13356736-13357272	CREpos_MALE_PLACENTA	CREneg_MALE_PLACENTA	OK	0.393961	0.11607	-1.76306	-1.20601	0.03425	0.9999	no	0.294622599
ENSMUSG00000097961	ENSMUSG00000097961	Gm27000	X:87803076-87803918	CREpos_MALE_PLACENTA	CREneg_MALE_PLACENTA	OK	2.0504	0.604874	-1.7612	-1.71161	0.0009	0.194723	no	0.295002687
ENSMUSG00000013643	ENSMUSG00000013643	Lypd8	11:58269868-58281554	CREpos_MALE_PLACENTA	CREneg_MALE_PLACENTA	OK	2.57078	0.758985	-1.76006	-1.43512	0.01305	0.822573	no	0.295235887
ENSMUSG00000033831	ENSMUSG00000033831	Fgb	3:82947447-82957170	CREpos_MALE_PLACENTA	CREneg_MALE_PLACENTA	OK	33.4252	9.88995	-1.7569	-2.92844	5e-05	0.0276458	yes	0.295883264
ENSMUSG00000120399	ENSMUSG00000120399	Gm56949	10:126808828-126814438	CREpos_MALE_PLACENTA	CREneg_MALE_PLACENTA	OK	0.408397	0.121168	-1.75296	-1.074	0.00425	0.457277	no	0.296692425
ENSMUSG00000120146	ENSMUSG00000120146	Gm30925	8:116550700-116568945	CREpos_MALE_PLACENTA	CREneg_MALE_PLACENTA	OK	0.806597	0.241688	-1.7387	-0.839746	0.0426	0.9999	no	0.299639557
ENSMUSG00000128634	ENSMUSG00000128634	-	15:83102260-83106653	CREpos_MALE_PLACENTA	CREneg_MALE_PLACENTA	OK	0.374093	0.112387	-1.73492	-0.848331	0.015	0.879186	no	0.300425671
ENSMUSG00000143572	ENSMUSG00000143572	-	10:80223580-80235384	CREpos_MALE_PLACENTA	CREneg_MALE_PLACENTA	OK	0.5543	0.166604	-1.73424	-0.172043	0.0204	0.9999	no	0.300567307
ENSMUSG00000127535	ENSMUSG00000127535	-	11:61281953-61288487	CREpos_MALE_PLACENTA	CREneg_MALE_PLACENTA	OK	1.82539	0.549722	-1.73143	-1.85593	0.00095	0.201168	no	0.301153306
ENSMUSG00000120416	ENSMUSG00000120416	Gm57340	11:57825314-57865439	CREpos_MALE_PLACENTA	CREneg_MALE_PLACENTA	OK	0.385151	0.117064	-1.71813	-0.952846	0.0221	0.9999	no	0.303942432
ENSMUSG00000073418	ENSMUSG00000073418	C4b	17:34947353-34980926	CREpos_MALE_PLACENTA	CREneg_MALE_PLACENTA	OK	0.503198	0.153883	-1.70929	-0.874531	0.045	0.9999	no	0.305810532
ENSMUSG00000030838	ENSMUSG00000030838	Ush1c	7:45844773-45887927	CREpos_MALE_PLACENTA	CREneg_MALE_PLACENTA	OK	0.357215	0.109249	-1.70917	-1.01418	0.00885	0.677536	no	0.30583597
ENSMUSG00000117979	ENSMUSG00000117979	Gm50341	19:24272157-24539715	CREpos_MALE_PLACENTA	CREneg_MALE_PLACENTA	OK	0.267793	0.0823168	-1.70186	-0.191082	0.0221	0.9999	no	0.307389545
ENSMUSG00000021211	ENSMUSG00000021211	Akr1c12	13:4318174-4329432	CREpos_MALE_PLACENTA	CREneg_MALE_PLACENTA	OK	0.673588	0.207905	-1.69594	-1.62755	0.00175	0.274282	no	0.308653488
ENSMUSG00000109089	ENSMUSG00000109089	4833411C07Rik	8:10917367-10997890	CREpos_MALE_PLACENTA	CREneg_MALE_PLACENTA	OK	0.438311	0.135718	-1.69134	-0.557348	0.008	0.644696	no	0.309639193
ENSMUSG00000049608	ENSMUSG00000049608	Gpr55	1:85856203-85914639	CREpos_MALE_PLACENTA	CREneg_MALE_PLACENTA	OK	2.26022	0.702642	-1.6856	-2.04134	0.00045	0.124406	no	0.310873598
ENSMUSG00000113737	ENSMUSG00000113737	BB123696	13:52883646-52951845	CREpos_MALE_PLACENTA	CREneg_MALE_PLACENTA	OK	0.363584	0.1133	-1.68214	-0.874506	0.00235	0.33412	no	0.311620057
ENSMUSG00000027871	ENSMUSG00000027871	Hsd3b1	3:98751237-98848886	CREpos_MALE_PLACENTA	CREneg_MALE_PLACENTA	OK	5.78863	1.80614	-1.68031	-1.85575	0.001	0.207344	no	0.312015585
ENSMUSG00000087066	ENSMUSG00000087066	Gm15518	16:49519595-49619233	CREpos_MALE_PLACENTA	CREneg_MALE_PLACENTA	OK	0.324257	0.102554	-1.66075	-0.246874	0.00505	0.505127	no	0.316274687
ENSMUSG00000029074	ENSMUSG00000029074	Ttll10	4:156119296-156144278	CREpos_MALE_PLACENTA	CREneg_MALE_PLACENTA	OK	0.585533	0.185341	-1.65957	-0.951898	0.0079	0.641835	no	0.316533478
ENSMUSG00000026574	ENSMUSG00000026574	Dpt	1:164623089-164764344	CREpos_MALE_PLACENTA	CREneg_MALE_PLACENTA	OK	0.259752	0.0826264	-1.65246	-1.23529	0.0346	0.9999	no	0.318097293
ENSMUSG00000042804	ENSMUSG00000042804	Gpr153	4:152358688-152369794	CREpos_MALE_PLACENTA	CREneg_MALE_PLACENTA	OK	5.01938	1.60568	-1.64433	-2.03132	5e-05	0.0276458	yes	0.319894923
ENSMUSG00000137029	ENSMUSG00000137029	-	17:48178057-48287723	CREpos_MALE_PLACENTA	CREneg_MALE_PLACENTA	OK	0.260754	0.0837124	-1.63918	-0.148489	0.02965	0.9999	no	0.321038895
ENSMUSG00000032473	ENSMUSG00000032473	Cldn18	9:99571513-99775099	CREpos_MALE_PLACENTA	CREneg_MALE_PLACENTA	OK	1.14811	0.370104	-1.63325	-1.04021	0.01545	0.889736	no	0.322361197
ENSMUSG00000040046	ENSMUSG00000040046	Tph1	7:46294064-46321961	CREpos_MALE_PLACENTA	CREneg_MALE_PLACENTA	OK	9.80083	3.18291	-1.62256	-1.4115	0.00165	0.269207	no	0.324758682
ENSMUSG00000001349	ENSMUSG00000001349	Cnn1	9:22010511-22020926	CREpos_MALE_PLACENTA	CREneg_MALE_PLACENTA	OK	0.436071	0.142184	-1.61681	-1.13472	0.00265	0.358832	no	0.326055622
ENSMUSG00000010601	ENSMUSG00000010601	Apol7a	15:77272418-77283310	CREpos_MALE_PLACENTA	CREneg_MALE_PLACENTA	OK	1.53074	0.507797	-1.59191	-1.78859	0.00025	0.0873026	no	0.331731979
ENSMUSG00000033860	ENSMUSG00000033860	Fgg	3:82744534-82922356	CREpos_MALE_PLACENTA	CREneg_MALE_PLACENTA	OK	47.0386	15.6173	-1.5907	-1.9162	0.01515	0.879186	no	0.332010322
ENSMUSG00000086008	ENSMUSG00000086008	Gm8817	X:165815362-165889915	CREpos_MALE_PLACENTA	CREneg_MALE_PLACENTA	OK	0.240939	0.0803796	-1.58377	-0.401591	5e-05	0.0276458	yes	0.333608973
ENSMUSG00000125669	ENSMUSG00000125669	-	3:94600862-94665475	CREpos_MALE_PLACENTA	CREneg_MALE_PLACENTA	OK	1.38838	0.471707	-1.55744	-1.12252	0.00725	0.601297	no	0.339753425
ENSMUSG00000087373	ENSMUSG00000087373	Gm15892	11:87949891-87958305	CREpos_MALE_PLACENTA	CREneg_MALE_PLACENTA	OK	0.251822	0.0857346	-1.55446	-0.585251	0.0136	0.830897	no	0.340455938
ENSMUSG00000129581	ENSMUSG00000129581	-	5:75835826-75860719	CREpos_MALE_PLACENTA	CREneg_MALE_PLACENTA	OK	0.508534	0.17379	-1.549	-1.25625	0.0231	0.9999	no	0.341746863
ENSMUSG00000017311	ENSMUSG00000017311	Pyy	11:101997501-101998658	CREpos_MALE_PLACENTA	CREneg_MALE_PLACENTA	OK	0.636201	0.21829	-1.54323	-0.914093	0.03335	0.9999	no	0.343116403
ENSMUSG00000025557	ENSMUSG00000025557	Slc15a1	14:121697032-121742664	CREpos_MALE_PLACENTA	CREneg_MALE_PLACENTA	OK	0.685046	0.235438	-1.54085	-1.57598	0.00265	0.358832	no	0.343682905
ENSMUSG00000092171	ENSMUSG00000092171	4833427F10Rik	17:36083175-36091579	CREpos_MALE_PLACENTA	CREneg_MALE_PLACENTA	OK	0.229213	0.0789534	-1.53762	-1.30932	0.01735	0.933383	no	0.344453227
ENSMUSG00000109105	ENSMUSG00000109105	Gm44873	7:29626402-29629830	CREpos_MALE_PLACENTA	CREneg_MALE_PLACENTA	OK	0.286205	0.0990084	-1.53143	-1.29793	0.0159	0.89152	no	0.345934307
ENSMUSG00000119993	ENSMUSG00000119993	Gm32085	3:152408279-152416307	CREpos_MALE_PLACENTA	CREneg_MALE_PLACENTA	OK	1.0604	0.366945	-1.53098	-1.1569	0.00555	0.526061	no	0.346042226
ENSMUSG00000024907	ENSMUSG00000024907	Gal	19:3459914-3464544	CREpos_MALE_PLACENTA	CREneg_MALE_PLACENTA	OK	1.2978	0.449958	-1.52821	-1.22437	0.01505	0.879186	no	0.346707272
ENSMUSG00000000159	ENSMUSG00000000159	Igsf5	16:96162867-96326993	CREpos_MALE_PLACENTA	CREneg_MALE_PLACENTA	OK	2.01362	0.6986	-1.52725	-1.55734	0.00305	0.391679	no	0.346938055
ENSMUSG00000097624	ENSMUSG00000097624	Gm5091	17:15451832-15505736	CREpos_MALE_PLACENTA	CREneg_MALE_PLACENTA	OK	2.92194	1.0149	-1.52559	-1.32244	0.0071	0.59631	no	0.34733748
ENSMUSG00000120021	ENSMUSG00000120021	Gm56616	13:66044945-66256522	CREpos_MALE_PLACENTA	CREneg_MALE_PLACENTA	OK	0.247606	0.0861338	-1.52339	-0.37929	0.0008	0.180955	no	0.347867547
ENSMUSG00000026692	ENSMUSG00000026692	Fmo4	1:162620756-162641541	CREpos_MALE_PLACENTA	CREneg_MALE_PLACENTA	OK	1.10411	0.385529	-1.51797	-1.62402	0.0001	0.0452386	yes	0.349176894
ENSMUSG00000085833	ENSMUSG00000085833	Gm13003	4:136866646-136894228	CREpos_MALE_PLACENTA	CREneg_MALE_PLACENTA	OK	0.282154	0.0986506	-1.51609	-0.714405	0.0005	0.1327	no	0.349632209
ENSMUSG00000106806	ENSMUSG00000106806	Gm17906	5:75043995-75044896	CREpos_MALE_PLACENTA	CREneg_MALE_PLACENTA	OK	0.357497	0.125011	-1.51588	-1.18379	0.0273	0.9999	no	0.349683105
ENSMUSG00000042379	ENSMUSG00000042379	Esm1	13:113308141-113362442	CREpos_MALE_PLACENTA	CREneg_MALE_PLACENTA	OK	0.48413	0.169478	-1.5143	-1.30295	0.0115	0.767858	no	0.350066278
ENSMUSG00000037157	ENSMUSG00000037157	Il22ra1	4:135455482-135479451	CREpos_MALE_PLACENTA	CREneg_MALE_PLACENTA	OK	1.28526	0.450063	-1.51386	-1.5405	0.0031	0.393029	no	0.35017306
ENSMUSG00000131761	ENSMUSG00000131761	-	10:87338654-87345407	CREpos_MALE_PLACENTA	CREneg_MALE_PLACENTA	OK	0.539377	0.190496	-1.50154	-0.799214	0.0332	0.9999	no	0.353176193
ENSMUSG00000110924	ENSMUSG00000110924	Gm40518	9:48043801-48070263	CREpos_MALE_PLACENTA	CREneg_MALE_PLACENTA	OK	1.04864	0.371813	-1.49587	-1.59121	0.00115	0.213932	no	0.354566957
ENSMUSG00000028001	ENSMUSG00000028001	Fga	3:82933382-82940934	CREpos_MALE_PLACENTA	CREneg_MALE_PLACENTA	OK	64.3766	23.0177	-1.48379	-2.46248	5e-05	0.0276458	yes	0.357548288
ENSMUSG00000073538	ENSMUSG00000073538	E330020D12Rik	1:153225002-153290359	CREpos_MALE_PLACENTA	CREneg_MALE_PLACENTA	OK	35.6469	12.7553	-1.48268	-1.72557	0.00045	0.124406	no	0.357823489
ENSMUSG00000089871	ENSMUSG00000089871	Speer4cos	5:15868831-15919595	CREpos_MALE_PLACENTA	CREneg_MALE_PLACENTA	OK	0.337681	0.120994	-1.48072	-0.954895	0.0464	0.9999	no	0.358309947
ENSMUSG00000101036	ENSMUSG00000101036	Gm28588	Y:818648-847753	CREpos_MALE_PLACENTA	CREneg_MALE_PLACENTA	OK	0.686698	0.247055	-1.47484	-1.15426	0.04765	0.9999	no	0.359773293
ENSMUSG00000032080	ENSMUSG00000032080	Apoa4	9:46151138-46154827	CREpos_MALE_PLACENTA	CREneg_MALE_PLACENTA	OK	404.993	146.439	-1.4676	-2.18537	5e-05	0.0276458	yes	0.361583312
ENSMUSG00000021795	ENSMUSG00000021795	Sftpd	14:40894170-40907106	CREpos_MALE_PLACENTA	CREneg_MALE_PLACENTA	OK	5.54473	2.01367	-1.46129	-1.91451	0.0002	0.0765577	no	0.363168254
ENSMUSG00000022875	ENSMUSG00000022875	Kng1	16:22876614-22900828	CREpos_MALE_PLACENTA	CREneg_MALE_PLACENTA	OK	46.1094	16.8181	-1.45505	-2.5558	5e-05	0.0276458	yes	0.364742445
ENSMUSG00000054161	ENSMUSG00000054161	Fam83e	7:45370635-45378916	CREpos_MALE_PLACENTA	CREneg_MALE_PLACENTA	OK	1.61473	0.590026	-1.45244	-1.24019	0.0156	0.889736	no	0.365402903
ENSMUSG00000079015	ENSMUSG00000079015	Serpina1c	12:103861184-103871921	CREpos_MALE_PLACENTA	CREneg_MALE_PLACENTA	OK	1.67397	0.615133	-1.4443	-1.53859	0.00375	0.429767	no	0.367470413
ENSMUSG00000129424	ENSMUSG00000129424	-	1:101825654-101830531	CREpos_MALE_PLACENTA	CREneg_MALE_PLACENTA	OK	0.217661	0.0803956	-1.4369	-1.12261	0.0364	0.9999	no	0.369360117
ENSMUSG00000121983	ENSMUSG00000121983	-	2:73422167-73425955	CREpos_MALE_PLACENTA	CREneg_MALE_PLACENTA	OK	2.11979	0.78324	-1.4364	-1.44093	0.00605	0.552409	no	0.36948815
ENSMUSG00000023391	ENSMUSG00000023391	Dlx2	2:71373751-71377098	CREpos_MALE_PLACENTA	CREneg_MALE_PLACENTA	OK	0.296873	0.109723	-1.43598	-1.18403	0.00815	0.648903	no	0.369595731
ENSMUSG00000044716	ENSMUSG00000044716	Dok7	5:35214109-35245183	CREpos_MALE_PLACENTA	CREneg_MALE_PLACENTA	OK	0.818834	0.303416	-1.43227	-1.302	0.006	0.552409	no	0.370547398
ENSMUSG00000075707	ENSMUSG00000075707	Dio3	12:110245501-110247531	CREpos_MALE_PLACENTA	CREneg_MALE_PLACENTA	OK	2.00674	0.74479	-1.42995	-1.42233	0.0047	0.479762	no	0.371143755
ENSMUSG00000015085	ENSMUSG00000015085	Entpd2	2:25285885-25299506	CREpos_MALE_PLACENTA	CREneg_MALE_PLACENTA	OK	50.1008	18.6282	-1.42734	-1.41547	0.04795	0.9999	no	0.371815804
ENSMUSG00000021638	ENSMUSG00000021638	Ocln	13:100633014-100691162	CREpos_MALE_PLACENTA	CREneg_MALE_PLACENTA	OK	7.79305	2.89805	-1.4271	-2.27907	5e-05	0.0276458	yes	0.371877663
ENSMUSG00000015401	ENSMUSG00000015401	Cltrn	X:162871825-162901856	CREpos_MALE_PLACENTA	CREneg_MALE_PLACENTA	OK	0.637029	0.237518	-1.42332	-1.09939	0.0231	0.9999	no	0.372853296
ENSMUSG00000083695	ENSMUSG00000083695	Rnf138rt1	X:162543134-162544325	CREpos_MALE_PLACENTA	CREneg_MALE_PLACENTA	OK	3.64222	1.36012	-1.42109	-1.4539	0.0078	0.636307	no	0.373430068
ENSMUSG00000126526	ENSMUSG00000126526	-	1:93833965-93846017	CREpos_MALE_PLACENTA	CREneg_MALE_PLACENTA	OK	0.277044	0.103607	-1.41899	-0.910911	0.0401	0.9999	no	0.373974032
ENSMUSG00000026227	ENSMUSG00000026227	2810459M11Rik	1:85973584-85983178	CREpos_MALE_PLACENTA	CREneg_MALE_PLACENTA	OK	1.80407	0.674738	-1.41886	-1.5502	0.0031	0.393029	no	0.374007732
ENSMUSG00000034009	ENSMUSG00000034009	Rxfp1	3:79548917-79645187	CREpos_MALE_PLACENTA	CREneg_MALE_PLACENTA	OK	0.910185	0.341165	-1.41569	-1.5247	0.0022	0.317326	no	0.374830434
ENSMUSG00000010122	ENSMUSG00000010122	Slc47a1	11:61234226-61269171	CREpos_MALE_PLACENTA	CREneg_MALE_PLACENTA	OK	1.00098	0.375968	-1.41274	-1.50509	0.00125	0.226193	no	0.375597665
ENSMUSG00000117222	ENSMUSG00000117222	Gm49906	17:50646130-50733937	CREpos_MALE_PLACENTA	CREneg_MALE_PLACENTA	OK	2.01513	0.757012	-1.41248	-0.882974	0.0295	0.9999	no	0.375665361
ENSMUSG00000095407	ENSMUSG00000095407	Tmem200c	17:69133617-69150134	CREpos_MALE_PLACENTA	CREneg_MALE_PLACENTA	OK	0.610521	0.229962	-1.40864	-1.29632	0.00645	0.572489	no	0.376666596
ENSMUSG00000093570	ENSMUSG00000093570	Gm20714	6:4774146-4816383	CREpos_MALE_PLACENTA	CREneg_MALE_PLACENTA	OK	0.509702	0.192867	-1.40205	-0.739336	0.00345	0.413688	no	0.378391084
ENSMUSG00000030895	ENSMUSG00000030895	Hpx	7:105240819-105249344	CREpos_MALE_PLACENTA	CREneg_MALE_PLACENTA	OK	2.54524	0.964521	-1.39992	-1.40196	0.00415	0.451398	no	0.378950155
ENSMUSG00000023206	ENSMUSG00000023206	Il15ra	2:11710100-11739128	CREpos_MALE_PLACENTA	CREneg_MALE_PLACENTA	OK	0.437614	0.166112	-1.3975	-0.836246	0.00115	0.213932	no	0.379586345
ENSMUSG00000040694	ENSMUSG00000040694	Apobec2	17:48724307-48739958	CREpos_MALE_PLACENTA	CREneg_MALE_PLACENTA	OK	1.33127	0.505453	-1.39715	-1.36928	0.00315	0.39684	no	0.379678444
ENSMUSG00000126796	ENSMUSG00000126796	-	7:79765618-79787845	CREpos_MALE_PLACENTA	CREneg_MALE_PLACENTA	OK	0.231145	0.0877889	-1.39669	-0.6496	0.0499	0.9999	no	0.379799523
ENSMUSG00000067813	ENSMUSG00000067813	Xkr9	1:13738994-13771947	CREpos_MALE_PLACENTA	CREneg_MALE_PLACENTA	OK	1.0794	0.410289	-1.39552	-1.4254	0.0085	0.660908	no	0.380107659
ENSMUSG00000029553	ENSMUSG00000029553	Tfec	6:16833371-16898440	CREpos_MALE_PLACENTA	CREneg_MALE_PLACENTA	OK	1.33596	0.508056	-1.39481	-1.46016	0.0042	0.454353	no	0.380294769
ENSMUSG00000121063	ENSMUSG00000121063	Gm56614	13:89515818-89532943	CREpos_MALE_PLACENTA	CREneg_MALE_PLACENTA	OK	0.264187	0.100564	-1.39344	-1.07203	0.0399	0.9999	no	0.380656073
ENSMUSG00000129172	ENSMUSG00000129172	-	17:35025186-35042440	CREpos_MALE_PLACENTA	CREneg_MALE_PLACENTA	OK	0.410914	0.156594	-1.39181	-0.566983	0.00145	0.250976	no	0.381086393
ENSMUSG00000121382	ENSMUSG00000121382	-	11:52045548-52058986	CREpos_MALE_PLACENTA	CREneg_MALE_PLACENTA	OK	0.311089	0.118698	-1.39003	-1.57257	0.00295	0.383789	no	0.381556868
ENSMUSG00000050747	ENSMUSG00000050747	Trim15	17:37171582-37178102	CREpos_MALE_PLACENTA	CREneg_MALE_PLACENTA	OK	3.07489	1.17494	-1.38795	-1.75244	0.00105	0.209002	no	0.382107373
ENSMUSG00000034584	ENSMUSG00000034584	Exph5	9:53212969-53288814	CREpos_MALE_PLACENTA	CREneg_MALE_PLACENTA	OK	1.12278	0.429414	-1.38663	-1.78659	0.0001	0.0452386	yes	0.382457144
ENSMUSG00000071398	ENSMUSG00000071398	2410004P03Rik	12:17053319-17061728	CREpos_MALE_PLACENTA	CREneg_MALE_PLACENTA	OK	0.44457	0.17003	-1.38662	-1.0231	0.02055	0.9999	no	0.382459795
ENSMUSG00000034463	ENSMUSG00000034463	Scara3	14:66156842-66191384	CREpos_MALE_PLACENTA	CREneg_MALE_PLACENTA	OK	0.302756	0.115854	-1.38584	-1.29233	0.0127	0.807647	no	0.382666629
ENSMUSG00000035582	ENSMUSG00000035582	Gdpd4	7:97569161-97698870	CREpos_MALE_PLACENTA	CREneg_MALE_PLACENTA	OK	0.347994	0.133939	-1.37749	-1.2177	0.01295	0.820923	no	0.384887841
ENSMUSG00000086141	ENSMUSG00000086141	9030622O22Rik	2:147785943-147882569	CREpos_MALE_PLACENTA	CREneg_MALE_PLACENTA	OK	1.15171	0.444278	-1.37425	-0.807535	5e-05	0.0276458	yes	0.385753192
ENSMUSG00000023236	ENSMUSG00000023236	Scg5	2:113606706-113659466	CREpos_MALE_PLACENTA	CREneg_MALE_PLACENTA	OK	4.21304	1.63211	-1.36812	-1.46697	0.00405	0.442941	no	0.387395741
ENSMUSG00000082045	ENSMUSG00000082045	Gm11585	11:102014897-102015466	CREpos_MALE_PLACENTA	CREneg_MALE_PLACENTA	OK	0.674866	0.261505	-1.36776	-1.06889	0.0416	0.9999	no	0.387492422
ENSMUSG00000040026	ENSMUSG00000040026	Saa3	7:46361421-46365124	CREpos_MALE_PLACENTA	CREneg_MALE_PLACENTA	OK	4.85349	1.88359	-1.36554	-1.46072	0.00535	0.51695	no	0.388089149
ENSMUSG00000121248	ENSMUSG00000121248	Gm57459	2:164365573-164366392	CREpos_MALE_PLACENTA	CREneg_MALE_PLACENTA	OK	1.11871	0.434402	-1.36473	-1.33957	0.00945	0.689019	no	0.388307102
ENSMUSG00000021751	ENSMUSG00000021751	Acox2	14:14210419-14244262	CREpos_MALE_PLACENTA	CREneg_MALE_PLACENTA	OK	2.62149	1.01865	-1.36372	-1.43421	0.00085	0.187992	no	0.388579043
ENSMUSG00000026304	ENSMUSG00000026304	Rab17	1:90885854-90897383	CREpos_MALE_PLACENTA	CREneg_MALE_PLACENTA	OK	4.20162	1.63956	-1.35764	-1.33044	0.00435	0.458131	no	0.390220101
ENSMUSG00000066366	ENSMUSG00000066366	Serpina1a	12:103819847-103829821	CREpos_MALE_PLACENTA	CREneg_MALE_PLACENTA	OK	4.31022	1.6861	-1.35408	-1.66174	0.00185	0.287689	no	0.391184198
ENSMUSG00000041550	ENSMUSG00000041550	Serpina5	12:104044179-104105804	CREpos_MALE_PLACENTA	CREneg_MALE_PLACENTA	OK	0.510581	0.200091	-1.35149	-1.10111	0.0402	0.9999	no	0.391887103
ENSMUSG00000028784	ENSMUSG00000028784	Spocd1	4:129823041-129850908	CREpos_MALE_PLACENTA	CREneg_MALE_PLACENTA	OK	0.227242	0.0892981	-1.34753	-1.03357	0.0179	0.945224	no	0.392964257
ENSMUSG00000119984	ENSMUSG00000119984	Gm35612	X:49626176-49724249	CREpos_MALE_PLACENTA	CREneg_MALE_PLACENTA	OK	0.791681	0.3117	-1.34476	-0.197351	0.01555	0.889736	no	0.39371948
ENSMUSG00000049107	ENSMUSG00000049107	Ntf3	6:126078374-126143873	CREpos_MALE_PLACENTA	CREneg_MALE_PLACENTA	OK	0.300692	0.118679	-1.34122	-1.00547	0.03315	0.9999	no	0.394686752
ENSMUSG00000030909	ENSMUSG00000030909	Anks4b	7:119773080-119784809	CREpos_MALE_PLACENTA	CREneg_MALE_PLACENTA	OK	1.55259	0.613468	-1.33962	-1.75794	0.0007	0.163924	no	0.395124716
ENSMUSG00000099556	ENSMUSG00000099556	Gm28857	1:130659712-130692155	CREpos_MALE_PLACENTA	CREneg_MALE_PLACENTA	OK	0.616353	0.243963	-1.33709	-0.228766	0.01585	0.89152	no	0.39581824
ENSMUSG00000034918	ENSMUSG00000034918	Cdhr2	13:54849273-54884475	CREpos_MALE_PLACENTA	CREneg_MALE_PLACENTA	OK	7.60363	3.02024	-1.33203	-1.97255	0.00015	0.06635	no	0.39720894
ENSMUSG00000022483	ENSMUSG00000022483	Col2a1	15:97873482-97902576	CREpos_MALE_PLACENTA	CREneg_MALE_PLACENTA	OK	0.212048	0.0842715	-1.33127	-0.567772	0.0105	0.735924	no	0.397418242
ENSMUSG00000053117	ENSMUSG00000053117	E330013P04Rik	19:60130092-60160007	CREpos_MALE_PLACENTA	CREneg_MALE_PLACENTA	OK	0.478821	0.190293	-1.33126	-0.744543	0.00145	0.250976	no	0.397420996
ENSMUSG00000030165	ENSMUSG00000030165	Klrd1	6:129568744-129575738	CREpos_MALE_PLACENTA	CREneg_MALE_PLACENTA	OK	0.471306	0.187638	-1.32871	-0.853729	0.03715	0.9999	no	0.398124069
ENSMUSG00000027249	ENSMUSG00000027249	F2	2:91455664-91466759	CREpos_MALE_PLACENTA	CREneg_MALE_PLACENTA	OK	27.6631	11.0595	-1.32268	-2.22572	5e-05	0.0276458	yes	0.399791582
ENSMUSG00000029019	ENSMUSG00000029019	Nppb	4:148070244-148071662	CREpos_MALE_PLACENTA	CREneg_MALE_PLACENTA	OK	56.0721	22.5185	-1.31618	-1.94435	0.00035	0.108855	no	0.401596889
ENSMUSG00000071178	ENSMUSG00000071178	Serpina1b	12:103694414-103796632	CREpos_MALE_PLACENTA	CREneg_MALE_PLACENTA	OK	16.8513	6.77108	-1.3154	-1.98137	0.0001	0.0452386	yes	0.401814073
ENSMUSG00000142702	ENSMUSG00000142702	-	3:6680473-6891697	CREpos_MALE_PLACENTA	CREneg_MALE_PLACENTA	OK	2.07309	0.833973	-1.31371	-1.38166	0.01015	0.724142	no	0.402285042
ENSMUSG00000050359	ENSMUSG00000050359	Sprr1a	3:92391258-92393202	CREpos_MALE_PLACENTA	CREneg_MALE_PLACENTA	OK	3.78653	1.52504	-1.31203	-1.42709	0.0043	0.458131	no	0.40275377
ENSMUSG00000041237	ENSMUSG00000041237	Pklr	3:89043448-89067503	CREpos_MALE_PLACENTA	CREneg_MALE_PLACENTA	OK	5.03154	2.02951	-1.30987	-0.945242	0.0349	0.9999	no	0.403357224
ENSMUSG00000103827	ENSMUSG00000103827	Gm32950	3:28314658-28870422	CREpos_MALE_PLACENTA	CREneg_MALE_PLACENTA	OK	0.33123	0.134142	-1.30407	-0.161251	0.03505	0.9999	no	0.404982086
ENSMUSG00000072769	ENSMUSG00000072769	Gm10419	5:108513938-108526833	CREpos_MALE_PLACENTA	CREneg_MALE_PLACENTA	OK	0.414065	0.167813	-1.303	-0.337189	5e-05	0.0276458	yes	0.40528256
ENSMUSG00000055541	ENSMUSG00000055541	Lair1	7:4006400-4066178	CREpos_MALE_PLACENTA	CREneg_MALE_PLACENTA	OK	0.399947	0.163256	-1.29267	-0.857371	0.02175	0.9999	no	0.408194882
ENSMUSG00000102813	ENSMUSG00000102813	Gm37795	4:150131582-150156259	CREpos_MALE_PLACENTA	CREneg_MALE_PLACENTA	OK	0.569446	0.232466	-1.29254	-1.2331	0.01915	0.984963	no	0.408231666
ENSMUSG00000022598	ENSMUSG00000022598	Psca	15:74586687-74588918	CREpos_MALE_PLACENTA	CREneg_MALE_PLACENTA	OK	30.8696	12.61	-1.29162	-1.84237	5e-05	0.0276458	yes	0.408492077
ENSMUSG00000022949	ENSMUSG00000022949	Clic6	16:92267790-92338131	CREpos_MALE_PLACENTA	CREneg_MALE_PLACENTA	OK	2.55772	1.05258	-1.28092	-1.67619	0.00195	0.289662	no	0.411532992
ENSMUSG00000013584	ENSMUSG00000013584	Aldh1a2	9:71017940-71203525	CREpos_MALE_PLACENTA	CREneg_MALE_PLACENTA	OK	7.10157	2.92948	-1.27749	-1.80942	0.0011	0.212578	no	0.412512574
ENSMUSG00000024029	ENSMUSG00000024029	Tff3	17:31344279-31348620	CREpos_MALE_PLACENTA	CREneg_MALE_PLACENTA	OK	9.62017	3.98629	-1.27102	-1.38538	0.00815	0.648903	no	0.414366708
ENSMUSG00000024503	ENSMUSG00000024503	Spink1	18:43861146-43870622	CREpos_MALE_PLACENTA	CREneg_MALE_PLACENTA	OK	46.1272	19.1277	-1.26996	-2.04637	5e-05	0.0276458	yes	0.41467127
ENSMUSG00000047638	ENSMUSG00000047638	Nr1h4	10:89290095-89369447	CREpos_MALE_PLACENTA	CREneg_MALE_PLACENTA	OK	1.74112	0.722655	-1.26863	-1.40263	0.009	0.68376	no	0.415053726
ENSMUSG00000097222	ENSMUSG00000097222	Gata6os	18:10987943-11085635	CREpos_MALE_PLACENTA	CREneg_MALE_PLACENTA	OK	0.616706	0.256358	-1.26642	-0.366583	0.00025	0.0873026	no	0.415690015
ENSMUSG00000028307	ENSMUSG00000028307	Aldob	4:49535994-49549546	CREpos_MALE_PLACENTA	CREneg_MALE_PLACENTA	OK	4.27508	1.77829	-1.26546	-1.56509	0.0015	0.255192	no	0.415966716
ENSMUSG00000122788	ENSMUSG00000122788	-	6:10689684-10694755	CREpos_MALE_PLACENTA	CREneg_MALE_PLACENTA	OK	0.4998	0.20813	-1.26386	-1.22073	0.0134	0.828345	no	0.416428294
ENSMUSG00000037224	ENSMUSG00000037224	Zfyve28	5:34352236-34445793	CREpos_MALE_PLACENTA	CREneg_MALE_PLACENTA	OK	0.883432	0.369729	-1.25665	-1.18491	0.00255	0.352484	no	0.418514641
ENSMUSG00000034127	ENSMUSG00000034127	Tspan8	10:115638319-115705463	CREpos_MALE_PLACENTA	CREneg_MALE_PLACENTA	OK	21.6172	9.05596	-1.25524	-1.73137	0.00125	0.226193	no	0.418923871
ENSMUSG00000022479	ENSMUSG00000022479	Vdr	15:97745413-97808511	CREpos_MALE_PLACENTA	CREneg_MALE_PLACENTA	OK	3.18663	1.33672	-1.25334	-1.16704	0.0005	0.1327	no	0.419475949
ENSMUSG00000033688	ENSMUSG00000033688	Inhca	9:103127719-103182281	CREpos_MALE_PLACENTA	CREneg_MALE_PLACENTA	OK	18.6512	7.83707	-1.25088	-1.27495	0.0032	0.400604	no	0.420191825
ENSMUSG00000043110	ENSMUSG00000043110	Lrrn4	2:132710224-132801725	CREpos_MALE_PLACENTA	CREneg_MALE_PLACENTA	OK	20.0921	8.44285	-1.25083	-1.99243	0.0002	0.0765577	no	0.420206388
ENSMUSG00000027173	ENSMUSG00000027173	Depdc7	2:104552128-104573223	CREpos_MALE_PLACENTA	CREneg_MALE_PLACENTA	OK	3.86985	1.62969	-1.24768	-1.64055	0.0008	0.180955	no	0.421124875
ENSMUSG00000029813	ENSMUSG00000029813	Aoc1l2	6:48906828-48910621	CREpos_MALE_PLACENTA	CREneg_MALE_PLACENTA	OK	138.557	58.3817	-1.24689	-1.75963	0.0003	0.099525	no	0.42135554
ENSMUSG00000022054	ENSMUSG00000022054	Nefm	14:68320038-68373486	CREpos_MALE_PLACENTA	CREneg_MALE_PLACENTA	OK	0.473975	0.200776	-1.23922	-1.22435	0.02875	0.9999	no	0.423601617
ENSMUSG00000113581	ENSMUSG00000113581	Dio3os	12:110241812-110244609	CREpos_MALE_PLACENTA	CREneg_MALE_PLACENTA	OK	1.2391	0.52598	-1.23621	-0.922881	0.02375	0.9999	no	0.42448633
ENSMUSG00000118153	ENSMUSG00000118153	Gm50288	18:56753583-56754344	CREpos_MALE_PLACENTA	CREneg_MALE_PLACENTA	OK	1.97319	0.837709	-1.23601	-1.07985	0.03395	0.9999	no	0.42454518
ENSMUSG00000039899	ENSMUSG00000039899	Fgl2	5:21383999-21629675	CREpos_MALE_PLACENTA	CREneg_MALE_PLACENTA	OK	25.6963	10.9211	-1.23444	-2.20697	5e-05	0.0276458	yes	0.425007439
ENSMUSG00000030364	ENSMUSG00000030364	Clec2h	6:128639347-128654337	CREpos_MALE_PLACENTA	CREneg_MALE_PLACENTA	OK	9.22494	3.92292	-1.23361	-1.52074	0.0005	0.1327	no	0.425252022
ENSMUSG00000094910	ENSMUSG00000094910	D430019H16Rik	12:105420114-105459354	CREpos_MALE_PLACENTA	CREneg_MALE_PLACENTA	OK	1.41881	0.603846	-1.23243	-1.71305	0.0006	0.149287	no	0.425599983
ENSMUSG00000058626	ENSMUSG00000058626	Capn11	17:45941129-45970251	CREpos_MALE_PLACENTA	CREneg_MALE_PLACENTA	OK	0.344056	0.146538	-1.23136	-1.02813	0.0314	0.9999	no	0.425915754
ENSMUSG00000017950	ENSMUSG00000017950	Hnf4a	2:163325136-163414830	CREpos_MALE_PLACENTA	CREneg_MALE_PLACENTA	OK	5.77242	2.46134	-1.22973	-1.43516	0.0001	0.0452386	yes	0.426397239
ENSMUSG00000028255	ENSMUSG00000028255	Clca1	3:144709577-144738537	CREpos_MALE_PLACENTA	CREneg_MALE_PLACENTA	OK	1.35713	0.578692	-1.2297	-0.99243	0.0083	0.650439	no	0.426406105
ENSMUSG00000061482	ENSMUSG00000061482	H4c4	13:23765580-23766718	CREpos_MALE_PLACENTA	CREneg_MALE_PLACENTA	OK	0.539623	0.2301	-1.22969	-1.07479	0.0404	0.9999	no	0.426409061
ENSMUSG00000011008	ENSMUSG00000011008	Mcoln2	3:145855587-145901268	CREpos_MALE_PLACENTA	CREneg_MALE_PLACENTA	OK	1.58818	0.682066	-1.21939	-1.03234	0.02155	0.9999	no	0.429464266
ENSMUSG00000032454	ENSMUSG00000032454	Rbp2	9:98368167-98391834	CREpos_MALE_PLACENTA	CREneg_MALE_PLACENTA	OK	20.3681	8.74943	-1.21905	-1.75406	0.00095	0.201168	no	0.42956549
ENSMUSG00000086003	ENSMUSG00000086003	B230206L02Rik	11:93886916-94054423	CREpos_MALE_PLACENTA	CREneg_MALE_PLACENTA	OK	0.680942	0.293266	-1.21532	-0.0826102	0.034	0.9999	no	0.430677542
ENSMUSG00000021943	ENSMUSG00000021943	Gdf10	14:33634174-33659940	CREpos_MALE_PLACENTA	CREneg_MALE_PLACENTA	OK	1.38146	0.5961	-1.21257	-1.50046	0.0038	0.429767	no	0.431499263
ENSMUSG00000121472	ENSMUSG00000121472	Gm4349	3:95334618-95338404	CREpos_MALE_PLACENTA	CREneg_MALE_PLACENTA	OK	0.402448	0.173724	-1.21201	-0.650541	0.00395	0.441712	no	0.431666787
ENSMUSG00000041261	ENSMUSG00000041261	Car8	4:8143361-8239041	CREpos_MALE_PLACENTA	CREneg_MALE_PLACENTA	OK	0.479589	0.20747	-1.2089	-1.30291	0.01135	0.765836	no	0.43259833
ENSMUSG00000120739	ENSMUSG00000120739	Gm57428	2:34831761-34959327	CREpos_MALE_PLACENTA	CREneg_MALE_PLACENTA	OK	0.251989	0.109111	-1.20757	-0.248826	0.01785	0.945224	no	0.43299732
ENSMUSG00000086825	ENSMUSG00000086825	Gm15675	1:130316273-130365651	CREpos_MALE_PLACENTA	CREneg_MALE_PLACENTA	OK	0.700655	0.304102	-1.20415	-1.28293	0.01215	0.790346	no	0.434024985
ENSMUSG00000070687	ENSMUSG00000070687	Htr1d	4:136150834-136171709	CREpos_MALE_PLACENTA	CREneg_MALE_PLACENTA	OK	12.3991	5.38326	-1.20368	-1.48357	0.00065	0.159731	no	0.434166404
ENSMUSG00000046997	ENSMUSG00000046997	Spsb4	9:96825534-96904096	CREpos_MALE_PLACENTA	CREneg_MALE_PLACENTA	OK	2.01727	0.876031	-1.20335	-1.22738	0.0126	0.806441	no	0.434265726
ENSMUSG00000142744	ENSMUSG00000142744	-	12:86818699-86911200	CREpos_MALE_PLACENTA	CREneg_MALE_PLACENTA	OK	0.242536	0.105567	-1.20003	-0.297433	0.0047	0.479762	no	0.43526623
ENSMUSG00000089901	ENSMUSG00000089901	Gm8113	14:44162846-44170868	CREpos_MALE_PLACENTA	CREneg_MALE_PLACENTA	OK	0.593733	0.25869	-1.19859	-1.15925	0.02625	0.9999	no	0.4357009
ENSMUSG00000131825	ENSMUSG00000131825	-	7:42917096-42918676	CREpos_MALE_PLACENTA	CREneg_MALE_PLACENTA	OK	0.383714	0.167531	-1.1956	-1.15418	0.0208	0.9999	no	0.436604831
ENSMUSG00000086382	ENSMUSG00000086382	Chrna1os	2:73415170-73419563	CREpos_MALE_PLACENTA	CREneg_MALE_PLACENTA	OK	1.55887	0.681732	-1.19322	-1.17093	0.0451	0.9999	no	0.437325689
ENSMUSG00000069259	ENSMUSG00000069259	Prl6a1	13:27496609-27503235	CREpos_MALE_PLACENTA	CREneg_MALE_PLACENTA	OK	13.0103	5.71085	-1.18788	-1.47746	0.0034	0.410164	no	0.438947408
ENSMUSG00000030492	ENSMUSG00000030492	Slc7a9	7:35148220-35165461	CREpos_MALE_PLACENTA	CREneg_MALE_PLACENTA	OK	6.63146	2.91317	-1.18674	-1.33791	0.00265	0.358832	no	0.439294396
ENSMUSG00000027456	ENSMUSG00000027456	Sdcbp2	2:151414541-151431925	CREpos_MALE_PLACENTA	CREneg_MALE_PLACENTA	OK	1.79524	0.790037	-1.18419	-1.34377	0.00845	0.659597	no	0.440071546
ENSMUSG00000030560	ENSMUSG00000030560	Ctsc	7:87927292-87960096	CREpos_MALE_PLACENTA	CREneg_MALE_PLACENTA	OK	18.5329	8.15602	-1.18415	-1.97382	5e-05	0.0276458	yes	0.440083748
ENSMUSG00000047230	ENSMUSG00000047230	Cldn2	X:138701576-138712135	CREpos_MALE_PLACENTA	CREneg_MALE_PLACENTA	OK	15.9752	7.03466	-1.18328	-1.65212	0.0001	0.0452386	yes	0.440349215
ENSMUSG00000024365	ENSMUSG00000024365	Cyp21a1	17:34990368-35023535	CREpos_MALE_PLACENTA	CREneg_MALE_PLACENTA	OK	1.90462	0.841476	-1.17851	-1.31059	0.0062	0.560959	no	0.441807557
ENSMUSG00000050966	ENSMUSG00000050966	Lin28a	4:133730640-133763428	CREpos_MALE_PLACENTA	CREneg_MALE_PLACENTA	OK	1.60662	0.712031	-1.17402	-1.0583	0.0034	0.410164	no	0.443184706
ENSMUSG00000056758	ENSMUSG00000056758	Hmga2	10:120163997-120312374	CREpos_MALE_PLACENTA	CREneg_MALE_PLACENTA	OK	1.31114	0.581515	-1.17294	-1.39111	0.00885	0.677536	no	0.443516598
ENSMUSG00000037605	ENSMUSG00000037605	Adgrl3	5:81167984-81972980	CREpos_MALE_PLACENTA	CREneg_MALE_PLACENTA	OK	0.432665	0.192293	-1.16994	-0.695783	0.02265	0.9999	no	0.444439824
ENSMUSG00000030050	ENSMUSG00000030050	Gkn1	6:87322631-87327924	CREpos_MALE_PLACENTA	CREneg_MALE_PLACENTA	OK	35.0958	15.6044	-1.16935	-1.86913	0.00035	0.108855	no	0.444621618
ENSMUSG00000021268	ENSMUSG00000021268	Meg3	12:109506876-109538165	CREpos_MALE_PLACENTA	CREneg_MALE_PLACENTA	OK	105.759	47.1605	-1.16513	-1.63194	0.0006	0.149288	no	0.445924076
ENSMUSG00000069892	ENSMUSG00000069892	9930111J21Rik2	11:48906700-49026214	CREpos_MALE_PLACENTA	CREneg_MALE_PLACENTA	OK	2.18819	0.976441	-1.16413	-1.07596	0.04995	0.9999	no	0.446233274
ENSMUSG00000050866	ENSMUSG00000050866	Clrn3	7:135113194-135130383	CREpos_MALE_PLACENTA	CREneg_MALE_PLACENTA	OK	3.01377	1.34683	-1.16201	-1.65016	0.0015	0.255192	no	0.446889484
ENSMUSG00000025128	ENSMUSG00000025128	Bhlhe22	3:18106574-18111681	CREpos_MALE_PLACENTA	CREneg_MALE_PLACENTA	OK	0.732405	0.330466	-1.14814	-1.12556	0.0297	0.9999	no	0.451206576
ENSMUSG00000045382	ENSMUSG00000045382	Cxcr4	1:128515935-128520030	CREpos_MALE_PLACENTA	CREneg_MALE_PLACENTA	OK	6.09621	2.75752	-1.14454	-1.57194	0.00195	0.289662	no	0.452333891
ENSMUSG00000139399	ENSMUSG00000139399	-	1:150930718-151054128	CREpos_MALE_PLACENTA	CREneg_MALE_PLACENTA	OK	0.235068	0.106561	-1.1414	-0.344541	0.00705	0.59631	no	0.45331946
ENSMUSG00000142640	ENSMUSG00000142640	-	11:48752794-48884999	CREpos_MALE_PLACENTA	CREneg_MALE_PLACENTA	OK	0.440374	0.199882	-1.13958	-0.187193	0.0459	0.9999	no	0.453891696
ENSMUSG00000025176	ENSMUSG00000025176	Hoga1	19:42034048-42059392	CREpos_MALE_PLACENTA	CREneg_MALE_PLACENTA	OK	4.33955	1.96974	-1.13954	-1.26731	0.009	0.68376	no	0.453904281
ENSMUSG00000028943	ENSMUSG00000028943	Espn	4:152204787-152236828	CREpos_MALE_PLACENTA	CREneg_MALE_PLACENTA	OK	2.64952	1.20529	-1.13635	-1.30756	0.0082	0.649076	no	0.454909037
ENSMUSG00000042942	ENSMUSG00000042942	Greb1l	18:10325176-10562940	CREpos_MALE_PLACENTA	CREneg_MALE_PLACENTA	OK	0.5076	0.231195	-1.13458	-0.79916	0.0131	0.822573	no	0.455467494
ENSMUSG00000035775	ENSMUSG00000035775	Krt20	11:99319228-99328976	CREpos_MALE_PLACENTA	CREneg_MALE_PLACENTA	OK	1.6247	0.740577	-1.13345	-1.32883	0.0094	0.687893	no	0.455824382
ENSMUSG00000047562	ENSMUSG00000047562	Mmp10	9:7502352-7510241	CREpos_MALE_PLACENTA	CREneg_MALE_PLACENTA	OK	3.81529	1.74161	-1.13137	-1.50648	0.0034	0.410164	no	0.456482039
ENSMUSG00000044349	ENSMUSG00000044349	Snhg11	2:158217557-158228071	CREpos_MALE_PLACENTA	CREneg_MALE_PLACENTA	OK	0.909567	0.415311	-1.13099	-1.0596	0.01165	0.767858	no	0.45660229
ENSMUSG00000049281	ENSMUSG00000049281	Scn3b	9:40180512-40202914	CREpos_MALE_PLACENTA	CREneg_MALE_PLACENTA	OK	0.284895	0.13043	-1.12715	-0.699831	0.0188	0.977107	no	0.45781924
ENSMUSG00000044254	ENSMUSG00000044254	Pcsk9	4:106299525-106336204	CREpos_MALE_PLACENTA	CREneg_MALE_PLACENTA	OK	0.843819	0.388045	-1.12071	-1.24241	0.01165	0.767858	no	0.459867453
ENSMUSG00000032350	ENSMUSG00000032350	Gclc	9:77661816-77701767	CREpos_MALE_PLACENTA	CREneg_MALE_PLACENTA	OK	17.4676	8.03908	-1.11958	-2.04652	5e-05	0.0276458	yes	0.460227788
ENSMUSG00000085395	ENSMUSG00000085395	Gm13056	4:141005597-141017420	CREpos_MALE_PLACENTA	CREneg_MALE_PLACENTA	OK	1.75879	0.809524	-1.11944	-1.13647	0.02095	0.9999	no	0.460272451
ENSMUSG00000042750	ENSMUSG00000042750	Bex2	X:134967312-134968985	CREpos_MALE_PLACENTA	CREneg_MALE_PLACENTA	OK	20.8363	9.61069	-1.11639	-1.76809	0.0004	0.117088	no	0.461246542
ENSMUSG00000087132	ENSMUSG00000087132	A930001C03Rik	19:4475486-4527475	CREpos_MALE_PLACENTA	CREneg_MALE_PLACENTA	OK	0.87389	0.404626	-1.11086	-0.296741	0.04175	0.9999	no	0.463017941
ENSMUSG00000074261	ENSMUSG00000074261	Erich4	7:25314044-25315317	CREpos_MALE_PLACENTA	CREneg_MALE_PLACENTA	OK	1.65982	0.770689	-1.1068	-1.04642	0.0465	0.9999	no	0.46432279
ENSMUSG00000063535	ENSMUSG00000063535	Zfp773	7:7130071-7139754	CREpos_MALE_PLACENTA	CREneg_MALE_PLACENTA	OK	2.23141	1.03671	-1.10594	-1.63499	0.00125	0.226193	no	0.464599659
ENSMUSG00000087268	ENSMUSG00000087268	Gm14486	2:30515609-30579226	CREpos_MALE_PLACENTA	CREneg_MALE_PLACENTA	OK	0.865794	0.403167	-1.10265	-0.564288	0.00475	0.482392	no	0.465660366
ENSMUSG00000024164	ENSMUSG00000024164	C3	17:57496491-57535136	CREpos_MALE_PLACENTA	CREneg_MALE_PLACENTA	OK	5.13754	2.39345	-1.10199	-1.41079	0.00025	0.0873026	no	0.465873444
ENSMUSG00000062201	ENSMUSG00000062201	Prl3d3	13:27340772-27346576	CREpos_MALE_PLACENTA	CREneg_MALE_PLACENTA	OK	1.69147	0.788258	-1.10154	-1.08832	0.0353	0.9999	no	0.46601878
ENSMUSG00000051228	ENSMUSG00000051228	Nyx	X:13332348-13355552	CREpos_MALE_PLACENTA	CREneg_MALE_PLACENTA	OK	1.79366	0.836777	-1.09999	-1.4615	0.0034	0.410164	no	0.466519729
ENSMUSG00000046774	ENSMUSG00000046774	8030474K03Rik	X:100838261-100842248	CREpos_MALE_PLACENTA	CREneg_MALE_PLACENTA	OK	0.393889	0.184013	-1.09798	-1.09831	0.0278	0.9999	no	0.46717015
ENSMUSG00000073555	ENSMUSG00000073555	Iigp1c	18:60345151-60380892	CREpos_MALE_PLACENTA	CREneg_MALE_PLACENTA	OK	0.344691	0.161487	-1.09389	-1.12907	0.0309	0.9999	no	0.468496443
ENSMUSG00000026638	ENSMUSG00000026638	Irf6	1:192834862-192884011	CREpos_MALE_PLACENTA	CREneg_MALE_PLACENTA	OK	5.74793	2.69479	-1.09287	-1.30159	0.0216	0.9999	no	0.468827792
ENSMUSG00000121137	ENSMUSG00000121137	Gm56555	12:8561110-8649066	CREpos_MALE_PLACENTA	CREneg_MALE_PLACENTA	OK	1.04491	0.490018	-1.09248	-1.16282	0.0241	0.9999	no	0.468954546
ENSMUSG00000030049	ENSMUSG00000030049	Gkn2	6:87350338-87356479	CREpos_MALE_PLACENTA	CREneg_MALE_PLACENTA	OK	105.71	49.6259	-1.09095	-1.81799	0.0002	0.0765577	no	0.469452143
ENSMUSG00000002992	ENSMUSG00000002992	Apoc2	7:19405503-19415404	CREpos_MALE_PLACENTA	CREneg_MALE_PLACENTA	OK	64.7821	30.4344	-1.08989	-1.75665	0.0007	0.163924	no	0.469797193
ENSMUSG00000109209	ENSMUSG00000109209	Gm45104	7:18130440-18134790	CREpos_MALE_PLACENTA	CREneg_MALE_PLACENTA	OK	8.24719	3.87831	-1.08847	-1.77915	0.00025	0.0873026	no	0.470259828
ENSMUSG00000040147	ENSMUSG00000040147	Maob	X:16575520-16683605	CREpos_MALE_PLACENTA	CREneg_MALE_PLACENTA	OK	13.7126	6.45137	-1.08782	-1.86528	5e-05	0.0276458	yes	0.470471749
ENSMUSG00000104111	ENSMUSG00000104111	Gm37294	1:159321755-159908703	CREpos_MALE_PLACENTA	CREneg_MALE_PLACENTA	OK	0.623063	0.293705	-1.08501	-0.182043	0.04435	0.9999	no	0.471389001
ENSMUSG00000028064	ENSMUSG00000028064	Sema4a	3:88343265-88368489	CREpos_MALE_PLACENTA	CREneg_MALE_PLACENTA	OK	6.6401	3.13271	-1.08379	-1.02486	0.00175	0.274282	no	0.471787794
ENSMUSG00000034919	ENSMUSG00000034919	Ttc22	4:106479628-106497386	CREpos_MALE_PLACENTA	CREneg_MALE_PLACENTA	OK	1.16658	0.551188	-1.08168	-1.08594	0.026	0.9999	no	0.472478308
ENSMUSG00000036036	ENSMUSG00000036036	Zfp57	17:37312054-37321527	CREpos_MALE_PLACENTA	CREneg_MALE_PLACENTA	OK	3.74963	1.77621	-1.07795	-1.1615	0.0019	0.289662	no	0.473701452
ENSMUSG00000037624	ENSMUSG00000037624	Kcnk2	1:188940126-189134470	CREpos_MALE_PLACENTA	CREneg_MALE_PLACENTA	OK	2.50719	1.18844	-1.077	-1.27711	0.0058	0.539481	no	0.474013483
ENSMUSG00000029151	ENSMUSG00000029151	Slc30a3	5:31243449-31269870	CREpos_MALE_PLACENTA	CREneg_MALE_PLACENTA	OK	14.5556	6.91112	-1.07459	-1.27713	0.0231	0.9999	no	0.474805977
ENSMUSG00000027794	ENSMUSG00000027794	Sohlh2	3:55044759-55117378	CREpos_MALE_PLACENTA	CREneg_MALE_PLACENTA	OK	1.43359	0.681028	-1.07385	-1.26834	0.0134	0.828345	no	0.475049581
ENSMUSG00000113965	ENSMUSG00000113965	A730091E23Rik	13:32522801-32526626	CREpos_MALE_PLACENTA	CREneg_MALE_PLACENTA	OK	0.217949	0.104087	-1.06619	-1.08738	0.029	0.9999	no	0.477578568
ENSMUSG00000059412	ENSMUSG00000059412	Fxyd2	9:45309933-45321576	CREpos_MALE_PLACENTA	CREneg_MALE_PLACENTA	OK	13.6534	6.52414	-1.0654	-1.40992	0.0061	0.554432	no	0.477840155
ENSMUSG00000049404	ENSMUSG00000049404	Rarres1	3:67386304-67480202	CREpos_MALE_PLACENTA	CREneg_MALE_PLACENTA	OK	9.85511	4.70983	-1.0652	-1.39224	0.00905	0.684944	no	0.477906402
ENSMUSG00000040564	ENSMUSG00000040564	Apoc1	7:19423405-19426585	CREpos_MALE_PLACENTA	CREneg_MALE_PLACENTA	OK	73.5234	35.2674	-1.05987	-1.81441	0.00055	0.142179	no	0.479675281
ENSMUSG00000064272	ENSMUSG00000064272	Gpbar1	1:74317708-74318783	CREpos_MALE_PLACENTA	CREneg_MALE_PLACENTA	OK	2.17956	1.04565	-1.05964	-1.13957	0.0242	0.9999	no	0.479751759
ENSMUSG00000011034	ENSMUSG00000011034	Slc5a1	5:33261562-33320214	CREpos_MALE_PLACENTA	CREneg_MALE_PLACENTA	OK	2.3732	1.13959	-1.05832	-1.38229	0.00535	0.51695	no	0.48019091
ENSMUSG00000017417	ENSMUSG00000017417	Plxdc1	11:97814063-97879547	CREpos_MALE_PLACENTA	CREneg_MALE_PLACENTA	OK	1.09219	0.524697	-1.05766	-1.24574	0.00765	0.626639	no	0.480410637
ENSMUSG00000038763	ENSMUSG00000038763	Alpk3	7:80707347-80755360	CREpos_MALE_PLACENTA	CREneg_MALE_PLACENTA	OK	0.460885	0.221846	-1.05485	-1.12838	0.0116	0.767858	no	0.481347266
ENSMUSG00000021565	ENSMUSG00000021565	Slc6a19	13:73827863-73857972	CREpos_MALE_PLACENTA	CREneg_MALE_PLACENTA	OK	3.87165	1.86648	-1.05263	-1.33604	0.0016	0.263207	no	0.482088527
ENSMUSG00000000308	ENSMUSG00000000308	Ckmt1	2:121188194-121217649	CREpos_MALE_PLACENTA	CREneg_MALE_PLACENTA	OK	1.09918	0.530187	-1.05185	-0.819946	0.0449	0.9999	no	0.482349241
ENSMUSG00000101517	ENSMUSG00000101517	4732465J04Rik	10:95513519-95733748	CREpos_MALE_PLACENTA	CREneg_MALE_PLACENTA	OK	0.629745	0.305467	-1.04375	-0.35432	5e-05	0.0276458	yes	0.485065003
ENSMUSG00000054641	ENSMUSG00000054641	Mmrn1	6:60899646-60966362	CREpos_MALE_PLACENTA	CREneg_MALE_PLACENTA	OK	0.282982	0.137354	-1.04282	-1.00938	0.0396	0.9999	no	0.48537779
ENSMUSG00000127915	ENSMUSG00000127915	-	18:68724049-68890815	CREpos_MALE_PLACENTA	CREneg_MALE_PLACENTA	OK	0.504099	0.24468	-1.04281	-0.392586	5e-05	0.0276458	yes	0.485381154
ENSMUSG00000032083	ENSMUSG00000032083	Apoa1	9:46139877-46141764	CREpos_MALE_PLACENTA	CREneg_MALE_PLACENTA	OK	1706.55	832.089	-1.03627	-1.32085	0.00955	0.693769	no	0.487586471
ENSMUSG00000100627	ENSMUSG00000100627	A830008E24Rik	1:153853974-154019320	CREpos_MALE_PLACENTA	CREneg_MALE_PLACENTA	OK	2.98786	1.4571	-1.03602	-0.675216	0.0401	0.9999	no	0.48767097
ENSMUSG00000097536	ENSMUSG00000097536	2610037D02Rik	15:96032697-96183965	CREpos_MALE_PLACENTA	CREneg_MALE_PLACENTA	OK	0.640857	0.313748	-1.0304	-0.737234	0.0006	0.149288	no	0.489574391
ENSMUSG00000062991	ENSMUSG00000062991	Nrg1	8:32304578-33440054	CREpos_MALE_PLACENTA	CREneg_MALE_PLACENTA	OK	1.52579	0.748158	-1.02814	-0.992325	0.01075	0.740411	no	0.490341917
ENSMUSG00000047246	ENSMUSG00000047246	H2bc6	13:23767652-23806541	CREpos_MALE_PLACENTA	CREneg_MALE_PLACENTA	OK	1.6307	0.79997	-1.02748	-1.10114	0.03005	0.9999	no	0.490566288
ENSMUSG00000027568	ENSMUSG00000027568	Ntsr1	2:180138858-180192975	CREpos_MALE_PLACENTA	CREneg_MALE_PLACENTA	OK	2.01431	0.989213	-1.02593	-1.30765	0.0088	0.677536	no	0.491093625
ENSMUSG00000032554	ENSMUSG00000032554	Trf	9:103079760-103107643	CREpos_MALE_PLACENTA	CREneg_MALE_PLACENTA	OK	930.955	457.837	-1.02388	-0.93712	0.0087	0.673827	no	0.491791941
ENSMUSG00000037254	ENSMUSG00000037254	Itih2	2:10099403-10136207	CREpos_MALE_PLACENTA	CREneg_MALE_PLACENTA	OK	2.01402	0.992781	-1.02053	-1.39003	0.0037	0.429767	no	0.49293523
ENSMUSG00000042041	ENSMUSG00000042041	2010003K11Rik	19:4546815-4548611	CREpos_MALE_PLACENTA	CREneg_MALE_PLACENTA	OK	6.24168	3.09377	-1.01257	-1.29308	0.00925	0.68702	no	0.495662493
ENSMUSG00000049112	ENSMUSG00000049112	Oxtr	6:112450643-112466904	CREpos_MALE_PLACENTA	CREneg_MALE_PLACENTA	OK	0.270286	0.1344	-1.00795	-0.99258	0.04745	0.9999	no	0.497252317
ENSMUSG00000055609	ENSMUSG00000055609	Hba-x	11:32226399-32228116	CREpos_MALE_PLACENTA	CREneg_MALE_PLACENTA	OK	46.6601	23.2188	-1.00689	-1.11015	0.0209	0.9999	no	0.497617801
ENSMUSG00000038732	ENSMUSG00000038732	Mboat1	13:30320471-30430700	CREpos_MALE_PLACENTA	CREneg_MALE_PLACENTA	OK	5.90133	2.93662	-1.00688	-1.46963	0.0011	0.212578	no	0.49762125
ENSMUSG00000121065	ENSMUSG00000121065	Gm57308	5:100344403-100502978	CREpos_MALE_PLACENTA	CREneg_MALE_PLACENTA	OK	0.50489	0.251251	-1.00684	-0.423486	0.0259	0.9999	no	0.497635047
ENSMUSG00000120039	ENSMUSG00000120039	Gm56759	14:64059729-64157308	CREpos_MALE_PLACENTA	CREneg_MALE_PLACENTA	OK	0.666	0.331548	-1.00631	-0.412428	0.04175	0.9999	no	0.497817896
ENSMUSG00000036853	ENSMUSG00000036853	Mcoln3	3:145823204-145847561	CREpos_MALE_PLACENTA	CREneg_MALE_PLACENTA	OK	2.95557	1.47187	-1.00579	-0.803705	0.04825	0.9999	no	0.49799736
ENSMUSG00000028356	ENSMUSG00000028356	Ambp	4:63061511-63073036	CREpos_MALE_PLACENTA	CREneg_MALE_PLACENTA	OK	2.65854	1.32505	-1.00459	-1.14177	0.0123	0.792335	no	0.498411755
ENSMUSG00000073052	ENSMUSG00000073052	D130052B06Rik	11:33549301-33575618	CREpos_MALE_PLACENTA	CREneg_MALE_PLACENTA	OK	0.708409	0.353273	-1.0038	-0.998139	0.04925	0.9999	no	0.498684753
ENSMUSG00000036923	ENSMUSG00000036923	Stox1	10:62494821-62561907	CREpos_MALE_PLACENTA	CREneg_MALE_PLACENTA	OK	5.69808	2.84473	-1.00218	-1.08756	0.04005	0.9999	no	0.49924504
ENSMUSG00000053198	ENSMUSG00000053198	Prx	7:27196812-27219639	CREpos_MALE_PLACENTA	CREneg_MALE_PLACENTA	OK	2.0497	4.12884	1.01032	1.64178	0.00105	0.209003	no	2.014357849
ENSMUSG00000045281	ENSMUSG00000045281	Gpr20	15:73566452-73579354	CREpos_MALE_PLACENTA	CREneg_MALE_PLACENTA	OK	0.197136	0.399583	1.0193	0.990213	0.0453	0.9999	no	2.026935246
ENSMUSG00000142427	ENSMUSG00000142427	-	11:3519915-3524650	CREpos_MALE_PLACENTA	CREneg_MALE_PLACENTA	OK	0.181855	0.371183	1.02934	0.845039	0.0498	0.9999	no	2.041090286
ENSMUSG00000083798	ENSMUSG00000083798	Gm14584	X:52507207-52507844	CREpos_MALE_PLACENTA	CREneg_MALE_PLACENTA	OK	1.74858	3.68408	1.07512	1.15378	0.02	0.99525	no	2.106897311
ENSMUSG00000091329	ENSMUSG00000091329	1700112D23Rik	3:28314658-28870422	CREpos_MALE_PLACENTA	CREneg_MALE_PLACENTA	OK	0.158713	0.340529	1.10135	0.117523	0.0334	0.9999	no	2.145553685
ENSMUSG00000024778	ENSMUSG00000024778	Fas	19:34268065-34352404	CREpos_MALE_PLACENTA	CREneg_MALE_PLACENTA	OK	1.60288	3.54915	1.1468	1.34145	0.00295	0.383789	no	2.214222191
ENSMUSG00000020867	ENSMUSG00000020867	Spata20	11:94369729-94377005	CREpos_MALE_PLACENTA	CREneg_MALE_PLACENTA	OK	0.706134	1.58297	1.16462	1.28168	0.00445	0.466196	no	2.241741613
ENSMUSG00000097651	ENSMUSG00000097651	4930461G14Rik	9:58357022-58385049	CREpos_MALE_PLACENTA	CREneg_MALE_PLACENTA	OK	0.106641	0.239647	1.16815	0.326935	0.0165	0.917409	no	2.247233443
ENSMUSG00000067338	ENSMUSG00000067338	Tuba3b	6:145561482-145567205	CREpos_MALE_PLACENTA	CREneg_MALE_PLACENTA	OK	0.300715	0.676269	1.1692	1.22932	0.0143	0.854779	no	2.248869585
ENSMUSG00000058589	ENSMUSG00000058589	Anks1b	10:89709370-90809162	CREpos_MALE_PLACENTA	CREneg_MALE_PLACENTA	OK	0.109539	0.252861	1.2069	0.365284	0.0071	0.59631	no	2.308410823
ENSMUSG00000085971	ENSMUSG00000085971	Gm15411	5:148808393-148952856	CREpos_MALE_PLACENTA	CREneg_MALE_PLACENTA	OK	0.135075	0.323552	1.26024	0.196792	0.0007	0.163924	no	2.395355856
ENSMUSG00000015452	ENSMUSG00000015452	Ager	17:34816835-34819910	CREpos_MALE_PLACENTA	CREneg_MALE_PLACENTA	OK	1.11352	2.68138	1.26784	1.55027	0.00465	0.479576	no	2.408007691
ENSMUSG00000023781	ENSMUSG00000023781	Hes7	11:69010586-69014881	CREpos_MALE_PLACENTA	CREneg_MALE_PLACENTA	OK	0.528792	1.28644	1.28261	1.21412	0.0259	0.9999	no	2.432786979
ENSMUSG00000022340	ENSMUSG00000022340	Sybu	15:44531307-44748137	CREpos_MALE_PLACENTA	CREneg_MALE_PLACENTA	OK	0.0962581	0.237587	1.30347	1.06093	0.0142	0.851358	no	2.468218303
ENSMUSG00000035686	ENSMUSG00000035686	Thrsp	7:97062144-97066937	CREpos_MALE_PLACENTA	CREneg_MALE_PLACENTA	OK	0.844447	2.09632	1.31178	1.39885	0.00605	0.552409	no	2.482476395
ENSMUSG00000106441	ENSMUSG00000106441	Gm42921	3:37722971-37902453	CREpos_MALE_PLACENTA	CREneg_MALE_PLACENTA	OK	2.24285	5.56812	1.31185	1.21226	0.00215	0.312378	no	2.482596849
ENSMUSG00000021750	ENSMUSG00000021750	Fam107a	14:14151749-14173499	CREpos_MALE_PLACENTA	CREneg_MALE_PLACENTA	OK	0.192494	0.481198	1.32182	1.08558	0.00935	0.687893	no	2.499812693
ENSMUSG00000099139	ENSMUSG00000099139	1110028F18Rik	8:107287712-107321453	CREpos_MALE_PLACENTA	CREneg_MALE_PLACENTA	OK	0.0856787	0.21927	1.3557	0.510061	0.0244	0.9999	no	2.559212599
ENSMUSG00000078894	ENSMUSG00000078894	2210418O10Rik	2:175968361-175982121	CREpos_MALE_PLACENTA	CREneg_MALE_PLACENTA	OK	0.368872	0.968757	1.39302	1.10605	0.04815	0.9999	no	2.626278659
ENSMUSG00000023047	ENSMUSG00000023047	Amhr2	15:102353801-102363068	CREpos_MALE_PLACENTA	CREneg_MALE_PLACENTA	OK	0.222293	0.585612	1.39748	0.801887	0.04345	0.9999	no	2.634410195
ENSMUSG00000085129	ENSMUSG00000085129	5031425F14Rik	2:166289370-166307875	CREpos_MALE_PLACENTA	CREneg_MALE_PLACENTA	OK	0.0810408	0.23075	1.50961	0.477045	0.0039	0.438585	no	2.847330576
ENSMUSG00000030310	ENSMUSG00000030310	Slc6a1	6:114259595-114294493	CREpos_MALE_PLACENTA	CREneg_MALE_PLACENTA	OK	0.0996513	0.300977	1.59469	0.897395	0.0059	0.54623	no	3.020296113
ENSMUSG00000085980	ENSMUSG00000085980	Gm12408	4:45591581-45646116	CREpos_MALE_PLACENTA	CREneg_MALE_PLACENTA	OK	0.0728744	0.229533	1.65522	0.641746	0.0001	0.0452386	yes	3.149712177
ENSMUSG00000020799	ENSMUSG00000020799	Tekt1	11:72235547-72261722	CREpos_MALE_PLACENTA	CREneg_MALE_PLACENTA	OK	0.146493	0.463622	1.66211	1.49331	0.00515	0.510004	no	3.164790499
ENSMUSG00000100147	ENSMUSG00000100147	1700047M11Rik	1:182115434-182130890	CREpos_MALE_PLACENTA	CREneg_MALE_PLACENTA	OK	0.0902077	0.290945	1.68942	0.3592	5e-05	0.0276458	yes	3.225270136
ENSMUSG00000138462	ENSMUSG00000138462	-	11:96668674-96669164	CREpos_MALE_PLACENTA	CREneg_MALE_PLACENTA	OK	0.12297	0.409314	1.7349	1.10219	0.04265	0.9999	no	3.328564212
ENSMUSG00000134613	ENSMUSG00000134613	-	6:85813185-85838139	CREpos_MALE_PLACENTA	CREneg_MALE_PLACENTA	OK	0.254024	0.926176	1.86632	1.03201	0.0116	0.767858	no	3.646013745
ENSMUSG00000026535	ENSMUSG00000026535	Ifi202b	1:173789297-173829538	CREpos_MALE_PLACENTA	CREneg_MALE_PLACENTA	OK	0.0968225	0.355411	1.87608	1.36546	0.01035	0.730556	no	3.670763074
ENSMUSG00000113274	ENSMUSG00000113274	Gm41002	13:74085929-74111936	CREpos_MALE_PLACENTA	CREneg_MALE_PLACENTA	OK	0.122664	0.5123	2.06228	0.257573	0.0108	0.74129	no	4.176458203
ENSMUSG00000029372	ENSMUSG00000029372	Ppbp	5:90916376-90917922	CREpos_MALE_PLACENTA	CREneg_MALE_PLACENTA	OK	2.00621	9.13546	2.18701	2.53332	5e-05	0.0276458	yes	4.553607679
ENSMUSG00000049420	ENSMUSG00000049420	Tmem200a	10:25788228-25955345	CREpos_MALE_PLACENTA	CREneg_MALE_PLACENTA	OK	0.0567009	0.260147	2.19788	0.74154	0.00465	0.479576	no	4.588046458
ENSMUSG00000072473	ENSMUSG00000072473	1700024G13Rik	14:32098024-32110348	CREpos_MALE_PLACENTA	CREneg_MALE_PLACENTA	OK	0.0455944	0.23953	2.39327	1.37817	0.0258	0.9999	no	5.253467595
ENSMUSG00000110569	ENSMUSG00000110569	Gm18860	8:72156848-72157612	CREpos_MALE_PLACENTA	CREneg_MALE_PLACENTA	OK	0.192246	1.04656	2.44463	1.76851	0.0011	0.212578	no	5.44386013
ENSMUSG00000044041	ENSMUSG00000044041	Krt13	11:100008152-100012392	CREpos_MALE_PLACENTA	CREneg_MALE_PLACENTA	OK	0.224539	1.23395	2.45825	1.91239	0.00055	0.142179	no	5.495497148
ENSMUSG00000095597	ENSMUSG00000095597	Rps7-ps3	X:151691773-151693292	CREpos_MALE_PLACENTA	CREneg_MALE_PLACENTA	OK	4.14844	33.8825	3.0299	3.22386	5e-05	0.0276458	yes	8.167530856
ENSMUSG00000050762	ENSMUSG00000050762	Prss27	17:24257117-24264928	CREpos_MALE_PLACENTA	CREneg_MALE_PLACENTA	OK	0.043129	0.382587	3.14906	1.86669	0.00655	0.574351	no	8.870774066
ENSMUSG00000122691	ENSMUSG00000122691	-	2:127163330-127180296	CREpos_MALE_PLACENTA	CREneg_MALE_PLACENTA	OK	0.0741546	0.682286	3.20177	0.59603	0.0013	0.233122	no	9.200868192
ENSMUSG00000107092	ENSMUSG00000107092	Gm7993	5:96122098-96123482	CREpos_MALE_PLACENTA	CREneg_MALE_PLACENTA	OK	0.227599	2.31404	3.34585	2.9949	5e-05	0.0276458	yes	10.16719635
ENSMUSG00000065232	ENSMUSG00000065232	Gm22973	12:59087120-59087311	CREpos_MALE_PLACENTA	CREneg_MALE_PLACENTA	OK	0.821049	0	#NAME?		0.0137	0.831398	no	#NAME?
ENSMUSG00000103548	ENSMUSG00000103548	Gm37670	1:35008707-35008936	CREpos_MALE_PLACENTA	CREneg_MALE_PLACENTA	OK	0.335895	0	#NAME?		0.0094	0.687893	no	#NAME?
ENSMUSG00000117949	ENSMUSG00000117949	Gm50180	18:80063393-80063646	CREpos_MALE_PLACENTA	CREneg_MALE_PLACENTA	OK	0	0.373376	inf		0.0048	0.482545	no	#VALUE!
ENSMUSG00002075271	ENSMUSG00002075271	Gm54905	19:41733242-41733492	CREpos_MALE_PLACENTA	CREneg_MALE_PLACENTA	OK	0.388709	0	#NAME?		0.00405	0.442941	no	#NAME?
