# Supplementary material for: Disruption of the Placenta–Brain Axis in Transgenic Mice Lacking Serotonin Transporter (SERT) in Trophoblast Cells
Source: Int J Mol Sci. 2025 Dec 31;27(1):436. doi: 10.3390/ijms27010436 (PMC12787258; doi:10.3390/ijms27010436)
Supplement: Supplementary file 1 [file ijms-27-00436-s001.zip › Supplementary File S5_WT_male vs. female.csv]

test_id	gene_id	gene	locus	sample_1	sample_2	status	value_1	value_2	log2(fold_change)	test_stat	p_value	q_value	significant	fold change
ENSMUSG00000000120	ENSMUSG00000000120	Ngfr	11:95459643-95478561	CREneg_MALE_PLACENTA	CREneg_FEMALE_PLACENTA	OK	1.20868	0.0395735	-4.93275	-4.41695	5.00E-05	0.00292716	yes	-0.032741177
ENSMUSG00000000567	ENSMUSG00000000567	Sox9	11:112554746-112701877	CREneg_MALE_PLACENTA	CREneg_FEMALE_PLACENTA	OK	3.84042	9.51906	1.30955	2.46431	5.00E-05	0.00292716	yes	2.478642151
ENSMUSG00000000901	ENSMUSG00000000901	Mmp11	10:75759055-75776506	CREneg_MALE_PLACENTA	CREneg_FEMALE_PLACENTA	OK	24.5096	49.347	1.00961	1.19683	0.0009	0.0302758	yes	2.013366758
ENSMUSG00000001119	ENSMUSG00000001119	Col6a1	10:76544625-76562002	CREneg_MALE_PLACENTA	CREneg_FEMALE_PLACENTA	OK	1.54896	3.16726	1.03193	1.74849	0.0003	0.0129026	yes	2.044757847
ENSMUSG00000001228	ENSMUSG00000001228	Uhrf1	17:56610320-56630486	CREneg_MALE_PLACENTA	CREneg_FEMALE_PLACENTA	OK	2.63525	1.14235	-1.20593	-1.77699	0.0001	0.00538791	yes	-0.433489814
ENSMUSG00000001768	ENSMUSG00000001768	Rin2	2:145517134-145758345	CREneg_MALE_PLACENTA	CREneg_FEMALE_PLACENTA	OK	10.4686	20.9734	1.00249	1.43273	0.00055	0.0212335	yes	2.003454854
ENSMUSG00000002346	ENSMUSG00000002346	Slc25a42	8:70636989-70664955	CREneg_MALE_PLACENTA	CREneg_FEMALE_PLACENTA	OK	2.77185	6.48772	1.22686	2.13843	5.00E-05	0.00292716	yes	2.340570142
ENSMUSG00000002578	ENSMUSG00000002578	Ikzf4	10:128466711-128505227	CREneg_MALE_PLACENTA	CREneg_FEMALE_PLACENTA	OK	0.48675	1.57863	1.69742	1.36859	5.00E-05	0.00292716	yes	3.24320451
ENSMUSG00000002985	ENSMUSG00000002985	Apoe	7:19430033-19435224	CREneg_MALE_PLACENTA	CREneg_FEMALE_PLACENTA	OK	146.009	361.804	1.30916	2.29325	5.00E-05	0.00292716	yes	2.477972196
ENSMUSG00000003477	ENSMUSG00000003477	Inmt	6:55147610-55152028	CREneg_MALE_PLACENTA	CREneg_FEMALE_PLACENTA	OK	13.9336	35.9461	1.36727	2.49447	5.00E-05	0.00292716	yes	2.579819269
ENSMUSG00000004105	ENSMUSG00000004105	Angptl2	2:32876235-33261498	CREneg_MALE_PLACENTA	CREneg_FEMALE_PLACENTA	OK	18.0208	36.8306	1.03124	1.73408	0.0007	0.0251897	yes	2.043780131
ENSMUSG00000004231	ENSMUSG00000004231	Pax2	19:44674187-44826310	CREneg_MALE_PLACENTA	CREneg_FEMALE_PLACENTA	OK	0.938251	0.360131	-1.38145	-1.62409	0.0003	0.0129026	yes	-0.383832825
ENSMUSG00000004552	ENSMUSG00000004552	Ctse	1:131566043-131608023	CREneg_MALE_PLACENTA	CREneg_FEMALE_PLACENTA	OK	1.0275	3.73016	1.8601	2.39593	5.00E-05	0.00292716	yes	3.630328248
ENSMUSG00000004609	ENSMUSG00000004609	Cd33	7:43171769-43194120	CREneg_MALE_PLACENTA	CREneg_FEMALE_PLACENTA	OK	0.463204	1.63154	1.81652	2.06671	5.00E-05	0.00292716	yes	3.522305393
ENSMUSG00000004668	ENSMUSG00000004668	Abca13	11:9141941-9634259	CREneg_MALE_PLACENTA	CREneg_FEMALE_PLACENTA	OK	0.126336	0.304342	1.26843	1.36932	0.0009	0.0302758	yes	2.408992664
ENSMUSG00000005087	ENSMUSG00000005087	Cd44	2:102641485-102732010	CREneg_MALE_PLACENTA	CREneg_FEMALE_PLACENTA	OK	3.4349	10.6511	1.63267	3.13307	5.00E-05	0.00292716	yes	3.100863457
ENSMUSG00000005124	ENSMUSG00000005124	Ccn4	15:66730174-66795050	CREneg_MALE_PLACENTA	CREneg_FEMALE_PLACENTA	OK	0.994551	3.13399	1.65588	2.69592	5.00E-05	0.00292716	yes	3.151153428
ENSMUSG00000005800	ENSMUSG00000005800	Mmp8	9:7540448-7604268	CREneg_MALE_PLACENTA	CREneg_FEMALE_PLACENTA	OK	0.13976	0.552311	1.98253	2.04202	0.00055	0.0212335	yes	3.951854964
ENSMUSG00000005891	ENSMUSG00000005891	Prl4a1	13:28200194-28207542	CREneg_MALE_PLACENTA	CREneg_FEMALE_PLACENTA	OK	62.4884	14.8577	-2.07238	-3.86399	5.00E-05	0.00292716	yes	-0.237766934
ENSMUSG00000006235	ENSMUSG00000006235	Epor	9:21870192-21874802	CREneg_MALE_PLACENTA	CREneg_FEMALE_PLACENTA	OK	5.35495	1.86535	-1.52143	-1.97665	0.0001	0.00538791	yes	-0.34834047
ENSMUSG00000006488	ENSMUSG00000006488	Prl7a1	13:27817348-27826476	CREneg_MALE_PLACENTA	CREneg_FEMALE_PLACENTA	OK	218.525	53.8468	-2.02087	-4.05727	5.00E-05	0.00292716	yes	-0.246409537
ENSMUSG00000007209	ENSMUSG00000007209	Ceacam9	7:16455853-16460057	CREneg_MALE_PLACENTA	CREneg_FEMALE_PLACENTA	OK	5.6904	0.486259	-3.54874	-3.78166	5.00E-05	0.00292716	yes	-0.085452114
ENSMUSG00000007682	ENSMUSG00000007682	Dio2	12:90691325-90938301	CREneg_MALE_PLACENTA	CREneg_FEMALE_PLACENTA	OK	1.89006	7.15712	1.92094	3.61646	5.00E-05	0.00292716	yes	3.786697037
ENSMUSG00000008540	ENSMUSG00000008540	Mgst1	6:138117313-138133753	CREneg_MALE_PLACENTA	CREneg_FEMALE_PLACENTA	OK	28.422	71.69	1.33477	2.3023	5.00E-05	0.00292716	yes	2.522352662
ENSMUSG00000009248	ENSMUSG00000009248	Ascl2	7:142520565-142523001	CREneg_MALE_PLACENTA	CREneg_FEMALE_PLACENTA	OK	9.565	2.75181	-1.79738	-2.53691	5.00E-05	0.00292716	yes	-0.287696585
ENSMUSG00000009292	ENSMUSG00000009292	Trpm2	10:77739259-77806397	CREneg_MALE_PLACENTA	CREneg_FEMALE_PLACENTA	OK	1.51303	0.176735	-3.09778	-2.33864	5.00E-05	0.00292716	yes	-0.116808729
ENSMUSG00000009376	ENSMUSG00000009376	Met	6:17463798-17573979	CREneg_MALE_PLACENTA	CREneg_FEMALE_PLACENTA	OK	1.15329	3.83816	1.73466	2.23192	5.00E-05	0.00292716	yes	3.328010534
ENSMUSG00000009739	ENSMUSG00000009739	Pou6f1	15:100473198-100497865	CREneg_MALE_PLACENTA	CREneg_FEMALE_PLACENTA	OK	1.39174	3.00552	1.11072	1.33737	0.00105	0.0340374	yes	2.159533954
ENSMUSG00000010461	ENSMUSG00000010461	Eya4	10:22978861-23226684	CREneg_MALE_PLACENTA	CREneg_FEMALE_PLACENTA	OK	0.581095	1.74055	1.58269	2.23546	5.00E-05	0.00292716	yes	2.995278187
ENSMUSG00000011034	ENSMUSG00000011034	Slc5a1	5:33261562-33320214	CREneg_MALE_PLACENTA	CREneg_FEMALE_PLACENTA	OK	1.11512	3.68203	1.72331	2.21206	5.00E-05	0.00292716	yes	3.301931062
ENSMUSG00000012350	ENSMUSG00000012350	Ehf	2:103093777-103133623	CREneg_MALE_PLACENTA	CREneg_FEMALE_PLACENTA	OK	0.121509	1.41232	3.53893	2.7895	5.00E-05	0.00292716	yes	11.62315642
ENSMUSG00000013584	ENSMUSG00000013584	Aldh1a2	9:71017940-71203525	CREneg_MALE_PLACENTA	CREneg_FEMALE_PLACENTA	OK	2.87315	8.8109	1.61666	2.61604	5.00E-05	0.00292716	yes	3.066642518
ENSMUSG00000013921	ENSMUSG00000013921	Clip3	7:29991152-30007792	CREneg_MALE_PLACENTA	CREneg_FEMALE_PLACENTA	OK	1.00672	2.709	1.4281	1.28276	5.00E-05	0.00292716	yes	2.690920931
ENSMUSG00000014846	ENSMUSG00000014846	Tppp3	8:106194124-106198735	CREneg_MALE_PLACENTA	CREneg_FEMALE_PLACENTA	OK	3.38067	11.5287	1.76985	2.49316	5.00E-05	0.00292716	yes	3.410184985
ENSMUSG00000015134	ENSMUSG00000015134	Aldh1a3	7:66038123-66077265	CREneg_MALE_PLACENTA	CREneg_FEMALE_PLACENTA	OK	55.7588	12.6383	-2.1414	-3.80043	5.00E-05	0.00292716	yes	-0.22665973
ENSMUSG00000015437	ENSMUSG00000015437	Gzmb	14:56496294-56499717	CREneg_MALE_PLACENTA	CREneg_FEMALE_PLACENTA	OK	5.30908	2.19562	-1.27383	-1.82549	0.0003	0.0129026	yes	-0.413560413
ENSMUSG00000015441	ENSMUSG00000015441	Gzmf	14:56403253-56448874	CREneg_MALE_PLACENTA	CREneg_FEMALE_PLACENTA	OK	151.964	67.1952	-1.1773	-2.30853	5.00E-05	0.00292716	yes	-0.44217826
ENSMUSG00000015568	ENSMUSG00000015568	Lpl	8:69306867-69372807	CREneg_MALE_PLACENTA	CREneg_FEMALE_PLACENTA	OK	8.56734	21.8903	1.35337	2.97606	5.00E-05	0.00292716	yes	2.555082722
ENSMUSG00000015944	ENSMUSG00000015944	Castor2	5:134128549-134173182	CREneg_MALE_PLACENTA	CREneg_FEMALE_PLACENTA	OK	4.37888	8.93281	1.02855	2.16662	5.00E-05	0.00292716	yes	2.039972919
ENSMUSG00000017064	ENSMUSG00000017064	Prl5a1	13:28326466-28335594	CREneg_MALE_PLACENTA	CREneg_FEMALE_PLACENTA	OK	74.3677	165.454	1.15368	2.31382	5.00E-05	0.00292716	yes	2.224806709
ENSMUSG00000017417	ENSMUSG00000017417	Plxdc1	11:97814063-97879547	CREneg_MALE_PLACENTA	CREneg_FEMALE_PLACENTA	OK	0.514545	1.5766	1.61544	2.12796	5.00E-05	0.00292716	yes	3.06405034
ENSMUSG00000017697	ENSMUSG00000017697	Ada	2:163568503-163592159	CREneg_MALE_PLACENTA	CREneg_FEMALE_PLACENTA	OK	127.687	54.2347	-1.23532	-2.92178	5.00E-05	0.00292716	yes	-0.424748277
ENSMUSG00000017723	ENSMUSG00000017723	Wfdc2	2:164404332-164410430	CREneg_MALE_PLACENTA	CREneg_FEMALE_PLACENTA	OK	17.8632	4.20476	-2.0869	-2.72061	5.00E-05	0.00292716	yes	-0.235385931
ENSMUSG00000017922	ENSMUSG00000017922	Prl3c1	13:27380641-27387732	CREneg_MALE_PLACENTA	CREneg_FEMALE_PLACENTA	OK	58.0656	15.4419	-1.91084	-3.69313	5.00E-05	0.00292716	yes	-0.26593766
ENSMUSG00000017950	ENSMUSG00000017950	Hnf4a	2:163325136-163414830	CREneg_MALE_PLACENTA	CREneg_FEMALE_PLACENTA	OK	2.41046	6.235	1.37108	1.57743	5.00E-05	0.00292716	yes	2.586641294
ENSMUSG00000018166	ENSMUSG00000018166	Erbb3	10:128403391-128425521	CREneg_MALE_PLACENTA	CREneg_FEMALE_PLACENTA	OK	7.59775	20.0404	1.39926	3.06754	5.00E-05	0.00292716	yes	2.637662541
ENSMUSG00000018507	ENSMUSG00000018507	Trpv2	11:62465311-62491341	CREneg_MALE_PLACENTA	CREneg_FEMALE_PLACENTA	OK	35.7542	15.7161	-1.18587	-2.40185	5.00E-05	0.00292716	yes	-0.439559387
ENSMUSG00000018672	ENSMUSG00000018672	Copz2	11:96740695-96752029	CREneg_MALE_PLACENTA	CREneg_FEMALE_PLACENTA	OK	31.4107	13.7742	-1.18928	-2.02129	0.0001	0.00538791	yes	-0.438521657
ENSMUSG00000019312	ENSMUSG00000019312	Grb7	11:98330165-98349182	CREneg_MALE_PLACENTA	CREneg_FEMALE_PLACENTA	OK	1.98017	4.07733	1.042	1.48911	0.0018	0.0497206	yes	2.059080167
ENSMUSG00000019775	ENSMUSG00000019775	Rgs17	10:5775662-5872400	CREneg_MALE_PLACENTA	CREneg_FEMALE_PLACENTA	OK	18.1	8.56948	-1.07871	-1.78415	0.00035	0.0146358	yes	-0.473451976
ENSMUSG00000019876	ENSMUSG00000019876	Pkib	10:57508076-57617208	CREneg_MALE_PLACENTA	CREneg_FEMALE_PLACENTA	OK	1.93279	0.283391	-2.76982	-2.26602	5.00E-05	0.00292716	yes	-0.146622661
ENSMUSG00000019942	ENSMUSG00000019942	Cdk1	10:69170975-69188768	CREneg_MALE_PLACENTA	CREneg_FEMALE_PLACENTA	OK	3.93529	1.61874	-1.28159	-1.47609	0.0009	0.0302758	yes	-0.411341917
ENSMUSG00000020019	ENSMUSG00000020019	Ntn4	10:93476542-93595655	CREneg_MALE_PLACENTA	CREneg_FEMALE_PLACENTA	OK	6.21395	13.8068	1.1518	2.38846	5.00E-05	0.00292716	yes	2.221909414
ENSMUSG00000020080	ENSMUSG00000020080	Hkdc1	10:62218915-62258270	CREneg_MALE_PLACENTA	CREneg_FEMALE_PLACENTA	OK	2.03658	4.1973	1.04331	1.58144	0.00095	0.0315252	yes	2.060950708
ENSMUSG00000020122	ENSMUSG00000020122	Egfr	11:16702202-16901299	CREneg_MALE_PLACENTA	CREneg_FEMALE_PLACENTA	OK	12.0961	26.8466	1.1502	1.46244	5.00E-05	0.00292716	yes	2.219446603
ENSMUSG00000020330	ENSMUSG00000020330	Hmmr	11:40592221-40624249	CREneg_MALE_PLACENTA	CREneg_FEMALE_PLACENTA	OK	0.417863	0.163432	-1.35434	-1.33744	0.00135	0.0406077	yes	-0.391113706
ENSMUSG00000020340	ENSMUSG00000020340	Cyfip2	11:46038981-46203686	CREneg_MALE_PLACENTA	CREneg_FEMALE_PLACENTA	OK	6.61212	3.06302	-1.11016	-2.0773	5.00E-05	0.00292716	yes	-0.463242653
ENSMUSG00000020395	ENSMUSG00000020395	Itk	11:46215976-46280342	CREneg_MALE_PLACENTA	CREneg_FEMALE_PLACENTA	OK	0.633876	0.120492	-2.39527	-2.47786	5.00E-05	0.00292716	yes	-0.190086766
ENSMUSG00000020429	ENSMUSG00000020429	Igfbp1	11:7147781-7152546	CREneg_MALE_PLACENTA	CREneg_FEMALE_PLACENTA	OK	3.9668	8.93162	1.17095	1.62712	0.0008	0.0278184	yes	2.251599136
ENSMUSG00000020593	ENSMUSG00000020593	Lpin1	12:16585669-16696967	CREneg_MALE_PLACENTA	CREneg_FEMALE_PLACENTA	OK	2.03942	5.27344	1.37059	2.55123	5.00E-05	0.00292716	yes	2.58576291
ENSMUSG00000020679	ENSMUSG00000020679	Hnf1b	11:83740329-83796645	CREneg_MALE_PLACENTA	CREneg_FEMALE_PLACENTA	OK	2.00046	4.08725	1.0308	1.6051	0.00125	0.0384851	yes	2.043156904
ENSMUSG00000020838	ENSMUSG00000020838	Slc6a4	11:76889428-76923166	CREneg_MALE_PLACENTA	CREneg_FEMALE_PLACENTA	OK	2.06539	6.43864	1.64034	2.65112	5.00E-05	0.00292716	yes	3.117392908
ENSMUSG00000021057	ENSMUSG00000021057	Akap5	12:76371664-76380927	CREneg_MALE_PLACENTA	CREneg_FEMALE_PLACENTA	OK	0.389479	0.0672013	-2.53499	-2.80339	5.00E-05	0.00292716	yes	-0.172540865
ENSMUSG00000021175	ENSMUSG00000021175	Cdca7l	12:117725631-118162778	CREneg_MALE_PLACENTA	CREneg_FEMALE_PLACENTA	OK	0.897931	0.289254	-1.63427	-1.65747	0.00055	0.0212335	yes	-0.322133365
ENSMUSG00000021509	ENSMUSG00000021509	Slc25a48	13:56585735-56622052	CREneg_MALE_PLACENTA	CREneg_FEMALE_PLACENTA	OK	11.4049	5.37647	-1.08492	-2.21988	5.00E-05	0.00292716	yes	-0.471418408
ENSMUSG00000021565	ENSMUSG00000021565	Slc6a19	13:73827863-73857972	CREneg_MALE_PLACENTA	CREneg_FEMALE_PLACENTA	OK	1.8273	4.06215	1.15253	1.61655	0.00055	0.0212335	yes	2.223033979
ENSMUSG00000021573	ENSMUSG00000021573	Tppp	13:74156111-74183872	CREneg_MALE_PLACENTA	CREneg_FEMALE_PLACENTA	OK	1.26902	4.12352	1.70017	2.59128	5.00E-05	0.00292716	yes	3.249392455
ENSMUSG00000021638	ENSMUSG00000021638	Ocln	13:100633014-100691162	CREneg_MALE_PLACENTA	CREneg_FEMALE_PLACENTA	OK	2.83874	7.86255	1.46974	2.45414	5.00E-05	0.00292716	yes	2.769719737
ENSMUSG00000021699	ENSMUSG00000021699	Pde4d	13:108586481-110089995	CREneg_MALE_PLACENTA	CREneg_FEMALE_PLACENTA	OK	2.96513	7.19481	1.27886	1.98789	5.00E-05	0.00292716	yes	2.426471643
ENSMUSG00000021795	ENSMUSG00000021795	Sftpd	14:40894170-40907106	CREneg_MALE_PLACENTA	CREneg_FEMALE_PLACENTA	OK	1.97483	10.9682	2.47353	3.37117	5.00E-05	0.00292716	yes	5.554010867
ENSMUSG00000021835	ENSMUSG00000021835	Bmp4	14:46616870-46628126	CREneg_MALE_PLACENTA	CREneg_FEMALE_PLACENTA	OK	7.265	15.0088	1.04677	1.11873	0.0008	0.0278184	yes	2.065899395
ENSMUSG00000021943	ENSMUSG00000021943	Gdf10	14:33634174-33659940	CREneg_MALE_PLACENTA	CREneg_FEMALE_PLACENTA	OK	0.584528	1.50002	1.35963	1.9678	5.00E-05	0.00292716	yes	2.566193573
ENSMUSG00000021950	ENSMUSG00000021950	Anxa8	14:33773082-33824711	CREneg_MALE_PLACENTA	CREneg_FEMALE_PLACENTA	OK	5.93816	14.1119	1.24882	2.32622	5.00E-05	0.00292716	yes	2.376469688
ENSMUSG00000021994	ENSMUSG00000021994	Wnt5a	14:28226706-28249405	CREneg_MALE_PLACENTA	CREneg_FEMALE_PLACENTA	OK	1.51504	3.67581	1.27871	1.77851	5.00E-05	0.00292716	yes	2.426219371
ENSMUSG00000022037	ENSMUSG00000022037	Clu	14:66205931-66218996	CREneg_MALE_PLACENTA	CREneg_FEMALE_PLACENTA	OK	28.5784	66.8257	1.22548	2.5121	5.00E-05	0.00292716	yes	2.338332356
ENSMUSG00000022041	ENSMUSG00000022041	Chrna2	14:66372487-66390397	CREneg_MALE_PLACENTA	CREneg_FEMALE_PLACENTA	OK	0.841678	0.119713	-2.81369	-2.94997	5.00E-05	0.00292716	yes	-0.142231212
ENSMUSG00000022150	ENSMUSG00000022150	Dab2	15:6329268-6470193	CREneg_MALE_PLACENTA	CREneg_FEMALE_PLACENTA	OK	17.7187	46.8196	1.40184	2.49509	5.00E-05	0.00292716	yes	2.642383745
ENSMUSG00000022156	ENSMUSG00000022156	Gzme	14:56355082-56358082	CREneg_MALE_PLACENTA	CREneg_FEMALE_PLACENTA	OK	45.4418	19.0823	-1.25178	-2.26219	5.00E-05	0.00292716	yes	-0.419929778
ENSMUSG00000022181	ENSMUSG00000022181	C6	15:4756656-4844449	CREneg_MALE_PLACENTA	CREneg_FEMALE_PLACENTA	OK	0.0952237	0.904099	3.24709	1.96783	0.0001	0.00538791	yes	9.49448666
ENSMUSG00000022270	ENSMUSG00000022270	Retreg1	15:25824710-25984371	CREneg_MALE_PLACENTA	CREneg_FEMALE_PLACENTA	OK	23.9638	51.8109	1.1124	2.46261	5.00E-05	0.00292716	yes	2.162050169
ENSMUSG00000022479	ENSMUSG00000022479	Vdr	15:97745413-97808511	CREneg_MALE_PLACENTA	CREneg_FEMALE_PLACENTA	OK	1.30865	8.36139	2.67566	2.67536	5.00E-05	0.00292716	yes	6.389309385
ENSMUSG00000022505	ENSMUSG00000022505	Emp2	16:10099612-10131832	CREneg_MALE_PLACENTA	CREneg_FEMALE_PLACENTA	OK	5.76861	13.1435	1.18805	2.45908	5.00E-05	0.00292716	yes	2.278445718
ENSMUSG00000022512	ENSMUSG00000022512	Cldn1	16:26135380-26190591	CREneg_MALE_PLACENTA	CREneg_FEMALE_PLACENTA	OK	24.8236	49.8222	1.00508	2.24624	5.00E-05	0.00292716	yes	2.007054789
ENSMUSG00000022598	ENSMUSG00000022598	Psca	15:74586687-74588918	CREneg_MALE_PLACENTA	CREneg_FEMALE_PLACENTA	OK	12.3409	36.713	1.57285	2.27938	5.00E-05	0.00292716	yes	2.9749182
ENSMUSG00000022602	ENSMUSG00000022602	Arc	15:74540931-74544419	CREneg_MALE_PLACENTA	CREneg_FEMALE_PLACENTA	OK	0.463142	1.86756	2.01163	2.4829	5.00E-05	0.00292716	yes	4.032375526
ENSMUSG00000022651	ENSMUSG00000022651	Retnlg	16:48692983-48694859	CREneg_MALE_PLACENTA	CREneg_FEMALE_PLACENTA	OK	1.14306	6.12563	2.42196	2.64268	5.00E-05	0.00292716	yes	5.358985825
ENSMUSG00000022755	ENSMUSG00000022755	Adgrg7	16:56544971-56616218	CREneg_MALE_PLACENTA	CREneg_FEMALE_PLACENTA	OK	0.0537482	0.23566	2.13242	1.95263	0.0007	0.0251897	yes	4.38452331
ENSMUSG00000022797	ENSMUSG00000022797	Tfrc	16:32427737-32456151	CREneg_MALE_PLACENTA	CREneg_FEMALE_PLACENTA	OK	298.887	93.3387	-1.67905	-3.30387	5.00E-05	0.00292716	yes	-0.312288208
ENSMUSG00000022875	ENSMUSG00000022875	Kng1	16:22876614-22900828	CREneg_MALE_PLACENTA	CREneg_FEMALE_PLACENTA	OK	16.4534	53.746	1.70777	2.65258	5.00E-05	0.00292716	yes	3.266555156
ENSMUSG00000022894	ENSMUSG00000022894	Adamts5	16:85653060-85698716	CREneg_MALE_PLACENTA	CREneg_FEMALE_PLACENTA	OK	4.65649	10.4427	1.16517	2.61219	5.00E-05	0.00292716	yes	2.242596397
ENSMUSG00000022996	ENSMUSG00000022996	Wnt10b	15:98668592-98676031	CREneg_MALE_PLACENTA	CREneg_FEMALE_PLACENTA	OK	2.75533	1.03064	-1.41868	-1.78997	0.001	0.0327412	yes	-0.374054398
ENSMUSG00000023009	ENSMUSG00000023009	Nckap5l	15:99319915-99364134	CREneg_MALE_PLACENTA	CREneg_FEMALE_PLACENTA	OK	8.36851	4.07941	-1.03661	-1.59653	5.00E-05	0.00292716	yes	-0.487471575
ENSMUSG00000023046	ENSMUSG00000023046	Igfbp6	15:102051659-102057946	CREneg_MALE_PLACENTA	CREneg_FEMALE_PLACENTA	OK	30.6577	68.8944	1.16814	2.34151	5.00E-05	0.00292716	yes	2.247217867
ENSMUSG00000023236	ENSMUSG00000023236	Scg5	2:113606706-113659466	CREneg_MALE_PLACENTA	CREneg_FEMALE_PLACENTA	OK	1.59694	5.91987	1.89025	2.08063	5.00E-05	0.00292716	yes	3.706994565
ENSMUSG00000023272	ENSMUSG00000023272	Creld2	15:88703848-88710886	CREneg_MALE_PLACENTA	CREneg_FEMALE_PLACENTA	OK	81.8251	37.9833	-1.10718	-2.58448	5.00E-05	0.00292716	yes	-0.464200506
ENSMUSG00000023333	ENSMUSG00000023333	Gcm1	9:77959205-77972906	CREneg_MALE_PLACENTA	CREneg_FEMALE_PLACENTA	OK	5.04822	0.759852	-2.73198	-3.4874	5.00E-05	0.00292716	yes	-0.150519259
ENSMUSG00000023800	ENSMUSG00000023800	Tiam2	17:3376847-3610143	CREneg_MALE_PLACENTA	CREneg_FEMALE_PLACENTA	OK	2.55787	0.786662	-1.70113	-1.89457	0.0013	0.0397747	yes	-0.307545122
ENSMUSG00000023828	ENSMUSG00000023828	Slc22a3	17:12597494-12726591	CREneg_MALE_PLACENTA	CREneg_FEMALE_PLACENTA	OK	22.6607	9.84685	-1.20246	-2.12296	0.0004	0.0162755	yes	-0.434533708
ENSMUSG00000023913	ENSMUSG00000023913	Pla2g7	17:43865360-43923092	CREneg_MALE_PLACENTA	CREneg_FEMALE_PLACENTA	OK	140.384	332.835	1.24543	2.38727	5.00E-05	0.00292716	yes	2.370892089
ENSMUSG00000024008	ENSMUSG00000024008	Cpne5	17:29374529-29457141	CREneg_MALE_PLACENTA	CREneg_FEMALE_PLACENTA	OK	1.48371	0.63005	-1.23567	-1.44747	0.00115	0.0361439	yes	-0.424645245
ENSMUSG00000024134	ENSMUSG00000024134	Six2	17:85991704-85995702	CREneg_MALE_PLACENTA	CREneg_FEMALE_PLACENTA	OK	2.36217	0.660643	-1.83817	-2.25863	5.00E-05	0.00292716	yes	-0.279676318
ENSMUSG00000024164	ENSMUSG00000024164	C3	17:57496491-57535136	CREneg_MALE_PLACENTA	CREneg_FEMALE_PLACENTA	OK	2.34629	9.0343	1.94503	2.97314	5.00E-05	0.00292716	yes	3.85045784
ENSMUSG00000024177	ENSMUSG00000024177	Nme4	17:26310707-26314576	CREneg_MALE_PLACENTA	CREneg_FEMALE_PLACENTA	OK	2.35809	0.883226	-1.41676	-1.68353	0.00095	0.0315252	yes	-0.374552537
ENSMUSG00000024245	ENSMUSG00000024245	Tmem178	17:81250970-81309245	CREneg_MALE_PLACENTA	CREneg_FEMALE_PLACENTA	OK	1.69717	16.1137	3.24709	4.49869	5.00E-05	0.00292716	yes	9.49448666
ENSMUSG00000024365	ENSMUSG00000024365	Cyp21a1	17:34990368-35023535	CREneg_MALE_PLACENTA	CREneg_FEMALE_PLACENTA	OK	0.824352	3.98772	2.27423	2.64629	5.00E-05	0.00292716	yes	4.837393838
ENSMUSG00000024371	ENSMUSG00000024371	C2	17:35075349-35117241	CREneg_MALE_PLACENTA	CREneg_FEMALE_PLACENTA	OK	6.87548	15.4306	1.16626	1.58876	0.00025	0.0113233	yes	2.244291387
ENSMUSG00000024503	ENSMUSG00000024503	Spink1	18:43861146-43870622	CREneg_MALE_PLACENTA	CREneg_FEMALE_PLACENTA	OK	18.7106	40.2281	1.10435	1.58832	0.0015	0.0440389	yes	2.150019881
ENSMUSG00000024827	ENSMUSG00000024827	Gldc	19:30075846-30152829	CREneg_MALE_PLACENTA	CREneg_FEMALE_PLACENTA	OK	0.889456	2.47972	1.47918	2.25149	5.00E-05	0.00292716	yes	2.787902292
ENSMUSG00000024907	ENSMUSG00000024907	Gal	19:3459914-3464544	CREneg_MALE_PLACENTA	CREneg_FEMALE_PLACENTA	OK	0.441055	2.62127	2.57124	2.45831	5.00E-05	0.00292716	yes	5.943200283
ENSMUSG00000025127	ENSMUSG00000025127	Gcgr	11:120416802-120429812	CREneg_MALE_PLACENTA	CREneg_FEMALE_PLACENTA	OK	15.2218	6.81313	-1.15975	-2.13135	0.0001	0.00538791	yes	-0.44759009
ENSMUSG00000025128	ENSMUSG00000025128	Bhlhe22	3:18106574-18111681	CREneg_MALE_PLACENTA	CREneg_FEMALE_PLACENTA	OK	0.324027	1.36412	2.07379	2.39543	5.00E-05	0.00292716	yes	4.209911776
ENSMUSG00000025176	ENSMUSG00000025176	Hoga1	19:42034048-42059392	CREneg_MALE_PLACENTA	CREneg_FEMALE_PLACENTA	OK	1.9288	4.96396	1.36379	1.60777	0.0018	0.0497206	yes	2.573603851
ENSMUSG00000025321	ENSMUSG00000025321	Itgb8	12:119121756-119202537	CREneg_MALE_PLACENTA	CREneg_FEMALE_PLACENTA	OK	3.43308	10.2897	1.58362	3.21276	5.00E-05	0.00292716	yes	2.997209647
ENSMUSG00000025329	ENSMUSG00000025329	Padi1	4:140538303-140573089	CREneg_MALE_PLACENTA	CREneg_FEMALE_PLACENTA	OK	0.661909	1.78779	1.43348	2.00382	0.00025	0.0113233	yes	2.700974464
ENSMUSG00000025427	ENSMUSG00000025427	Ark2c	18:77543805-77652857	CREneg_MALE_PLACENTA	CREneg_FEMALE_PLACENTA	OK	0.409119	0.9863	1.26951	1.14977	0.00085	0.0290422	yes	2.410796708
ENSMUSG00000025467	ENSMUSG00000025467	Prap1	7:139673307-139682354	CREneg_MALE_PLACENTA	CREneg_FEMALE_PLACENTA	OK	25.3368	62.344	1.29902	2.3362	5.00E-05	0.00292716	yes	2.460616801
ENSMUSG00000025475	ENSMUSG00000025475	Adgra1	7:139414089-139458004	CREneg_MALE_PLACENTA	CREneg_FEMALE_PLACENTA	OK	0.0583873	0.317096	2.44119	1.27488	0.0015	0.0440389	yes	5.43089511
ENSMUSG00000025515	ENSMUSG00000025515	Muc2	7:141276582-141308430	CREneg_MALE_PLACENTA	CREneg_FEMALE_PLACENTA	OK	0.0300091	0.288346	3.26433	3.43897	5.00E-05	0.00292716	yes	9.608625032
ENSMUSG00000025557	ENSMUSG00000025557	Slc15a1	14:121697032-121742664	CREneg_MALE_PLACENTA	CREneg_FEMALE_PLACENTA	OK	0.23061	0.763157	1.72652	1.86171	0.0005	0.0196513	yes	3.309286046
ENSMUSG00000026068	ENSMUSG00000026068	Il18rap	1:40554521-40590865	CREneg_MALE_PLACENTA	CREneg_FEMALE_PLACENTA	OK	0.395551	1.18677	1.58511	2.0654	5.00E-05	0.00292716	yes	3.000306732
ENSMUSG00000026205	ENSMUSG00000026205	Slc23a3	1:75102184-75110534	CREneg_MALE_PLACENTA	CREneg_FEMALE_PLACENTA	OK	3.55521	13.7551	1.95195	2.7994	5.00E-05	0.00292716	yes	3.868971228
ENSMUSG00000026241	ENSMUSG00000026241	Nppc	1:86594012-86598293	CREneg_MALE_PLACENTA	CREneg_FEMALE_PLACENTA	OK	35.9715	12.353	-1.54199	-2.90641	5.00E-05	0.00292716	yes	-0.343411439
ENSMUSG00000026304	ENSMUSG00000026304	Rab17	1:90885854-90897383	CREneg_MALE_PLACENTA	CREneg_FEMALE_PLACENTA	OK	1.60452	4.93141	1.61985	1.83352	0.00015	0.00739146	yes	3.073430795
ENSMUSG00000026360	ENSMUSG00000026360	Rgs2	1:143814231-143879899	CREneg_MALE_PLACENTA	CREneg_FEMALE_PLACENTA	OK	5.81206	2.81816	-1.0443	-1.47869	0.0004	0.0162755	yes	-0.484880117
ENSMUSG00000026442	ENSMUSG00000026442	Nfasc	1:132492427-132669535	CREneg_MALE_PLACENTA	CREneg_FEMALE_PLACENTA	OK	0.0706268	0.440297	2.64019	0.815528	5.00E-05	0.00292716	yes	6.234137606
ENSMUSG00000026638	ENSMUSG00000026638	Irf6	1:192834862-192884011	CREneg_MALE_PLACENTA	CREneg_FEMALE_PLACENTA	OK	2.63904	7.44766	1.49678	1.96773	0.00115	0.0361439	yes	2.822121302
ENSMUSG00000026674	ENSMUSG00000026674	Ddr2	1:169796914-169938331	CREneg_MALE_PLACENTA	CREneg_FEMALE_PLACENTA	OK	2.58212	5.79937	1.16734	1.5061	5.00E-05	0.00292716	yes	2.24597209
ENSMUSG00000026675	ENSMUSG00000026675	Hsd17b7	1:169777103-169796810	CREneg_MALE_PLACENTA	CREneg_FEMALE_PLACENTA	OK	15.5525	6.59409	-1.2379	-2.45873	5.00E-05	0.00292716	yes	-0.42398937
ENSMUSG00000026822	ENSMUSG00000026822	Lcn2	2:32274644-32278264	CREneg_MALE_PLACENTA	CREneg_FEMALE_PLACENTA	OK	8.35255	19.4308	1.21806	2.11742	5.00E-05	0.00292716	yes	2.326336831
ENSMUSG00000026955	ENSMUSG00000026955	Sapcd2	2:25262332-25268225	CREneg_MALE_PLACENTA	CREneg_FEMALE_PLACENTA	OK	0.392738	2.46518	2.65005	1.38898	0.0002	0.00952039	yes	6.27689032
ENSMUSG00000027188	ENSMUSG00000027188	Pamr1	2:102380356-102473386	CREneg_MALE_PLACENTA	CREneg_FEMALE_PLACENTA	OK	6.18592	16.5647	1.42105	2.80216	5.00E-05	0.00292716	yes	2.677803318
ENSMUSG00000027249	ENSMUSG00000027249	F2	2:91455664-91466759	CREneg_MALE_PLACENTA	CREneg_FEMALE_PLACENTA	OK	10.8205	33.7996	1.64324	2.48528	5.00E-05	0.00292716	yes	3.123665566
ENSMUSG00000027253	ENSMUSG00000027253	Lrp4	2:91287855-91344124	CREneg_MALE_PLACENTA	CREneg_FEMALE_PLACENTA	OK	0.820815	2.24568	1.45203	2.38882	5.00E-05	0.00292716	yes	2.735927499
ENSMUSG00000027313	ENSMUSG00000027313	Chac1	2:119181709-119184862	CREneg_MALE_PLACENTA	CREneg_FEMALE_PLACENTA	OK	1.19214	2.7249	1.19264	1.62285	0.001	0.0327412	yes	2.285706241
ENSMUSG00000027359	ENSMUSG00000027359	Slc27a2	2:126394152-126430163	CREneg_MALE_PLACENTA	CREneg_FEMALE_PLACENTA	OK	2.10321	5.63047	1.42066	1.87407	0.0001	0.00538791	yes	2.677079532
ENSMUSG00000027456	ENSMUSG00000027456	Sdcbp2	2:151414541-151431925	CREneg_MALE_PLACENTA	CREneg_FEMALE_PLACENTA	OK	0.774815	2.07261	1.41952	1.74836	0.0009	0.0302758	yes	2.674964972
ENSMUSG00000027562	ENSMUSG00000027562	Car2	3:14951332-14965830	CREneg_MALE_PLACENTA	CREneg_FEMALE_PLACENTA	OK	267.061	57.0905	-2.22585	-4.66994	5.00E-05	0.00292716	yes	-0.21377277
ENSMUSG00000027568	ENSMUSG00000027568	Ntsr1	2:180138858-180192975	CREneg_MALE_PLACENTA	CREneg_FEMALE_PLACENTA	OK	0.967652	3.12737	1.69239	2.54299	5.00E-05	0.00292716	yes	3.231916668
ENSMUSG00000027579	ENSMUSG00000027579	Srms	2:180847354-180857589	CREneg_MALE_PLACENTA	CREneg_FEMALE_PLACENTA	OK	1.17763	0.285377	-2.04495	-2.35434	5.00E-05	0.00292716	yes	-0.242330853
ENSMUSG00000027744	ENSMUSG00000027744	Stoml3	3:53396073-53415923	CREneg_MALE_PLACENTA	CREneg_FEMALE_PLACENTA	OK	0.443453	0.111296	-1.99438	-1.70646	0.0004	0.0162755	yes	-0.250975771
ENSMUSG00000027796	ENSMUSG00000027796	Smad9	3:54663002-54708678	CREneg_MALE_PLACENTA	CREneg_FEMALE_PLACENTA	OK	0.432683	1.16583	1.42997	1.78363	0.00065	0.0238277	yes	2.694411124
ENSMUSG00000027871	ENSMUSG00000027871	Hsd3b1	3:98751237-98848886	CREneg_MALE_PLACENTA	CREneg_FEMALE_PLACENTA	OK	1.76725	27.379	3.95349	4.67867	5.00E-05	0.00292716	yes	15.49241341
ENSMUSG00000027955	ENSMUSG00000027955	Gask1b	3:79761710-79853587	CREneg_MALE_PLACENTA	CREneg_FEMALE_PLACENTA	OK	1.28147	3.17036	1.30685	1.80197	5.00E-05	0.00292716	yes	2.474007716
ENSMUSG00000028001	ENSMUSG00000028001	Fga	3:82933382-82940934	CREneg_MALE_PLACENTA	CREneg_FEMALE_PLACENTA	OK	22.5155	99.0524	2.13727	3.11741	5.00E-05	0.00292716	yes	4.399287846
ENSMUSG00000028064	ENSMUSG00000028064	Sema4a	3:88343265-88368489	CREneg_MALE_PLACENTA	CREneg_FEMALE_PLACENTA	OK	3.06787	6.76915	1.14174	1.02191	0.00135	0.0406077	yes	2.206469798
ENSMUSG00000028211	ENSMUSG00000028211	Trp53inp1	4:11156430-11174379	CREneg_MALE_PLACENTA	CREneg_FEMALE_PLACENTA	OK	14.4934	30.8272	1.08881	2.52083	5.00E-05	0.00292716	yes	2.126985208
ENSMUSG00000028270	ENSMUSG00000028270	Gbp2	3:142326362-142343769	CREneg_MALE_PLACENTA	CREneg_FEMALE_PLACENTA	OK	4.30578	9.72426	1.17531	2.2199	5.00E-05	0.00292716	yes	2.258414036
ENSMUSG00000028339	ENSMUSG00000028339	Col15a1	4:47197486-47313167	CREneg_MALE_PLACENTA	CREneg_FEMALE_PLACENTA	OK	11.8826	4.01221	-1.56639	-2.06366	0.00015	0.00739146	yes	-0.337652232
ENSMUSG00000028525	ENSMUSG00000028525	Pde4b	4:101944739-102464456	CREneg_MALE_PLACENTA	CREneg_FEMALE_PLACENTA	OK	2.00485	4.18269	1.06094	1.81006	5.00E-05	0.00292716	yes	2.086290419
ENSMUSG00000028644	ENSMUSG00000028644	Ermap	4:119031559-119047208	CREneg_MALE_PLACENTA	CREneg_FEMALE_PLACENTA	OK	5.27188	1.52615	-1.78842	-2.90202	5.00E-05	0.00292716	yes	-0.289488913
ENSMUSG00000028655	ENSMUSG00000028655	Mfsd2a	4:122840642-122854981	CREneg_MALE_PLACENTA	CREneg_FEMALE_PLACENTA	OK	29.7691	14.5432	-1.03347	-1.883	5.00E-05	0.00292716	yes	-0.488533703
ENSMUSG00000028883	ENSMUSG00000028883	Sema3a	5:13170843-13652533	CREneg_MALE_PLACENTA	CREneg_FEMALE_PLACENTA	OK	0.449669	1.13804	1.33962	1.2726	0.00155	0.0449683	yes	2.530846485
ENSMUSG00000028885	ENSMUSG00000028885	Smpdl3b	4:132460276-132484563	CREneg_MALE_PLACENTA	CREneg_FEMALE_PLACENTA	OK	10.3043	5.13584	-1.00457	-1.89097	0.00015	0.00739146	yes	-0.498418665
ENSMUSG00000028965	ENSMUSG00000028965	Tnfrsf9	4:150999018-151030559	CREneg_MALE_PLACENTA	CREneg_FEMALE_PLACENTA	OK	449.658	102.077	-2.13917	-4.51976	5.00E-05	0.00292716	yes	-0.227010353
ENSMUSG00000029108	ENSMUSG00000029108	Pcdh7	5:57727420-58290572	CREneg_MALE_PLACENTA	CREneg_FEMALE_PLACENTA	OK	0.660598	1.61951	1.29372	1.77166	5.00E-05	0.00292716	yes	2.451593866
ENSMUSG00000029120	ENSMUSG00000029120	Ppp2r2c	5:37025856-37112422	CREneg_MALE_PLACENTA	CREneg_FEMALE_PLACENTA	OK	19.18	7.58109	-1.33912	-2.74908	5.00E-05	0.00292716	yes	-0.39526168
ENSMUSG00000029151	ENSMUSG00000029151	Slc30a3	5:31243449-31269870	CREneg_MALE_PLACENTA	CREneg_FEMALE_PLACENTA	OK	6.76397	26.559	1.97326	3.06015	5.00E-05	0.00292716	yes	3.926543827
ENSMUSG00000029154	ENSMUSG00000029154	Cwh43	5:73563417-73610778	CREneg_MALE_PLACENTA	CREneg_FEMALE_PLACENTA	OK	0.291721	0.823667	1.49747	1.55198	0.0016	0.0457423	yes	2.823471365
ENSMUSG00000029273	ENSMUSG00000029273	Sult1d1	5:87702503-87716886	CREneg_MALE_PLACENTA	CREneg_FEMALE_PLACENTA	OK	0.0791967	0.384439	2.27924	1.70433	5.00E-05	0.00292716	yes	4.854221699
ENSMUSG00000029322	ENSMUSG00000029322	Plac8	5:100701590-100774347	CREneg_MALE_PLACENTA	CREneg_FEMALE_PLACENTA	OK	477.274	190.392	-1.32584	-2.99313	5.00E-05	0.00292716	yes	-0.398916859
ENSMUSG00000029361	ENSMUSG00000029361	Nos1	5:117919096-118096905	CREneg_MALE_PLACENTA	CREneg_FEMALE_PLACENTA	OK	2.76127	1.28451	-1.10411	-2.06901	5.00E-05	0.00292716	yes	-0.465189359
ENSMUSG00000029368	ENSMUSG00000029368	Alb	5:90608755-90624461	CREneg_MALE_PLACENTA	CREneg_FEMALE_PLACENTA	OK	16.6577	50.6187	1.60348	2.40334	5.00E-05	0.00292716	yes	3.038754237
ENSMUSG00000029380	ENSMUSG00000029380	Cxcl1	5:91039099-91040974	CREneg_MALE_PLACENTA	CREneg_FEMALE_PLACENTA	OK	4.40313	1.06823	-2.04331	-2.45395	0.0001	0.00538791	yes	-0.242606482
ENSMUSG00000029646	ENSMUSG00000029646	Cdx2	5:147237614-147244080	CREneg_MALE_PLACENTA	CREneg_FEMALE_PLACENTA	OK	23.1228	7.40768	-1.64222	-3.11792	5.00E-05	0.00292716	yes	-0.320363124
ENSMUSG00000029650	ENSMUSG00000029650	Slc46a3	5:147815246-147831625	CREneg_MALE_PLACENTA	CREneg_FEMALE_PLACENTA	OK	3.9153	10.5238	1.42645	2.09838	5.00E-05	0.00292716	yes	2.687845103
ENSMUSG00000029664	ENSMUSG00000029664	Tfpi2	6:3962594-3988919	CREneg_MALE_PLACENTA	CREneg_FEMALE_PLACENTA	OK	285.498	617.403	1.11273	2.46434	5.00E-05	0.00292716	yes	2.162544769
ENSMUSG00000029811	ENSMUSG00000029811	Aoc1	6:48810751-48886122	CREneg_MALE_PLACENTA	CREneg_FEMALE_PLACENTA	OK	42.5365	97.219	1.19254	2.19107	5.00E-05	0.00292716	yes	2.285547813
ENSMUSG00000029813	ENSMUSG00000029813	Aoc1l2	6:48906828-48910621	CREneg_MALE_PLACENTA	CREneg_FEMALE_PLACENTA	OK	57.1152	418.036	2.87168	4.92522	5.00E-05	0.00292716	yes	7.319169721
ENSMUSG00000029843	ENSMUSG00000029843	Slc13a4	6:35244891-35287886	CREneg_MALE_PLACENTA	CREneg_FEMALE_PLACENTA	OK	54.1421	25.9315	-1.06204	-2.3617	5.00E-05	0.00292716	yes	-0.478954329
ENSMUSG00000029998	ENSMUSG00000029998	Pcyox1	6:86362987-86374136	CREneg_MALE_PLACENTA	CREneg_FEMALE_PLACENTA	OK	41.681	96.4216	1.20997	2.22448	5.00E-05	0.00292716	yes	2.313328263
ENSMUSG00000030000	ENSMUSG00000030000	Add2	6:86005662-86101391	CREneg_MALE_PLACENTA	CREneg_FEMALE_PLACENTA	OK	2.39665	8.47429	1.82208	2.64721	5.00E-05	0.00292716	yes	3.535906191
ENSMUSG00000030049	ENSMUSG00000030049	Gkn2	6:87350338-87356479	CREneg_MALE_PLACENTA	CREneg_FEMALE_PLACENTA	OK	48.6323	123.372	1.34303	2.62917	5.00E-05	0.00292716	yes	2.53683555
ENSMUSG00000030050	ENSMUSG00000030050	Gkn1	6:87322631-87327924	CREneg_MALE_PLACENTA	CREneg_FEMALE_PLACENTA	OK	15.2898	33.6443	1.13779	2.08208	5.00E-05	0.00292716	yes	2.200436898
ENSMUSG00000030108	ENSMUSG00000030108	Slc6a13	6:121270768-121314692	CREneg_MALE_PLACENTA	CREneg_FEMALE_PLACENTA	OK	1.88958	0.278053	-2.76464	-3.07045	5.00E-05	0.00292716	yes	-0.147150056
ENSMUSG00000030114	ENSMUSG00000030114	Klrg1	6:122247554-122259841	CREneg_MALE_PLACENTA	CREneg_FEMALE_PLACENTA	OK	1.4444	0.532691	-1.4391	-1.55197	0.0011	0.0352503	yes	-0.3687973
ENSMUSG00000030162	ENSMUSG00000030162	Olr1	6:129453484-129484128	CREneg_MALE_PLACENTA	CREneg_FEMALE_PLACENTA	OK	82.6489	38.355	-1.10758	-2.21751	5.00E-05	0.00292716	yes	-0.46407182
ENSMUSG00000030208	ENSMUSG00000030208	Emp1	6:135339542-135360171	CREneg_MALE_PLACENTA	CREneg_FEMALE_PLACENTA	OK	24.4277	58.9426	1.27079	2.67358	5.00E-05	0.00292716	yes	2.412936585
ENSMUSG00000030278	ENSMUSG00000030278	Cidec	6:113401594-113414560	CREneg_MALE_PLACENTA	CREneg_FEMALE_PLACENTA	OK	1.18454	6.11064	2.367	2.57306	5.00E-05	0.00292716	yes	5.158673003
ENSMUSG00000030310	ENSMUSG00000030310	Slc6a1	6:114259595-114294493	CREneg_MALE_PLACENTA	CREneg_FEMALE_PLACENTA	OK	0.295167	0.0495913	-2.57337	-1.09626	5.00E-05	0.00292716	yes	-0.16801128
ENSMUSG00000030513	ENSMUSG00000030513	Pcsk6	7:65508986-65724335	CREneg_MALE_PLACENTA	CREneg_FEMALE_PLACENTA	OK	7.64822	2.96971	-1.3648	-2.0413	5.00E-05	0.00292716	yes	-0.388288262
ENSMUSG00000030560	ENSMUSG00000030560	Ctsc	7:87927292-87960096	CREneg_MALE_PLACENTA	CREneg_FEMALE_PLACENTA	OK	7.98935	23.7647	1.57267	2.45992	5.00E-05	0.00292716	yes	2.974547053
ENSMUSG00000030732	ENSMUSG00000030732	Chrdl2	7:99655378-99683935	CREneg_MALE_PLACENTA	CREneg_FEMALE_PLACENTA	OK	4.37816	0.483457	-3.17886	-3.7932	5.00E-05	0.00292716	yes	-0.110425097
ENSMUSG00000030737	ENSMUSG00000030737	Slco2b1	7:99306645-99361984	CREneg_MALE_PLACENTA	CREneg_FEMALE_PLACENTA	OK	0.851209	2.26026	1.40891	1.79209	5.00E-05	0.00292716	yes	2.655364661
ENSMUSG00000030748	ENSMUSG00000030748	Il4ra	7:125151291-125178646	CREneg_MALE_PLACENTA	CREneg_FEMALE_PLACENTA	OK	8.44989	18.6532	1.14242	2.37685	5.00E-05	0.00292716	yes	2.207510041
ENSMUSG00000030786	ENSMUSG00000030786	Itgam	7:127661811-127727332	CREneg_MALE_PLACENTA	CREneg_FEMALE_PLACENTA	OK	0.349048	1.09036	1.64331	1.93994	5.00E-05	0.00292716	yes	3.12381713
ENSMUSG00000030895	ENSMUSG00000030895	Hpx	7:105240819-105249344	CREneg_MALE_PLACENTA	CREneg_FEMALE_PLACENTA	OK	0.944057	3.00996	1.6728	1.6424	0.001	0.0327412	yes	3.188327879
ENSMUSG00000031165	ENSMUSG00000031165	Was	X:7947691-7956737	CREneg_MALE_PLACENTA	CREneg_FEMALE_PLACENTA	OK	4.12349	1.77096	-1.21934	-1.85752	5.00E-05	0.00292716	yes	-0.42947915
ENSMUSG00000031382	ENSMUSG00000031382	Asb11	X:163219989-163242166	CREneg_MALE_PLACENTA	CREneg_FEMALE_PLACENTA	OK	2.40567	6.53657	1.44209	1.80622	0.0008	0.0278184	yes	2.717142068
ENSMUSG00000031430	ENSMUSG00000031430	Vsig1	X:139808356-139840221	CREneg_MALE_PLACENTA	CREneg_FEMALE_PLACENTA	OK	0.0364662	0.327713	3.1678	1.99738	0.00025	0.0113233	yes	8.986753309
ENSMUSG00000031530	ENSMUSG00000031530	Dusp4	8:35274450-35287048	CREneg_MALE_PLACENTA	CREneg_FEMALE_PLACENTA	OK	9.60951	21.0058	1.12825	2.39039	5.00E-05	0.00292716	yes	2.185934239
ENSMUSG00000031596	ENSMUSG00000031596	Slc7a2	8:41315432-41375345	CREneg_MALE_PLACENTA	CREneg_FEMALE_PLACENTA	OK	11.8076	5.10376	-1.21008	-2.2999	5.00E-05	0.00292716	yes	-0.432244646
ENSMUSG00000031636	ENSMUSG00000031636	Pdlim3	8:46338497-46372585	CREneg_MALE_PLACENTA	CREneg_FEMALE_PLACENTA	OK	2.188	5.12816	1.22883	1.861	0.0003	0.0129026	yes	2.343768373
ENSMUSG00000031740	ENSMUSG00000031740	Mmp2	8:93553918-93645907	CREneg_MALE_PLACENTA	CREneg_FEMALE_PLACENTA	OK	5.70952	12.2967	1.10682	1.91346	5.00E-05	0.00292716	yes	2.153704026
ENSMUSG00000031845	ENSMUSG00000031845	Bco1	8:117822175-117860459	CREneg_MALE_PLACENTA	CREneg_FEMALE_PLACENTA	OK	1.70876	0.674957	-1.34008	-1.72137	0.00085	0.0290422	yes	-0.394998752
ENSMUSG00000031870	ENSMUSG00000031870	Pgr	9:8544142-8968612	CREneg_MALE_PLACENTA	CREneg_FEMALE_PLACENTA	OK	4.78332	10.0268	1.06779	2.06004	0.0001	0.00538791	yes	2.096219801
ENSMUSG00000031877	ENSMUSG00000031877	Ces2g	8:105688349-105696169	CREneg_MALE_PLACENTA	CREneg_FEMALE_PLACENTA	OK	0.0704402	0.295429	2.06834	2.01151	0.0003	0.0129026	yes	4.194038195
ENSMUSG00000031891	ENSMUSG00000031891	Hsd11b2	8:106245386-106250620	CREneg_MALE_PLACENTA	CREneg_FEMALE_PLACENTA	OK	6.8549	1.38315	-2.30918	-2.93921	5.00E-05	0.00292716	yes	-0.201775092
ENSMUSG00000031937	ENSMUSG00000031937	Vstm5	9:15150340-15170712	CREneg_MALE_PLACENTA	CREneg_FEMALE_PLACENTA	OK	7.60285	2.67933	-1.50467	-2.47235	5.00E-05	0.00292716	yes	-0.35241079
ENSMUSG00000031952	ENSMUSG00000031952	Chst5	8:112615767-112637079	CREneg_MALE_PLACENTA	CREneg_FEMALE_PLACENTA	OK	1.5139	4.07588	1.42884	1.80951	0.00075	0.026455	yes	2.692301536
ENSMUSG00000031972	ENSMUSG00000031972	Acta1	8:124618507-124621490	CREneg_MALE_PLACENTA	CREneg_FEMALE_PLACENTA	OK	1.05072	2.59966	1.30695	1.61519	0.00115	0.0361439	yes	2.474179207
ENSMUSG00000032006	ENSMUSG00000032006	Pdgfd	9:6168583-6378850	CREneg_MALE_PLACENTA	CREneg_FEMALE_PLACENTA	OK	1.00807	2.26553	1.16824	1.75765	0.00135	0.0406077	yes	2.247373638
ENSMUSG00000032080	ENSMUSG00000032080	Apoa4	9:46151138-46154827	CREneg_MALE_PLACENTA	CREneg_FEMALE_PLACENTA	OK	143.249	465.177	1.69925	2.13765	5.00E-05	0.00292716	yes	3.247320993
ENSMUSG00000032226	ENSMUSG00000032226	Gcnt3	9:69938777-69945370	CREneg_MALE_PLACENTA	CREneg_FEMALE_PLACENTA	OK	0.742371	1.63957	1.14311	1.65542	0.0011	0.0352503	yes	2.208566083
ENSMUSG00000032315	ENSMUSG00000032315	Cyp1a1	9:57595210-57611107	CREneg_MALE_PLACENTA	CREneg_FEMALE_PLACENTA	OK	0.611153	0.103057	-2.5681	-2.57203	5.00E-05	0.00292716	yes	-0.168626128
ENSMUSG00000032350	ENSMUSG00000032350	Gclc	9:77661816-77701767	CREneg_MALE_PLACENTA	CREneg_FEMALE_PLACENTA	OK	7.87709	27.4409	1.80059	3.78569	5.00E-05	0.00292716	yes	3.483626615
ENSMUSG00000032394	ENSMUSG00000032394	Igdcc3	9:65048470-65093154	CREneg_MALE_PLACENTA	CREneg_FEMALE_PLACENTA	OK	1.29588	0.114661	-3.49848	-3.62115	5.00E-05	0.00292716	yes	-0.088481521
ENSMUSG00000032454	ENSMUSG00000032454	Rbp2	9:98368167-98391834	CREneg_MALE_PLACENTA	CREneg_FEMALE_PLACENTA	OK	8.55995	22.2396	1.37746	1.8255	0.0009	0.0302758	yes	2.598105473
ENSMUSG00000032487	ENSMUSG00000032487	Ptgs2	1:149975781-149983978	CREneg_MALE_PLACENTA	CREneg_FEMALE_PLACENTA	OK	3.48996	8.55369	1.29334	2.22041	5.00E-05	0.00292716	yes	2.450948211
ENSMUSG00000032561	ENSMUSG00000032561	Acp3	9:104165449-104214947	CREneg_MALE_PLACENTA	CREneg_FEMALE_PLACENTA	OK	0.766485	1.61595	1.07605	1.53032	0.0012	0.037238	yes	2.108255912
ENSMUSG00000032578	ENSMUSG00000032578	Cish	9:107169462-107185172	CREneg_MALE_PLACENTA	CREneg_FEMALE_PLACENTA	OK	3.00598	6.8869	1.19602	1.68029	5.00E-05	0.00292716	yes	2.291067557
ENSMUSG00000032758	ENSMUSG00000032758	Kap	6:133826813-133830725	CREneg_MALE_PLACENTA	CREneg_FEMALE_PLACENTA	OK	2.33693	10.4433	2.1599	2.53625	5.00E-05	0.00292716	yes	4.468838785
ENSMUSG00000033207	ENSMUSG00000033207	Mamdc2	19:23279972-23425806	CREneg_MALE_PLACENTA	CREneg_FEMALE_PLACENTA	OK	1.77004	5.88597	1.7335	2.85752	5.00E-05	0.00292716	yes	3.32533572
ENSMUSG00000033420	ENSMUSG00000033420	Antxr1	6:87096886-87312803	CREneg_MALE_PLACENTA	CREneg_FEMALE_PLACENTA	OK	10.9925	29.1963	1.40927	3.11184	5.00E-05	0.00292716	yes	2.656027345
ENSMUSG00000033688	ENSMUSG00000033688	Inhca	9:103127719-103182281	CREneg_MALE_PLACENTA	CREneg_FEMALE_PLACENTA	OK	7.67444	25.1179	1.71059	1.98144	5.00E-05	0.00292716	yes	3.272946454
ENSMUSG00000033697	ENSMUSG00000033697	Arhgap39	15:76594822-76702370	CREneg_MALE_PLACENTA	CREneg_FEMALE_PLACENTA	OK	11.9334	5.95733	-1.00227	-1.14926	0.00115	0.0361439	yes	-0.499213897
ENSMUSG00000033831	ENSMUSG00000033831	Fgb	3:82947447-82957170	CREneg_MALE_PLACENTA	CREneg_FEMALE_PLACENTA	OK	9.67516	49.4064	2.35234	3.39024	5.00E-05	0.00292716	yes	5.106518387
ENSMUSG00000033860	ENSMUSG00000033860	Fgg	3:82744534-82922356	CREneg_MALE_PLACENTA	CREneg_FEMALE_PLACENTA	OK	15.2739	68.4275	2.16351	3.0014	5.00E-05	0.00292716	yes	4.48003499
ENSMUSG00000033965	ENSMUSG00000033965	Slc16a2	X:102741019-102866661	CREneg_MALE_PLACENTA	CREneg_FEMALE_PLACENTA	OK	0.60908	2.32396	1.93188	2.53897	5.00E-05	0.00292716	yes	3.815520823
ENSMUSG00000034009	ENSMUSG00000034009	Rxfp1	3:79548917-79645187	CREneg_MALE_PLACENTA	CREneg_FEMALE_PLACENTA	OK	0.33455	0.892578	1.41576	1.67604	0.00065	0.0238277	yes	2.668002466
ENSMUSG00000034127	ENSMUSG00000034127	Tspan8	10:115638319-115705463	CREneg_MALE_PLACENTA	CREneg_FEMALE_PLACENTA	OK	8.8689	28.1892	1.66831	2.42932	5.00E-05	0.00292716	yes	3.178420492
ENSMUSG00000034413	ENSMUSG00000034413	Neurl1b	17:26633802-26665323	CREneg_MALE_PLACENTA	CREneg_FEMALE_PLACENTA	OK	1.84122	0.634267	-1.5375	-1.76427	5.00E-05	0.00292716	yes	-0.344481879
ENSMUSG00000034457	ENSMUSG00000034457	Eda2r	X:96377445-96420822	CREneg_MALE_PLACENTA	CREneg_FEMALE_PLACENTA	OK	0.419137	1.10201	1.39465	1.69225	0.0006	0.0224565	yes	2.629247584
ENSMUSG00000034584	ENSMUSG00000034584	Exph5	9:53212969-53288814	CREneg_MALE_PLACENTA	CREneg_FEMALE_PLACENTA	OK	0.420639	1.49282	1.82738	2.65362	5.00E-05	0.00292716	yes	3.548919869
ENSMUSG00000034614	ENSMUSG00000034614	Pik3ip1	11:3238873-3292971	CREneg_MALE_PLACENTA	CREneg_FEMALE_PLACENTA	OK	9.90681	21.0468	1.08711	1.60825	0.00015	0.00739146	yes	2.12448035
ENSMUSG00000034918	ENSMUSG00000034918	Cdhr2	13:54849273-54884475	CREneg_MALE_PLACENTA	CREneg_FEMALE_PLACENTA	OK	2.95466	7.85844	1.41125	2.03576	0.0001	0.00538791	yes	2.659675063
ENSMUSG00000034919	ENSMUSG00000034919	Ttc22	4:106479628-106497386	CREneg_MALE_PLACENTA	CREneg_FEMALE_PLACENTA	OK	0.539699	1.68227	1.64018	1.80404	0.0004	0.0162755	yes	3.117047197
ENSMUSG00000035095	ENSMUSG00000035095	Fam167a	14:63665992-63702947	CREneg_MALE_PLACENTA	CREneg_FEMALE_PLACENTA	OK	4.38185	9.05011	1.0464	2.05225	5.00E-05	0.00292716	yes	2.065369634
ENSMUSG00000035239	ENSMUSG00000035239	Neu3	7:99460645-99477624	CREneg_MALE_PLACENTA	CREneg_FEMALE_PLACENTA	OK	1.02036	2.52708	1.3084	1.80633	0.0001	0.00538791	yes	2.476667164
ENSMUSG00000035413	ENSMUSG00000035413	Tmem98	11:80701000-80712859	CREneg_MALE_PLACENTA	CREneg_FEMALE_PLACENTA	OK	2.5314	5.411	1.09596	1.6808	0.00095	0.0315252	yes	2.137552716
ENSMUSG00000035582	ENSMUSG00000035582	Gdpd4	7:97569161-97698870	CREneg_MALE_PLACENTA	CREneg_FEMALE_PLACENTA	OK	0.131191	0.435306	1.73036	1.74912	0.00065	0.0238277	yes	3.318106057
ENSMUSG00000035805	ENSMUSG00000035805	Mlc1	15:88840086-88863210	CREneg_MALE_PLACENTA	CREneg_FEMALE_PLACENTA	OK	0.661537	0.200349	-1.7233	-1.88585	0.00025	0.0113233	yes	-0.302855182
ENSMUSG00000035863	ENSMUSG00000035863	Palm	10:79629405-79656730	CREneg_MALE_PLACENTA	CREneg_FEMALE_PLACENTA	OK	27.3739	13.2937	-1.04206	-2.03505	5.00E-05	0.00292716	yes	-0.48563355
ENSMUSG00000035964	ENSMUSG00000035964	Tmem59l	8:70936516-70940008	CREneg_MALE_PLACENTA	CREneg_FEMALE_PLACENTA	OK	9.1719	4.22074	-1.11972	-1.88969	0.00015	0.00739146	yes	-0.46018313
ENSMUSG00000036446	ENSMUSG00000036446	Lum	10:97400989-97408565	CREneg_MALE_PLACENTA	CREneg_FEMALE_PLACENTA	OK	90.5956	216.527	1.25704	2.90705	5.00E-05	0.00292716	yes	2.390048675
ENSMUSG00000036800	ENSMUSG00000036800	Fam135b	15:71303457-71601341	CREneg_MALE_PLACENTA	CREneg_FEMALE_PLACENTA	OK	0.903368	2.97345	1.71875	1.69086	5.00E-05	0.00292716	yes	3.291510956
ENSMUSG00000036923	ENSMUSG00000036923	Stox1	10:62494821-62561907	CREneg_MALE_PLACENTA	CREneg_FEMALE_PLACENTA	OK	2.78479	8.17041	1.55284	1.84496	0.0007	0.0251897	yes	2.933941286
ENSMUSG00000037025	ENSMUSG00000037025	Foxa2	2:147884796-147888889	CREneg_MALE_PLACENTA	CREneg_FEMALE_PLACENTA	OK	2.70108	6.77513	1.32671	1.91785	0.0001	0.00538791	yes	2.508300158
ENSMUSG00000037202	ENSMUSG00000037202	Prf1	10:61133611-61140459	CREneg_MALE_PLACENTA	CREneg_FEMALE_PLACENTA	OK	11.0724	4.18415	-1.40396	-2.40493	5.00E-05	0.00292716	yes	-0.377890459
ENSMUSG00000037224	ENSMUSG00000037224	Zfyve28	5:34352236-34445793	CREneg_MALE_PLACENTA	CREneg_FEMALE_PLACENTA	OK	0.362262	1.15687	1.67512	1.67532	0.00015	0.00739146	yes	3.193459159
ENSMUSG00000037362	ENSMUSG00000037362	Ccn3	15:54609097-54617435	CREneg_MALE_PLACENTA	CREneg_FEMALE_PLACENTA	OK	6.57259	14.1696	1.10827	2.13906	5.00E-05	0.00292716	yes	2.155869723
ENSMUSG00000037410	ENSMUSG00000037410	Tbc1d2b	9:90045121-90332172	CREneg_MALE_PLACENTA	CREneg_FEMALE_PLACENTA	OK	1.88249	3.77786	1.00493	1.5858	0.0005	0.0196513	yes	2.006846122
ENSMUSG00000037474	ENSMUSG00000037474	Dtl	1:191269467-191307656	CREneg_MALE_PLACENTA	CREneg_FEMALE_PLACENTA	OK	0.360354	0.121412	-1.5695	-1.70452	0.0005	0.0196513	yes	-0.336925143
ENSMUSG00000037624	ENSMUSG00000037624	Kcnk2	1:188940126-189134470	CREneg_MALE_PLACENTA	CREneg_FEMALE_PLACENTA	OK	1.16351	4.737	2.02549	2.76692	5.00E-05	0.00292716	yes	4.071301319
ENSMUSG00000037962	ENSMUSG00000037962	Rflna	5:125080284-125089611	CREneg_MALE_PLACENTA	CREneg_FEMALE_PLACENTA	OK	10.0486	1.99189	-2.33479	-3.62128	5.00E-05	0.00292716	yes	-0.198224886
ENSMUSG00000038065	ENSMUSG00000038065	Mturn	6:54657906-54680836	CREneg_MALE_PLACENTA	CREneg_FEMALE_PLACENTA	OK	1.11968	2.46603	1.1391	1.66402	5.00E-05	0.00292716	yes	2.202435852
ENSMUSG00000038204	ENSMUSG00000038204	Asb10	5:24737694-24745976	CREneg_MALE_PLACENTA	CREneg_FEMALE_PLACENTA	OK	2.2689	0.683046	-1.73194	-2.11758	5.00E-05	0.00292716	yes	-0.301046865
ENSMUSG00000038402	ENSMUSG00000038402	Foxf2	13:31809798-31815386	CREneg_MALE_PLACENTA	CREneg_FEMALE_PLACENTA	OK	2.82171	5.919	1.06878	1.66272	0.00165	0.0467627	yes	2.097658754
ENSMUSG00000038521	ENSMUSG00000038521	C1s1	6:124507303-124519318	CREneg_MALE_PLACENTA	CREneg_FEMALE_PLACENTA	OK	6.09157	43.1357	2.824	3.31338	5.00E-05	0.00292716	yes	7.081230117
ENSMUSG00000038552	ENSMUSG00000038552	Fndc4	5:31448528-31453424	CREneg_MALE_PLACENTA	CREneg_FEMALE_PLACENTA	OK	9.30615	3.71518	-1.32475	-2.08336	5.00E-05	0.00292716	yes	-0.399218366
ENSMUSG00000038642	ENSMUSG00000038642	Ctss	3:95434096-95463714	CREneg_MALE_PLACENTA	CREneg_FEMALE_PLACENTA	OK	6.54592	13.7803	1.07393	1.91577	0.00035	0.0146358	yes	2.105160164
ENSMUSG00000038732	ENSMUSG00000038732	Mboat1	13:30320471-30430700	CREneg_MALE_PLACENTA	CREneg_FEMALE_PLACENTA	OK	2.87657	6.53627	1.18412	1.81959	0.0001	0.00538791	yes	2.272247522
ENSMUSG00000038807	ENSMUSG00000038807	Rap1gap2	11:74274181-74501741	CREneg_MALE_PLACENTA	CREneg_FEMALE_PLACENTA	OK	0.966392	2.22533	1.20334	1.50544	0.00035	0.0146358	yes	2.302721601
ENSMUSG00000039005	ENSMUSG00000039005	Tlr4	4:66745562-66848521	CREneg_MALE_PLACENTA	CREneg_FEMALE_PLACENTA	OK	2.76186	5.79161	1.06832	1.75488	0.0004	0.0162755	yes	2.096990027
ENSMUSG00000039062	ENSMUSG00000039062	Anpep	7:79471550-79510807	CREneg_MALE_PLACENTA	CREneg_FEMALE_PLACENTA	OK	34.2462	76.3746	1.15715	1.51498	0.00175	0.0487514	yes	2.2301643
ENSMUSG00000039131	ENSMUSG00000039131	Gipc2	3:151789592-151872125	CREneg_MALE_PLACENTA	CREneg_FEMALE_PLACENTA	OK	8.071	18.2163	1.17441	1.85311	0.00025	0.0113233	yes	2.257005603
ENSMUSG00000039145	ENSMUSG00000039145	Camk1d	2:5298267-5719326	CREneg_MALE_PLACENTA	CREneg_FEMALE_PLACENTA	OK	2.33852	5.98506	1.35577	1.2338	5.00E-05	0.00292716	yes	2.559336776
ENSMUSG00000039316	ENSMUSG00000039316	Rftn1	17:50299284-50497702	CREneg_MALE_PLACENTA	CREneg_FEMALE_PLACENTA	OK	3.84541	8.31263	1.11217	1.92515	0.00025	0.0113233	yes	2.161705514
ENSMUSG00000039395	ENSMUSG00000039395	Mreg	1:72198600-72251466	CREneg_MALE_PLACENTA	CREneg_FEMALE_PLACENTA	OK	7.74401	16.0469	1.05114	1.98838	5.00E-05	0.00292716	yes	2.072166602
ENSMUSG00000039405	ENSMUSG00000039405	Prss23	7:89156990-89176395	CREneg_MALE_PLACENTA	CREneg_FEMALE_PLACENTA	OK	21.8729	57.6446	1.39804	2.53314	5.00E-05	0.00292716	yes	2.635432972
ENSMUSG00000039542	ENSMUSG00000039542	Ncam1	9:49413435-49710225	CREneg_MALE_PLACENTA	CREneg_FEMALE_PLACENTA	OK	11.6672	5.55065	-1.07174	-2.26473	5.00E-05	0.00292716	yes	-0.475744868
ENSMUSG00000039883	ENSMUSG00000039883	Lrrc17	5:21688844-21850632	CREneg_MALE_PLACENTA	CREneg_FEMALE_PLACENTA	OK	1.56631	0.465493	-1.75054	-2.14349	0.0001	0.00538791	yes	-0.29719052
ENSMUSG00000039982	ENSMUSG00000039982	Dtx4	19:12443701-12478818	CREneg_MALE_PLACENTA	CREneg_FEMALE_PLACENTA	OK	1.56408	3.32758	1.08916	1.99753	5.00E-05	0.00292716	yes	2.12750128
ENSMUSG00000040026	ENSMUSG00000040026	Saa3	7:46361421-46365124	CREneg_MALE_PLACENTA	CREneg_FEMALE_PLACENTA	OK	1.8472	5.58484	1.59618	1.70478	0.0016	0.0457423	yes	3.023417054
ENSMUSG00000040035	ENSMUSG00000040035	Disp2	2:118610199-118641774	CREneg_MALE_PLACENTA	CREneg_FEMALE_PLACENTA	OK	1.15129	2.72922	1.24524	2.22083	5.00E-05	0.00292716	yes	2.370579868
ENSMUSG00000040046	ENSMUSG00000040046	Tph1	7:46294064-46321961	CREneg_MALE_PLACENTA	CREneg_FEMALE_PLACENTA	OK	3.11454	22.4372	2.8488	2.79579	5.00E-05	0.00292716	yes	7.204009082
ENSMUSG00000040127	ENSMUSG00000040127	Sdr9c7	10:127734386-127747630	CREneg_MALE_PLACENTA	CREneg_FEMALE_PLACENTA	OK	0.432662	0.0521504	-3.05249	-1.69	0.00015	0.00739146	yes	-0.120533828
ENSMUSG00000040133	ENSMUSG00000040133	Gpr176	2:117960904-118203900	CREneg_MALE_PLACENTA	CREneg_FEMALE_PLACENTA	OK	0.756386	2.1031	1.47532	2.11842	5.00E-05	0.00292716	yes	2.780453096
ENSMUSG00000040147	ENSMUSG00000040147	Maob	X:16575520-16683605	CREneg_MALE_PLACENTA	CREneg_FEMALE_PLACENTA	OK	6.31422	15.539	1.29921	1.98721	0.0001	0.00538791	yes	2.46094088
ENSMUSG00000040152	ENSMUSG00000040152	Thbs1	2:117491588-117957614	CREneg_MALE_PLACENTA	CREneg_FEMALE_PLACENTA	OK	8.28605	23.1976	1.48522	3.17001	5.00E-05	0.00292716	yes	2.799598616
ENSMUSG00000040187	ENSMUSG00000040187	Bmal2	6:146697552-146735027	CREneg_MALE_PLACENTA	CREneg_FEMALE_PLACENTA	OK	0.3504	1.35043	1.94635	1.79191	5.00E-05	0.00292716	yes	3.853982445
ENSMUSG00000040258	ENSMUSG00000040258	Nxph4	10:127361341-127370428	CREneg_MALE_PLACENTA	CREneg_FEMALE_PLACENTA	OK	8.65184	3.5869	-1.27027	-2.10678	5.00E-05	0.00292716	yes	-0.414582177
ENSMUSG00000040284	ENSMUSG00000040284	Gzmg	14:56394038-56397036	CREneg_MALE_PLACENTA	CREneg_FEMALE_PLACENTA	OK	125.456	49.5377	-1.34058	-2.56463	5.00E-05	0.00292716	yes	-0.39486188
ENSMUSG00000040569	ENSMUSG00000040569	Slc26a7	4:14502429-14621805	CREneg_MALE_PLACENTA	CREneg_FEMALE_PLACENTA	OK	2.23388	0.754211	-1.56651	-1.97314	5.00E-05	0.00292716	yes	-0.337624148
ENSMUSG00000040717	ENSMUSG00000040717	Il17rd	14:26760897-26829243	CREneg_MALE_PLACENTA	CREneg_FEMALE_PLACENTA	OK	1.19787	2.65912	1.15047	2.07202	5.00E-05	0.00292716	yes	2.219862011
ENSMUSG00000040907	ENSMUSG00000040907	Atp1a3	7:24677591-24705383	CREneg_MALE_PLACENTA	CREneg_FEMALE_PLACENTA	OK	0.820424	1.98307	1.27329	1.67473	0.00035	0.0146358	yes	2.41712151
ENSMUSG00000041073	ENSMUSG00000041073	Nacad	11:6547822-6556053	CREneg_MALE_PLACENTA	CREneg_FEMALE_PLACENTA	OK	1.5719	0.360959	-2.1226	-2.13166	5.00E-05	0.00292716	yes	-0.229632699
ENSMUSG00000041261	ENSMUSG00000041261	Car8	4:8143361-8239041	CREneg_MALE_PLACENTA	CREneg_FEMALE_PLACENTA	OK	0.203308	0.557275	1.45472	1.73436	0.00105	0.0340374	yes	2.741033575
ENSMUSG00000041324	ENSMUSG00000041324	Inhba	13:15943573-16206860	CREneg_MALE_PLACENTA	CREneg_FEMALE_PLACENTA	OK	49.3207	138.369	1.48826	2.97945	5.00E-05	0.00292716	yes	2.805504059
ENSMUSG00000041482	ENSMUSG00000041482	Piezo2	18:63143283-63520254	CREneg_MALE_PLACENTA	CREneg_FEMALE_PLACENTA	OK	2.08725	0.874926	-1.25437	-1.41058	0.0006	0.0224565	yes	-0.419176575
ENSMUSG00000041550	ENSMUSG00000041550	Serpina5	12:104044179-104105804	CREneg_MALE_PLACENTA	CREneg_FEMALE_PLACENTA	OK	0.196187	1.30038	2.72864	2.36786	5.00E-05	0.00292716	yes	6.628305049
ENSMUSG00000041608	ENSMUSG00000041608	Entpd3	9:120368883-120397393	CREneg_MALE_PLACENTA	CREneg_FEMALE_PLACENTA	OK	0.612079	3.92297	2.68016	3.1623	5.00E-05	0.00292716	yes	6.409269792
ENSMUSG00000041741	ENSMUSG00000041741	Pde3a	6:141192645-141453174	CREneg_MALE_PLACENTA	CREneg_FEMALE_PLACENTA	OK	1.14743	2.31294	1.01132	1.87815	0.00015	0.00739146	yes	2.01575458
ENSMUSG00000041886	ENSMUSG00000041886	Macc1	12:119278004-119433722	CREneg_MALE_PLACENTA	CREneg_FEMALE_PLACENTA	OK	0.0720562	0.350953	2.28408	2.19096	5.00E-05	0.00292716	yes	4.870534147
ENSMUSG00000041895	ENSMUSG00000041895	Wipi1	11:109464156-109502793	CREneg_MALE_PLACENTA	CREneg_FEMALE_PLACENTA	OK	18.0747	37.1705	1.04019	2.23983	5.00E-05	0.00292716	yes	2.056498472
ENSMUSG00000042041	ENSMUSG00000042041	2010003K11Rik	19:4546815-4548611	CREneg_MALE_PLACENTA	CREneg_FEMALE_PLACENTA	OK	3.02817	12.7111	2.06957	2.62425	5.00E-05	0.00292716	yes	4.197615435
ENSMUSG00000042064	ENSMUSG00000042064	Myo3b	2:69869254-70261852	CREneg_MALE_PLACENTA	CREneg_FEMALE_PLACENTA	OK	0.073384	0.349198	2.25051	1.85818	0.0002	0.00952039	yes	4.75851032
ENSMUSG00000042096	ENSMUSG00000042096	Dao	5:114141763-114163743	CREneg_MALE_PLACENTA	CREneg_FEMALE_PLACENTA	OK	1.59889	0.373033	-2.09969	-2.20385	5.00E-05	0.00292716	yes	-0.233308375
ENSMUSG00000042428	ENSMUSG00000042428	Mgat3	15:80047326-80099720	CREneg_MALE_PLACENTA	CREneg_FEMALE_PLACENTA	OK	3.97399	8.01581	1.01226	1.98723	5.00E-05	0.00292716	yes	2.01706839
ENSMUSG00000042613	ENSMUSG00000042613	Pbxip1	3:89325749-89376320	CREneg_MALE_PLACENTA	CREneg_FEMALE_PLACENTA	OK	18.7729	37.7584	1.00815	1.47266	0.00095	0.0315252	yes	2.011330272
ENSMUSG00000042680	ENSMUSG00000042680	Garem1	18:21260257-21433195	CREneg_MALE_PLACENTA	CREneg_FEMALE_PLACENTA	OK	0.855035	2.10857	1.30221	2.13443	5.00E-05	0.00292716	yes	2.466063587
ENSMUSG00000042750	ENSMUSG00000042750	Bex2	X:134967312-134968985	CREneg_MALE_PLACENTA	CREneg_FEMALE_PLACENTA	OK	9.40812	25.96	1.46431	2.15944	5.00E-05	0.00292716	yes	2.759314689
ENSMUSG00000042804	ENSMUSG00000042804	Gpr153	4:152358688-152369794	CREneg_MALE_PLACENTA	CREneg_FEMALE_PLACENTA	OK	1.57284	5.18565	1.72115	2.42014	5.00E-05	0.00292716	yes	3.296991117
ENSMUSG00000042978	ENSMUSG00000042978	Sbk1	7:125848033-125894188	CREneg_MALE_PLACENTA	CREneg_FEMALE_PLACENTA	OK	1.77847	4.44419	1.32128	1.98159	5.00E-05	0.00292716	yes	2.498877189
ENSMUSG00000043089	ENSMUSG00000043089	Mmp1a	9:7464140-7476857	CREneg_MALE_PLACENTA	CREneg_FEMALE_PLACENTA	OK	3.14495	0.438335	-2.84293	-3.64529	5.00E-05	0.00292716	yes	-0.13937754
ENSMUSG00000043099	ENSMUSG00000043099	Hic1	11:75055390-75060345	CREneg_MALE_PLACENTA	CREneg_FEMALE_PLACENTA	OK	28.6465	11.4008	-1.32922	-2.84473	5.00E-05	0.00292716	yes	-0.397983355
ENSMUSG00000043110	ENSMUSG00000043110	Lrrn4	2:132710224-132801725	CREneg_MALE_PLACENTA	CREneg_FEMALE_PLACENTA	OK	8.26932	30.3671	1.87667	3.45952	5.00E-05	0.00292716	yes	3.672264565
ENSMUSG00000044103	ENSMUSG00000044103	Il36g	2:24076487-24083580	CREneg_MALE_PLACENTA	CREneg_FEMALE_PLACENTA	OK	0.265442	1.7511	2.7218	2.83136	5.00E-05	0.00292716	yes	6.596953794
ENSMUSG00000044177	ENSMUSG00000044177	Wfikkn2	11:94124567-94136831	CREneg_MALE_PLACENTA	CREneg_FEMALE_PLACENTA	OK	0.120651	0.365309	1.59828	1.46121	0.00145	0.0429568	yes	3.027821172
ENSMUSG00000044254	ENSMUSG00000044254	Pcsk9	4:106299525-106336204	CREneg_MALE_PLACENTA	CREneg_FEMALE_PLACENTA	OK	0.380941	1.30722	1.77887	1.98271	0.00055	0.0212335	yes	3.431572892
ENSMUSG00000044338	ENSMUSG00000044338	Aplnr	2:84923588-85038236	CREneg_MALE_PLACENTA	CREneg_FEMALE_PLACENTA	OK	3.37991	0.654828	-2.3678	-2.60785	5.00E-05	0.00292716	yes	-0.193740839
ENSMUSG00000044359	ENSMUSG00000044359	P2ry4	X:99633759-99638475	CREneg_MALE_PLACENTA	CREneg_FEMALE_PLACENTA	OK	0.050672	0.220385	2.12077	1.97948	0.00045	0.0179743	yes	4.349260132
ENSMUSG00000044716	ENSMUSG00000044716	Dok7	5:35214109-35245183	CREneg_MALE_PLACENTA	CREneg_FEMALE_PLACENTA	OK	0.29699	1.65046	2.47438	2.62324	5.00E-05	0.00292716	yes	5.557284116
ENSMUSG00000044903	ENSMUSG00000044903	Psg22	7:18452014-18461173	CREneg_MALE_PLACENTA	CREneg_FEMALE_PLACENTA	OK	84.3546	194.924	1.20837	2.98417	5.00E-05	0.00292716	yes	2.310764122
ENSMUSG00000045004	ENSMUSG00000045004	Spata21	4:140815643-140840071	CREneg_MALE_PLACENTA	CREneg_FEMALE_PLACENTA	OK	2.83586	0.343814	-3.04408	-2.40147	5.00E-05	0.00292716	yes	-0.121238516
ENSMUSG00000045326	ENSMUSG00000045326	Fndc7	3:108760993-108797324	CREneg_MALE_PLACENTA	CREneg_FEMALE_PLACENTA	OK	0.371082	0.102181	-1.86061	-1.21965	0.0003	0.0129026	yes	-0.275359827
ENSMUSG00000045382	ENSMUSG00000045382	Cxcr4	1:128515935-128520030	CREneg_MALE_PLACENTA	CREneg_FEMALE_PLACENTA	OK	2.70331	9.90102	1.87285	2.94335	5.00E-05	0.00292716	yes	3.662553923
ENSMUSG00000045730	ENSMUSG00000045730	Adrb2	18:62183297-62348143	CREneg_MALE_PLACENTA	CREneg_FEMALE_PLACENTA	OK	0.967751	2.91569	1.59113	1.98231	0.00025	0.0113233	yes	3.012852407
ENSMUSG00000046182	ENSMUSG00000046182	Gsg1l	7:125477591-125681583	CREneg_MALE_PLACENTA	CREneg_FEMALE_PLACENTA	OK	3.28734	1.40923	-1.22201	-1.99167	0.0003	0.0129026	yes	-0.428685047
ENSMUSG00000046215	ENSMUSG00000046215	Rprml	11:103540395-103541405	CREneg_MALE_PLACENTA	CREneg_FEMALE_PLACENTA	OK	7.43884	2.57074	-1.53289	-2.10047	5.00E-05	0.00292716	yes	-0.3455844
ENSMUSG00000046318	ENSMUSG00000046318	Ccbe1	18:66178372-66475485	CREneg_MALE_PLACENTA	CREneg_FEMALE_PLACENTA	OK	6.19559	14.6379	1.24039	2.65837	5.00E-05	0.00292716	yes	2.362623919
ENSMUSG00000046447	ENSMUSG00000046447	Camk2n1	4:138181624-138187434	CREneg_MALE_PLACENTA	CREneg_FEMALE_PLACENTA	OK	4.23032	9.49845	1.16692	2.2774	5.00E-05	0.00292716	yes	2.245318334
ENSMUSG00000046532	ENSMUSG00000046532	Ar	X:97192374-97366821	CREneg_MALE_PLACENTA	CREneg_FEMALE_PLACENTA	OK	0.156102	0.358093	1.19785	1.5789	0.00145	0.0429568	yes	2.293975527
ENSMUSG00000046714	ENSMUSG00000046714	Foxc2	8:121842909-121845634	CREneg_MALE_PLACENTA	CREneg_FEMALE_PLACENTA	OK	0.65673	1.6654	1.3425	1.75029	0.0013	0.0397747	yes	2.535903769
ENSMUSG00000046743	ENSMUSG00000046743	Fat4	3:38928372-39066134	CREneg_MALE_PLACENTA	CREneg_FEMALE_PLACENTA	OK	0.3395	0.697954	1.03972	1.58191	0.0005	0.0196513	yes	2.055828617
ENSMUSG00000046805	ENSMUSG00000046805	Mpeg1	19:12438142-12442649	CREneg_MALE_PLACENTA	CREneg_FEMALE_PLACENTA	OK	2.26385	4.85904	1.10189	2.03805	5.00E-05	0.00292716	yes	2.146356915
ENSMUSG00000046899	ENSMUSG00000046899	Prl7a2	13:27842566-27852019	CREneg_MALE_PLACENTA	CREneg_FEMALE_PLACENTA	OK	2899.68	1005.57	-1.52788	-3.05917	5.00E-05	0.00292716	yes	-0.346786586
ENSMUSG00000046971	ENSMUSG00000046971	Pla2g4f	2:120130437-120144646	CREneg_MALE_PLACENTA	CREneg_FEMALE_PLACENTA	OK	6.30873	1.77777	-1.82728	-2.87778	5.00E-05	0.00292716	yes	-0.281795407
ENSMUSG00000047161	ENSMUSG00000047161	Chst9	18:15571789-15896265	CREneg_MALE_PLACENTA	CREneg_FEMALE_PLACENTA	OK	0.301522	0.072163	-2.06293	-1.83729	0.00145	0.0429568	yes	-0.239329477
ENSMUSG00000047230	ENSMUSG00000047230	Cldn2	X:138701576-138712135	CREneg_MALE_PLACENTA	CREneg_FEMALE_PLACENTA	OK	6.886	25.8905	1.91068	2.96195	5.00E-05	0.00292716	yes	3.759862753
ENSMUSG00000047562	ENSMUSG00000047562	Mmp10	9:7502352-7510241	CREneg_MALE_PLACENTA	CREneg_FEMALE_PLACENTA	OK	1.70601	5.32035	1.6409	2.41702	5.00E-05	0.00292716	yes	3.118603198
ENSMUSG00000047751	ENSMUSG00000047751	Utf1	7:139523701-139525025	CREneg_MALE_PLACENTA	CREneg_FEMALE_PLACENTA	OK	1.57254	0.499295	-1.65513	-1.68086	0.00135	0.0406077	yes	-0.317509134
ENSMUSG00000047797	ENSMUSG00000047797	Gjb1	X:100419983-100429235	CREneg_MALE_PLACENTA	CREneg_FEMALE_PLACENTA	OK	4.4431	11.7311	1.4007	1.86725	0.00015	0.00739146	yes	2.640296591
ENSMUSG00000047844	ENSMUSG00000047844	Bex4	X:135019608-135041192	CREneg_MALE_PLACENTA	CREneg_FEMALE_PLACENTA	OK	17.4442	43.0023	1.30167	2.17075	5.00E-05	0.00292716	yes	2.465140714
ENSMUSG00000047986	ENSMUSG00000047986	Palm3	8:84748099-84769218	CREneg_MALE_PLACENTA	CREneg_FEMALE_PLACENTA	OK	9.68064	4.829	-1.00338	-1.55406	0.0006	0.0224565	yes	-0.498829952
ENSMUSG00000048473	ENSMUSG00000048473	Sult6b2	6:142722214-142750228	CREneg_MALE_PLACENTA	CREneg_FEMALE_PLACENTA	OK	2.40385	0.947377	-1.34334	-1.73621	0.0014	0.0419188	yes	-0.394107197
ENSMUSG00000048534	ENSMUSG00000048534	Jaml	9:44990480-45046904	CREneg_MALE_PLACENTA	CREneg_FEMALE_PLACENTA	OK	3.54069	10.6841	1.59336	2.55031	5.00E-05	0.00292716	yes	3.017513028
ENSMUSG00000048905	ENSMUSG00000048905	Bnip5	17:29115365-29134298	CREneg_MALE_PLACENTA	CREneg_FEMALE_PLACENTA	OK	1.09215	3.63245	1.73377	1.64633	5.00E-05	0.00292716	yes	3.325958114
ENSMUSG00000048988	ENSMUSG00000048988	Elfn1	5:139893697-139960477	CREneg_MALE_PLACENTA	CREneg_FEMALE_PLACENTA	OK	0.0706046	0.539091	2.9327	1.06287	0.00045	0.0179743	yes	7.635380215
ENSMUSG00000049107	ENSMUSG00000049107	Ntf3	6:126078374-126143873	CREneg_MALE_PLACENTA	CREneg_FEMALE_PLACENTA	OK	0.116219	0.518928	2.15869	1.85584	0.0006	0.0224565	yes	4.465092305
ENSMUSG00000049130	ENSMUSG00000049130	C5ar1	7:15980667-15993465	CREneg_MALE_PLACENTA	CREneg_FEMALE_PLACENTA	OK	0.557901	1.57034	1.49299	1.62903	0.00075	0.026455	yes	2.81471724
ENSMUSG00000049307	ENSMUSG00000049307	Fut4	9:14659615-14663689	CREneg_MALE_PLACENTA	CREneg_FEMALE_PLACENTA	OK	1.06937	2.17724	1.02574	1.55452	0.00175	0.0487514	yes	2.036003441
ENSMUSG00000049404	ENSMUSG00000049404	Rarres1	3:67386304-67480202	CREneg_MALE_PLACENTA	CREneg_FEMALE_PLACENTA	OK	4.60961	14.2047	1.62365	2.26022	5.00E-05	0.00292716	yes	3.081536757
ENSMUSG00000049608	ENSMUSG00000049608	Gpr55	1:85856203-85914639	CREneg_MALE_PLACENTA	CREneg_FEMALE_PLACENTA	OK	0.687513	2.16997	1.65822	1.94198	0.0004	0.0162755	yes	3.156268634
ENSMUSG00000049929	ENSMUSG00000049929	Lpar4	X:105964230-105977506	CREneg_MALE_PLACENTA	CREneg_FEMALE_PLACENTA	OK	2.05033	0.925347	-1.14779	-1.74288	0.0008	0.0278184	yes	-0.451316053
ENSMUSG00000050211	ENSMUSG00000050211	Pla2g4e	2:119996892-120093175	CREneg_MALE_PLACENTA	CREneg_FEMALE_PLACENTA	OK	6.11693	2.22594	-1.45839	-2.18321	5.00E-05	0.00292716	yes	-0.363899002
ENSMUSG00000050424	ENSMUSG00000050424	Pnma5	X:72077586-72080709	CREneg_MALE_PLACENTA	CREneg_FEMALE_PLACENTA	OK	1.46687	3.10508	1.08189	1.64473	0.00145	0.0429568	yes	2.116807385
ENSMUSG00000050463	ENSMUSG00000050463	Krt78	15:101854435-101862722	CREneg_MALE_PLACENTA	CREneg_FEMALE_PLACENTA	OK	0.745132	2.13956	1.52174	1.99796	0.00045	0.0179743	yes	2.871371501
ENSMUSG00000050635	ENSMUSG00000050635	Sprr2f	3:92272493-92273749	CREneg_MALE_PLACENTA	CREneg_FEMALE_PLACENTA	OK	3.81471	9.71894	1.34922	1.73851	0.0012	0.037238	yes	2.547743432
ENSMUSG00000050747	ENSMUSG00000050747	Trim15	17:37171582-37178102	CREneg_MALE_PLACENTA	CREneg_FEMALE_PLACENTA	OK	1.1511	3.28882	1.51456	2.05601	5.00E-05	0.00292716	yes	2.85711677
ENSMUSG00000050822	ENSMUSG00000050822	Slc29a4	5:142678266-142708245	CREneg_MALE_PLACENTA	CREneg_FEMALE_PLACENTA	OK	1.7505	0.370467	-2.24035	-1.86299	0.00025	0.0113233	yes	-0.211634979
ENSMUSG00000051228	ENSMUSG00000051228	Nyx	X:13332348-13355552	CREneg_MALE_PLACENTA	CREneg_FEMALE_PLACENTA	OK	0.819252	2.93924	1.84307	2.77564	5.00E-05	0.00292716	yes	3.587726712
ENSMUSG00000051237	ENSMUSG00000051237	9230109A22Rik	15:25101105-25238916	CREneg_MALE_PLACENTA	CREneg_FEMALE_PLACENTA	OK	1.26213	0.306944	-2.03981	-1.51084	0.0001	0.00538791	yes	-0.243195763
ENSMUSG00000052187	ENSMUSG00000052187	Hbb-y	7:103500955-103502423	CREneg_MALE_PLACENTA	CREneg_FEMALE_PLACENTA	OK	115.357	0.547636	-7.71867	-8.06006	5.00E-05	0.00292716	yes	-0.004747323
ENSMUSG00000052688	ENSMUSG00000052688	Rab7b	1:131616432-131643177	CREneg_MALE_PLACENTA	CREneg_FEMALE_PLACENTA	OK	1.99098	4.54776	1.19167	1.73861	0.0002	0.00952039	yes	2.284169956
ENSMUSG00000052942	ENSMUSG00000052942	Glis3	19:28236250-28700041	CREneg_MALE_PLACENTA	CREneg_FEMALE_PLACENTA	OK	1.32711	3.1415	1.24317	1.82081	5.00E-05	0.00292716	yes	2.367180964
ENSMUSG00000052981	ENSMUSG00000052981	Ube2ql1	13:69850950-69890204	CREneg_MALE_PLACENTA	CREneg_FEMALE_PLACENTA	OK	4.05169	8.25648	1.027	1.81964	0.00035	0.0146358	yes	2.037782393
ENSMUSG00000053024	ENSMUSG00000053024	Cntn2	1:132437164-132470994	CREneg_MALE_PLACENTA	CREneg_FEMALE_PLACENTA	OK	0.0423546	0.296045	2.80523	0.857355	0.0003	0.0129026	yes	6.989697403
ENSMUSG00000053030	ENSMUSG00000053030	Spink2	5:77352953-77359318	CREneg_MALE_PLACENTA	CREneg_FEMALE_PLACENTA	OK	3.0241	8.10153	1.42169	1.80559	0.0013	0.0397747	yes	2.678991493
ENSMUSG00000054013	ENSMUSG00000054013	Tmem179	12:112466622-112483181	CREneg_MALE_PLACENTA	CREneg_FEMALE_PLACENTA	OK	0.614726	1.65748	1.43097	1.70549	0.001	0.0327412	yes	2.696279395
ENSMUSG00000054150	ENSMUSG00000054150	Syne3	12:104896191-104979536	CREneg_MALE_PLACENTA	CREneg_FEMALE_PLACENTA	OK	0.191461	0.456659	1.25407	1.57663	0.0017	0.0476291	yes	2.385133469
ENSMUSG00000054196	ENSMUSG00000054196	Cthrc1	15:38940326-38950516	CREneg_MALE_PLACENTA	CREneg_FEMALE_PLACENTA	OK	9.91939	3.16501	-1.64804	-2.51659	5.00E-05	0.00292716	yes	-0.319073345
ENSMUSG00000054843	ENSMUSG00000054843	Atrnl1	19:57599465-58121775	CREneg_MALE_PLACENTA	CREneg_FEMALE_PLACENTA	OK	8.40195	17.1207	1.02694	2.33493	5.00E-05	0.00292716	yes	2.037697646
ENSMUSG00000055360	ENSMUSG00000055360	Prl2c5	13:13357299-13366508	CREneg_MALE_PLACENTA	CREneg_FEMALE_PLACENTA	OK	1026.1	512.248	-1.00225	-2.36751	5.00E-05	0.00292716	yes	-0.499220817
ENSMUSG00000055609	ENSMUSG00000055609	Hba-x	11:32226399-32228116	CREneg_MALE_PLACENTA	CREneg_FEMALE_PLACENTA	OK	22.8916	0.733271	-4.96433	-5.27837	5.00E-05	0.00292716	yes	-0.032032273
ENSMUSG00000055653	ENSMUSG00000055653	Gpc3	X:51361302-51707924	CREneg_MALE_PLACENTA	CREneg_FEMALE_PLACENTA	OK	24.845	49.8346	1.00419	1.86594	0.00045	0.0179743	yes	2.005817016
ENSMUSG00000055737	ENSMUSG00000055737	Ghr	15:3347241-3612974	CREneg_MALE_PLACENTA	CREneg_FEMALE_PLACENTA	OK	13.9505	32.4061	1.21595	2.06109	5.00E-05	0.00292716	yes	2.322936956
ENSMUSG00000056071	ENSMUSG00000056071	S100a9	3:90599938-90603028	CREneg_MALE_PLACENTA	CREneg_FEMALE_PLACENTA	OK	10.6791	30.1787	1.49875	2.36806	5.00E-05	0.00292716	yes	2.825977541
ENSMUSG00000056529	ENSMUSG00000056529	Ptafr	4:132291377-132309994	CREneg_MALE_PLACENTA	CREneg_FEMALE_PLACENTA	OK	0.668107	1.79204	1.42345	2.11066	5.00E-05	0.00292716	yes	2.682261694
ENSMUSG00000056673	ENSMUSG00000056673	Kdm5d	Y:897787-956786	CREneg_MALE_PLACENTA	CREneg_FEMALE_PLACENTA	OK	1.78565	0	#NAME?		5.00E-05	0.00292716	yes	#NAME?
ENSMUSG00000056758	ENSMUSG00000056758	Hmga2	10:120163997-120312374	CREneg_MALE_PLACENTA	CREneg_FEMALE_PLACENTA	OK	0.569221	2.60752	2.19562	2.8897	0.0001	0.00538791	yes	4.580864852
ENSMUSG00000057614	ENSMUSG00000057614	Gnai1	5:18470132-18565353	CREneg_MALE_PLACENTA	CREneg_FEMALE_PLACENTA	OK	1.60582	4.18407	1.3816	2.07924	0.0001	0.00538791	yes	2.605571781
ENSMUSG00000057615	ENSMUSG00000057615	Ldoc1	X:60747025-60754561	CREneg_MALE_PLACENTA	CREneg_FEMALE_PLACENTA	OK	24.5888	11.7363	-1.06703	-2.00023	0.0001	0.00538791	yes	-0.477300582
ENSMUSG00000058135	ENSMUSG00000058135	Gstm1	3:107919570-107925289	CREneg_MALE_PLACENTA	CREneg_FEMALE_PLACENTA	OK	28.0596	59.8092	1.09187	1.68873	0.0014	0.0419188	yes	2.131501396
ENSMUSG00000058571	ENSMUSG00000058571	Gpc6	14:117162726-118213956	CREneg_MALE_PLACENTA	CREneg_FEMALE_PLACENTA	OK	1.33049	3.98667	1.58323	2.38215	5.00E-05	0.00292716	yes	2.996399528
ENSMUSG00000058589	ENSMUSG00000058589	Anks1b	10:89709370-90809162	CREneg_MALE_PLACENTA	CREneg_FEMALE_PLACENTA	OK	0.247262	0.0889549	-1.47489	-0.3859	0.00075	0.026455	yes	-0.359760824
ENSMUSG00000058806	ENSMUSG00000058806	Col13a1	10:61670361-61817956	CREneg_MALE_PLACENTA	CREneg_FEMALE_PLACENTA	OK	1.03723	0.257737	-2.00876	-2.07426	5.00E-05	0.00292716	yes	-0.248486607
ENSMUSG00000059256	ENSMUSG00000059256	Gzmd	14:56367012-56370065	CREneg_MALE_PLACENTA	CREneg_FEMALE_PLACENTA	OK	141.147	55.9671	-1.33454	-2.57739	5.00E-05	0.00292716	yes	-0.396518477
ENSMUSG00000059498	ENSMUSG00000059498	Fcgr3	1:170878742-170892504	CREneg_MALE_PLACENTA	CREneg_FEMALE_PLACENTA	OK	11.9787	33.7471	1.49429	2.16918	5.00E-05	0.00292716	yes	2.817254701
ENSMUSG00000059832	ENSMUSG00000059832	Kprp	3:92730380-92734554	CREneg_MALE_PLACENTA	CREneg_FEMALE_PLACENTA	OK	1.13606	2.37018	1.06095	1.53583	0.0017	0.0476291	yes	2.08630488
ENSMUSG00000060206	ENSMUSG00000060206	Zfp462	4:54943753-55083563	CREneg_MALE_PLACENTA	CREneg_FEMALE_PLACENTA	OK	0.736186	1.70408	1.21085	1.13482	0.00025	0.0113233	yes	2.314739753
ENSMUSG00000060613	ENSMUSG00000060613	Cyp2c70	19:40141796-40175777	CREneg_MALE_PLACENTA	CREneg_FEMALE_PLACENTA	OK	0.309014	1.68941	2.45078	2.14524	5.00E-05	0.00292716	yes	5.467116051
ENSMUSG00000061082	ENSMUSG00000061082	Plac1	X:52158871-52328988	CREneg_MALE_PLACENTA	CREneg_FEMALE_PLACENTA	OK	71.1541	29.1786	-1.28604	-2.65441	5.00E-05	0.00292716	yes	-0.410075086
ENSMUSG00000061086	ENSMUSG00000061086	Myl4	11:104441488-104486579	CREneg_MALE_PLACENTA	CREneg_FEMALE_PLACENTA	OK	42.9121	15.8156	-1.44003	-2.61595	5.00E-05	0.00292716	yes	-0.36855964
ENSMUSG00000061815	ENSMUSG00000061815	Rufy4	1:74163775-74187382	CREneg_MALE_PLACENTA	CREneg_FEMALE_PLACENTA	OK	7.4244	3.18015	-1.22318	-2.12664	0.00015	0.00739146	yes	-0.428337532
ENSMUSG00000062551	ENSMUSG00000062551	Prl2c1	13:28033324-28041771	CREneg_MALE_PLACENTA	CREneg_FEMALE_PLACENTA	OK	24.785	10.1002	-1.29508	-2.31863	5.00E-05	0.00292716	yes	-0.407513568
ENSMUSG00000062980	ENSMUSG00000062980	Cped1	6:21985914-22256403	CREneg_MALE_PLACENTA	CREneg_FEMALE_PLACENTA	OK	2.24781	5.34631	1.25002	2.31622	5.00E-05	0.00292716	yes	2.378447202
ENSMUSG00000062991	ENSMUSG00000062991	Nrg1	8:32304578-33440054	CREneg_MALE_PLACENTA	CREneg_FEMALE_PLACENTA	OK	0.733403	2.33216	1.66899	1.82871	5.00E-05	0.00292716	yes	3.179918962
ENSMUSG00000063305	ENSMUSG00000063305	Psg20	7:18408031-18420110	CREneg_MALE_PLACENTA	CREneg_FEMALE_PLACENTA	OK	42.3179	9.1361	-2.21162	-3.44258	5.00E-05	0.00292716	yes	-0.215891747
ENSMUSG00000063415	ENSMUSG00000063415	Cyp26b1	6:84548395-84570890	CREneg_MALE_PLACENTA	CREneg_FEMALE_PLACENTA	OK	9.76787	22.6904	1.21596	2.5627	5.00E-05	0.00292716	yes	2.322953057
ENSMUSG00000063522	ENSMUSG00000063522	Ly6m	15:74748835-74768870	CREneg_MALE_PLACENTA	CREneg_FEMALE_PLACENTA	OK	0.886854	16.4211	4.21071	4.41296	5.00E-05	0.00292716	yes	18.51612112
ENSMUSG00000063632	ENSMUSG00000063632	Sox11	12:27384262-27392573	CREneg_MALE_PLACENTA	CREneg_FEMALE_PLACENTA	OK	5.73971	12.1621	1.08334	2.09657	0.0002	0.00952039	yes	2.11893598
ENSMUSG00000063696	ENSMUSG00000063696	Gm8730	8:103591476-103592430	CREneg_MALE_PLACENTA	CREneg_FEMALE_PLACENTA	OK	3.42378	46.2107	3.75457	5.15641	5.00E-05	0.00292716	yes	13.4970293
ENSMUSG00000063727	ENSMUSG00000063727	Tnfrsf11b	15:54114014-54141880	CREneg_MALE_PLACENTA	CREneg_FEMALE_PLACENTA	OK	62.4844	146.525	1.22958	2.76684	5.00E-05	0.00292716	yes	2.344987122
ENSMUSG00000063821	ENSMUSG00000063821	Dusp29	14:21726604-21764644	CREneg_MALE_PLACENTA	CREneg_FEMALE_PLACENTA	OK	0.772432	2.90428	1.9107	1.72319	0.00095	0.0315252	yes	3.759914876
ENSMUSG00000064177	ENSMUSG00000064177	Ghrl	6:113691931-113696841	CREneg_MALE_PLACENTA	CREneg_FEMALE_PLACENTA	OK	0.0414957	0.536198	3.69173	0.462306	0.0006	0.0224565	yes	12.92175391
ENSMUSG00000066366	ENSMUSG00000066366	Serpina1a	12:103819847-103829821	CREneg_MALE_PLACENTA	CREneg_FEMALE_PLACENTA	OK	1.65187	6.13701	1.89343	2.18173	5.00E-05	0.00292716	yes	3.715174564
ENSMUSG00000067149	ENSMUSG00000067149	Jchain	5:88667667-88675750	CREneg_MALE_PLACENTA	CREneg_FEMALE_PLACENTA	OK	0.479416	1.51491	1.65988	1.80538	0.00065	0.0238277	yes	3.159902403
ENSMUSG00000067201	ENSMUSG00000067201	H2-M9	17:36950176-36953558	CREneg_MALE_PLACENTA	CREneg_FEMALE_PLACENTA	OK	0.42756	0.0760776	-2.49058	-1.73798	0.00155	0.0449683	yes	-0.177934726
ENSMUSG00000067215	ENSMUSG00000067215	Usp51	X:151789464-151792412	CREneg_MALE_PLACENTA	CREneg_FEMALE_PLACENTA	OK	1.26464	0.253138	-2.32073	-2.61721	5.00E-05	0.00292716	yes	-0.20016616
ENSMUSG00000067235	ENSMUSG00000067235	H2-Q10	17:35777228-35785460	CREneg_MALE_PLACENTA	CREneg_FEMALE_PLACENTA	OK	1.00193	2.8506	1.50849	1.75926	0.0007	0.0251897	yes	2.84512098
ENSMUSG00000067780	ENSMUSG00000067780	Pi15	1:17672124-17711305	CREneg_MALE_PLACENTA	CREneg_FEMALE_PLACENTA	OK	2.01851	0.560514	-1.84847	-2.59505	5.00E-05	0.00292716	yes	-0.277686703
ENSMUSG00000068129	ENSMUSG00000068129	Cst7	2:150412334-150420864	CREneg_MALE_PLACENTA	CREneg_FEMALE_PLACENTA	OK	1.46531	0.443516	-1.72415	-1.74075	0.0006	0.0224565	yes	-0.302676799
ENSMUSG00000068196	ENSMUSG00000068196	Col8a1	16:57444620-57575938	CREneg_MALE_PLACENTA	CREneg_FEMALE_PLACENTA	OK	0.226021	0.641638	1.5053	1.90413	0.00015	0.00739146	yes	2.838836971
ENSMUSG00000068457	ENSMUSG00000068457	Uty	Y:1096860-1245759	CREneg_MALE_PLACENTA	CREneg_FEMALE_PLACENTA	OK	1.88159	0	#NAME?		5.00E-05	0.00292716	yes	#NAME?
ENSMUSG00000068923	ENSMUSG00000068923	Syt11	3:88652006-88742502	CREneg_MALE_PLACENTA	CREneg_FEMALE_PLACENTA	OK	5.96173	20.3195	1.76906	2.19649	0.00065	0.0238277	yes	3.408318125
ENSMUSG00000069049	ENSMUSG00000069049	Eif2s3y	Y:1010542-1028847	CREneg_MALE_PLACENTA	CREneg_FEMALE_PLACENTA	OK	6.46821	0	#NAME?		5.00E-05	0.00292716	yes	#NAME?
ENSMUSG00000069072	ENSMUSG00000069072	Slc7a14	3:31257006-31424473	CREneg_MALE_PLACENTA	CREneg_FEMALE_PLACENTA	OK	0.281829	0.655151	1.21701	1.64526	0.00075	0.026455	yes	2.324644328
ENSMUSG00000069258	ENSMUSG00000069258	Prl2b1	13:27567321-27574829	CREneg_MALE_PLACENTA	CREneg_FEMALE_PLACENTA	OK	5238.86	2563.63	-1.03107	-1.86294	0.0001	0.00538791	yes	-0.489347081
ENSMUSG00000069259	ENSMUSG00000069259	Prl6a1	13:27496609-27503235	CREneg_MALE_PLACENTA	CREneg_FEMALE_PLACENTA	OK	5.61317	2.28039	-1.29954	-1.72254	0.00075	0.026455	yes	-0.406255711
ENSMUSG00000069892	ENSMUSG00000069892	9930111J21Rik2	11:48906700-49026214	CREneg_MALE_PLACENTA	CREneg_FEMALE_PLACENTA	OK	0.955617	3.23595	1.75969	1.97112	0.00155	0.0449683	yes	3.386253548
ENSMUSG00000070473	ENSMUSG00000070473	Cldn3	5:135014902-135030204	CREneg_MALE_PLACENTA	CREneg_FEMALE_PLACENTA	OK	20.6237	53.3796	1.37199	2.65374	5.00E-05	0.00292716	yes	2.588273368
ENSMUSG00000070504	ENSMUSG00000070504	Fcrl6	1:172424208-172430118	CREneg_MALE_PLACENTA	CREneg_FEMALE_PLACENTA	OK	2.57889	0.975846	-1.40202	-1.70846	0.00085	0.0290422	yes	-0.378398952
ENSMUSG00000070687	ENSMUSG00000070687	Htr1d	4:136150834-136171709	CREneg_MALE_PLACENTA	CREneg_FEMALE_PLACENTA	OK	5.2695	26.5655	2.33382	3.22383	5.00E-05	0.00292716	yes	5.041384531
ENSMUSG00000070719	ENSMUSG00000070719	Pla2g4d	2:120096075-120119678	CREneg_MALE_PLACENTA	CREneg_FEMALE_PLACENTA	OK	8.0959	1.99049	-2.02407	-3.41595	5.00E-05	0.00292716	yes	-0.245863589
ENSMUSG00000070867	ENSMUSG00000070867	Trabd2b	4:114187004-114546065	CREneg_MALE_PLACENTA	CREneg_FEMALE_PLACENTA	OK	1.48754	3.42438	1.20291	2.24594	5.00E-05	0.00292716	yes	2.30203537
ENSMUSG00000071178	ENSMUSG00000071178	Serpina1b	12:103694414-103796632	CREneg_MALE_PLACENTA	CREneg_FEMALE_PLACENTA	OK	6.63187	20.7741	1.6473	2.28751	5.00E-05	0.00292716	yes	3.132468496
ENSMUSG00000071398	ENSMUSG00000071398	2410004P03Rik	12:17053319-17061728	CREneg_MALE_PLACENTA	CREneg_FEMALE_PLACENTA	OK	0.166679	0.770886	2.20945	1.77228	0.00015	0.00739146	yes	4.62498921
ENSMUSG00000071636	ENSMUSG00000071636	Rimbp3	16:17026466-17031846	CREneg_MALE_PLACENTA	CREneg_FEMALE_PLACENTA	OK	0.455353	0.198481	-1.19798	-1.53822	0.00135	0.0406077	yes	-0.435885162
ENSMUSG00000071713	ENSMUSG00000071713	Csf2rb	15:78209951-78238047	CREneg_MALE_PLACENTA	CREneg_FEMALE_PLACENTA	OK	2.14444	4.96833	1.21216	2.06071	5.00E-05	0.00292716	yes	2.316842544
ENSMUSG00000072849	ENSMUSG00000072849	Serpina1e	12:103913189-103925234	CREneg_MALE_PLACENTA	CREneg_FEMALE_PLACENTA	OK	0.706441	2.2262	1.65594	1.87808	0.0006	0.0224565	yes	3.151284483
ENSMUSG00000072941	ENSMUSG00000072941	Sod3	5:52521132-52528760	CREneg_MALE_PLACENTA	CREneg_FEMALE_PLACENTA	OK	18.9043	56.4754	1.57891	3.36474	5.00E-05	0.00292716	yes	2.987440542
ENSMUSG00000072945	ENSMUSG00000072945	Ripply1	X:138680297-138683102	CREneg_MALE_PLACENTA	CREneg_FEMALE_PLACENTA	OK	41.5777	19.6351	-1.08238	-2.0374	5.00E-05	0.00292716	yes	-0.472249116
ENSMUSG00000073052	ENSMUSG00000073052	D130052B06Rik	11:33549301-33575618	CREneg_MALE_PLACENTA	CREneg_FEMALE_PLACENTA	OK	0.34577	1.19609	1.79044	2.08607	0.0003	0.0129026	yes	3.459203769
ENSMUSG00000073371	ENSMUSG00000073371	Gm6594	17:82846688-82846974	CREneg_MALE_PLACENTA	CREneg_FEMALE_PLACENTA	OK	0	1.6923	inf		5.00E-05	0.00292716	yes	#VALUE!
ENSMUSG00000073408	ENSMUSG00000073408	Mucl3	17:35912440-35961463	CREneg_MALE_PLACENTA	CREneg_FEMALE_PLACENTA	OK	8.2023	31.6149	1.9465	3.78977	5.00E-05	0.00292716	yes	3.854383172
ENSMUSG00000073494	ENSMUSG00000073494	Sh2d1b2	1:170060317-170081177	CREneg_MALE_PLACENTA	CREneg_FEMALE_PLACENTA	OK	0.722089	0.228901	-1.65745	-1.70399	0.00035	0.0146358	yes	-0.316998957
ENSMUSG00000073535	ENSMUSG00000073535	Gm5532	1:155380507-155406503	CREneg_MALE_PLACENTA	CREneg_FEMALE_PLACENTA	OK	1.01849	2.71138	1.4126	1.69505	5.00E-05	0.00292716	yes	2.662165015
ENSMUSG00000073538	ENSMUSG00000073538	E330020D12Rik	1:153225002-153290359	CREneg_MALE_PLACENTA	CREneg_FEMALE_PLACENTA	OK	12.4804	49.4422	1.98608	2.14413	5.00E-05	0.00292716	yes	3.961591159
ENSMUSG00000074151	ENSMUSG00000074151	Nlrc5	8:95149523-95253900	CREneg_MALE_PLACENTA	CREneg_FEMALE_PLACENTA	OK	3.93453	1.615	-1.28466	-1.48971	0.00155	0.0449683	yes	-0.410467528
ENSMUSG00000074280	ENSMUSG00000074280	Gm6166	9:57386220-57395140	CREneg_MALE_PLACENTA	CREneg_FEMALE_PLACENTA	OK	38.0768	88.3578	1.21445	1.936	0.0003	0.0129026	yes	2.320523005
ENSMUSG00000074445	ENSMUSG00000074445	Sprr2a3	3:92192723-92198712	CREneg_MALE_PLACENTA	CREneg_FEMALE_PLACENTA	OK	0.213496	9.86383	5.52986	4.53002	5.00E-05	0.00292716	yes	46.20125064
ENSMUSG00000074766	ENSMUSG00000074766	Ism1	2:139520097-139600501	CREneg_MALE_PLACENTA	CREneg_FEMALE_PLACENTA	OK	3.05887	1.1494	-1.41211	-2.1308	5.00E-05	0.00292716	yes	-0.375761718
ENSMUSG00000074934	ENSMUSG00000074934	Grem1	2:113576508-113588991	CREneg_MALE_PLACENTA	CREneg_FEMALE_PLACENTA	OK	0.141677	0.700937	2.30668	2.71113	5.00E-05	0.00292716	yes	4.947432417
ENSMUSG00000076431	ENSMUSG00000076431	Sox4	13:29126614-29241710	CREneg_MALE_PLACENTA	CREneg_FEMALE_PLACENTA	OK	13.1997	26.7511	1.0191	2.29987	5.00E-05	0.00292716	yes	2.026654272
ENSMUSG00000078532	ENSMUSG00000078532	Nkain1	4:130297196-130339644	CREneg_MALE_PLACENTA	CREneg_FEMALE_PLACENTA	OK	14.7445	6.43219	-1.1968	-2.00996	0.00015	0.00739146	yes	-0.436241825
ENSMUSG00000078651	ENSMUSG00000078651	Aoc2	11:101215888-101220528	CREneg_MALE_PLACENTA	CREneg_FEMALE_PLACENTA	OK	1.58397	0.582181	-1.44401	-1.89033	0.00015	0.00739146	yes	-0.367544286
ENSMUSG00000078795	ENSMUSG00000078795	Ceacam15	7:16405255-16409630	CREneg_MALE_PLACENTA	CREneg_FEMALE_PLACENTA	OK	118.938	273.721	1.2025	2.60303	5.00E-05	0.00292716	yes	2.301381246
ENSMUSG00000078920	ENSMUSG00000078920	Ifi47	11:48906700-49026214	CREneg_MALE_PLACENTA	CREneg_FEMALE_PLACENTA	OK	5.34281	13.4824	1.33541	1.64091	0.00115	0.0361439	yes	2.523471862
ENSMUSG00000078952	ENSMUSG00000078952	Lncenc1	13:97571180-97826452	CREneg_MALE_PLACENTA	CREneg_FEMALE_PLACENTA	OK	7.03289	14.2151	1.01524	1.95077	5.00E-05	0.00292716	yes	2.021239109
ENSMUSG00000079015	ENSMUSG00000079015	Serpina1c	12:103861184-103871921	CREneg_MALE_PLACENTA	CREneg_FEMALE_PLACENTA	OK	0.602933	3.92385	2.7022	2.80989	5.00E-05	0.00292716	yes	6.507935714
ENSMUSG00000079042	ENSMUSG00000079042	Apela	8:65451958-65489988	CREneg_MALE_PLACENTA	CREneg_FEMALE_PLACENTA	OK	12.2383	5.21762	-1.22994	-1.88946	0.00015	0.00739146	yes	-0.426335176
ENSMUSG00000079186	ENSMUSG00000079186	Gzmc	14:56468897-56472113	CREneg_MALE_PLACENTA	CREneg_FEMALE_PLACENTA	OK	52.764	19.5872	-1.42965	-2.52444	5.00E-05	0.00292716	yes	-0.37122094
ENSMUSG00000079343	ENSMUSG00000079343	C1s2	6:124601583-124613044	CREneg_MALE_PLACENTA	CREneg_FEMALE_PLACENTA	OK	0.0722661	0.283159	1.97022	1.91146	0.00025	0.0113233	yes	3.918278652
ENSMUSG00000085126	ENSMUSG00000085126	Gm12589	11:121668460-121734249	CREneg_MALE_PLACENTA	CREneg_FEMALE_PLACENTA	OK	0.188411	0.93146	2.30561	1.53558	5.00E-05	0.00292716	yes	4.943764428
ENSMUSG00000085129	ENSMUSG00000085129	5031425F14Rik	2:166289370-166307875	CREneg_MALE_PLACENTA	CREneg_FEMALE_PLACENTA	OK	0.226992	0.0532923	-2.09064	-0.490605	5.00E-05	0.00292716	yes	-0.234776514
ENSMUSG00000085412	ENSMUSG00000085412	Halr1	6:52056775-52115615	CREneg_MALE_PLACENTA	CREneg_FEMALE_PLACENTA	OK	0.196039	0.481674	1.29691	0.641258	0.0012	0.037238	yes	2.457020679
ENSMUSG00000085772	ENSMUSG00000085772	D630024D03Rik	11:31683249-31774646	CREneg_MALE_PLACENTA	CREneg_FEMALE_PLACENTA	OK	0.105256	0.243982	1.21287	0.343387	5.00E-05	0.00292716	yes	2.317983023
ENSMUSG00000085980	ENSMUSG00000085980	Gm12408	4:45591581-45646116	CREneg_MALE_PLACENTA	CREneg_FEMALE_PLACENTA	OK	0.225458	0.0771769	-1.54662	-0.629453	5.00E-05	0.00292716	yes	-0.342311105
ENSMUSG00000086141	ENSMUSG00000086141	9030622O22Rik	2:147785943-147882569	CREneg_MALE_PLACENTA	CREneg_FEMALE_PLACENTA	OK	0.435371	1.30507	1.58381	0.966117	5.00E-05	0.00292716	yes	2.997604399
ENSMUSG00000086353	ENSMUSG00000086353	Gm13481	2:47952559-48347456	CREneg_MALE_PLACENTA	CREneg_FEMALE_PLACENTA	OK	0.0989858	0.227906	1.20314	0.35638	0.0001	0.00538791	yes	2.302402398
ENSMUSG00000086474	ENSMUSG00000086474	9130204K15Rik	11:79637592-79763220	CREneg_MALE_PLACENTA	CREneg_FEMALE_PLACENTA	OK	9.18358	3.17577	-1.53195	-2.03629	0.00015	0.00739146	yes	-0.345809642
ENSMUSG00000086503	ENSMUSG00000086503	Xist	X:102458072-102667512	CREneg_MALE_PLACENTA	CREneg_FEMALE_PLACENTA	OK	3.87679	30.7206	2.98627	2.35458	5.00E-05	0.00292716	yes	7.924225853
ENSMUSG00000087057	ENSMUSG00000087057	Gm11730	11:116985766-116998631	CREneg_MALE_PLACENTA	CREneg_FEMALE_PLACENTA	OK	0.234931	0.0637446	-1.88186	-0.52863	5.00E-05	0.00292716	yes	-0.271333672
ENSMUSG00000087651	ENSMUSG00000087651	1500009L16Rik	10:83558728-83598626	CREneg_MALE_PLACENTA	CREneg_FEMALE_PLACENTA	OK	12.0825	4.33549	-1.47865	-2.28708	5.00E-05	0.00292716	yes	-0.358824424
ENSMUSG00000090710	ENSMUSG00000090710	Pate11	9:36386933-36388482	CREneg_MALE_PLACENTA	CREneg_FEMALE_PLACENTA	OK	0.763846	0	#NAME?		0.0001	0.00538791	yes	#NAME?
ENSMUSG00000091478	ENSMUSG00000091478	Gm10039	11:100252541-100252952	CREneg_MALE_PLACENTA	CREneg_FEMALE_PLACENTA	OK	0.275509	0	#NAME?		5.00E-05	0.00292716	yes	#NAME?
ENSMUSG00000094910	ENSMUSG00000094910	D430019H16Rik	12:105420114-105459354	CREneg_MALE_PLACENTA	CREneg_FEMALE_PLACENTA	OK	0.591332	2.98566	2.33601	3.65724	5.00E-05	0.00292716	yes	5.049043126
ENSMUSG00000095079	ENSMUSG00000095079	Igha	12:113218449-113223856	CREneg_MALE_PLACENTA	CREneg_FEMALE_PLACENTA	OK	2.66057	10.9161	2.03665	2.91982	5.00E-05	0.00292716	yes	4.102917087
ENSMUSG00000096768	ENSMUSG00000096768	Erdr1y	Y:90796006-90833677	CREneg_MALE_PLACENTA	CREneg_FEMALE_PLACENTA	OK	24.9965	6.30171	-1.98791	-2.77955	5.00E-05	0.00292716	yes	-0.25210384
ENSMUSG00000097222	ENSMUSG00000097222	Gata6os	18:10987943-11085635	CREneg_MALE_PLACENTA	CREneg_FEMALE_PLACENTA	OK	0.251366	0.585782	1.22057	0.362918	5.00E-05	0.00292716	yes	2.330387713
ENSMUSG00000097624	ENSMUSG00000097624	Gm5091	17:15451832-15505736	CREneg_MALE_PLACENTA	CREneg_FEMALE_PLACENTA	OK	0.993057	3.52043	1.82581	1.72469	0.00105	0.0340374	yes	3.545059889
ENSMUSG00000097797	ENSMUSG00000097797	Gm26901	1:7292186-7831986	CREneg_MALE_PLACENTA	CREneg_FEMALE_PLACENTA	OK	0.32183	0.081128	-1.98803	-0.410376	5.00E-05	0.00292716	yes	-0.252082872
ENSMUSG00000097906	ENSMUSG00000097906	Gm9625	13:67944712-67999443	CREneg_MALE_PLACENTA	CREneg_FEMALE_PLACENTA	OK	2.4688	13.831	2.48603	2.53465	5.00E-05	0.00292716	yes	5.60234178
ENSMUSG00000098051	ENSMUSG00000098051	Gm27032	2:180471282-180541597	CREneg_MALE_PLACENTA	CREneg_FEMALE_PLACENTA	OK	0.741576	0.128496	-2.52888	-1.61958	0.0003	0.0129026	yes	-0.173273148
ENSMUSG00000098112	ENSMUSG00000098112	Bin2	15:100538957-100569272	CREneg_MALE_PLACENTA	CREneg_FEMALE_PLACENTA	OK	23.1849	11.0325	-1.07143	-1.71027	5.00E-05	0.00292716	yes	-0.475847105
ENSMUSG00000099762	ENSMUSG00000099762	Gm21149	5:15669168-15683874	CREneg_MALE_PLACENTA	CREneg_FEMALE_PLACENTA	OK	0.17921	0.807518	2.17184	1.93512	0.0017	0.0476291	yes	4.505977157
ENSMUSG00000099876	ENSMUSG00000099876	Gm29650	Y:1048392-1049134	CREneg_MALE_PLACENTA	CREneg_FEMALE_PLACENTA	OK	0.683329	0	#NAME?		5.00E-05	0.00292716	yes	#NAME?
ENSMUSG00000100147	ENSMUSG00000100147	1700047M11Rik	1:182115434-182130890	CREneg_MALE_PLACENTA	CREneg_FEMALE_PLACENTA	OK	0.286249	0.0952369	-1.58768	-0.337463	5.00E-05	0.00292716	yes	-0.332706049
ENSMUSG00000100277	ENSMUSG00000100277	1810053B23Rik	16:93139391-93167512	CREneg_MALE_PLACENTA	CREneg_FEMALE_PLACENTA	OK	0.0740325	0.363897	2.2973	0.431516	5.00E-05	0.00292716	yes	4.915369938
ENSMUSG00000100627	ENSMUSG00000100627	A830008E24Rik	1:153853974-154019320	CREneg_MALE_PLACENTA	CREneg_FEMALE_PLACENTA	OK	1.42586	3.58788	1.3313	0.993816	0.00115	0.0361439	yes	2.516293138
ENSMUSG00000101036	ENSMUSG00000101036	Gm28588	Y:818648-847753	CREneg_MALE_PLACENTA	CREneg_FEMALE_PLACENTA	OK	0.242142	0	#NAME?		5.00E-05	0.00292716	yes	#NAME?
ENSMUSG00000101517	ENSMUSG00000101517	4732465J04Rik	10:95513519-95733748	CREneg_MALE_PLACENTA	CREneg_FEMALE_PLACENTA	OK	0.299876	0.818465	1.44856	0.506623	5.00E-05	0.00292716	yes	2.729354897
ENSMUSG00000102224	ENSMUSG00000102224	4930447F24Rik	9:107971853-108067583	CREneg_MALE_PLACENTA	CREneg_FEMALE_PLACENTA	OK	5.27504	15.5349	1.55826	1.37653	0.00015	0.00739146	yes	2.944984417
ENSMUSG00000106874	ENSMUSG00000106874	Gm20186	6:18842930-18848534	CREneg_MALE_PLACENTA	CREneg_FEMALE_PLACENTA	OK	3.60392	7.94457	1.1404	1.4008	0.00015	0.00739146	yes	2.204421342
ENSMUSG00000107092	ENSMUSG00000107092	Gm7993	5:96122098-96123482	CREneg_MALE_PLACENTA	CREneg_FEMALE_PLACENTA	OK	2.25797	0.160739	-3.81223	-3.58573	5.00E-05	0.00292716	yes	-0.071187611
ENSMUSG00000108374	ENSMUSG00000108374	Gm33626	7:18036110-18061121	CREneg_MALE_PLACENTA	CREneg_FEMALE_PLACENTA	OK	11.6223	0.2553	-5.50856	-4.85583	5.00E-05	0.00292716	yes	-0.021966366
ENSMUSG00000108654	ENSMUSG00000108654	Gm9519	7:17371403-17384270	CREneg_MALE_PLACENTA	CREneg_FEMALE_PLACENTA	OK	59.4143	0.104454	-9.1518	-8.9208	5.00E-05	0.00292716	yes	-0.00175806
ENSMUSG00000109084	ENSMUSG00000109084	Gm44955	8:10917367-10997890	CREneg_MALE_PLACENTA	CREneg_FEMALE_PLACENTA	OK	0.187397	1.12488	2.58561	1.17493	5.00E-05	0.00292716	yes	6.002693478
ENSMUSG00000109089	ENSMUSG00000109089	4833411C07Rik	8:10917367-10997890	CREneg_MALE_PLACENTA	CREneg_FEMALE_PLACENTA	OK	0.13286	0.536562	2.01384	0.744461	0.0002	0.00952039	yes	4.038557275
ENSMUSG00000109234	ENSMUSG00000109234	Gm44561	7:18494782-18495046	CREneg_MALE_PLACENTA	CREneg_FEMALE_PLACENTA	OK	222.271	20.1489	-3.46354	-4.53544	5.00E-05	0.00292716	yes	-0.090650576
ENSMUSG00000109291	ENSMUSG00000109291	Gm2814	8:10917367-10997890	CREneg_MALE_PLACENTA	CREneg_FEMALE_PLACENTA	OK	0.0915247	0.419227	2.1955	0.624016	5.00E-05	0.00292716	yes	4.580483842
ENSMUSG00000110151	ENSMUSG00000110151	Gm38416	8:118402439-118419937	CREneg_MALE_PLACENTA	CREneg_FEMALE_PLACENTA	OK	0.067178	0.453525	2.75512	1.54994	0.00045	0.0179743	yes	6.751087885
ENSMUSG00000110569	ENSMUSG00000110569	Gm18860	8:72156848-72157612	CREneg_MALE_PLACENTA	CREneg_FEMALE_PLACENTA	OK	1.02143	0.144956	-2.81691	-2.0469	0.0004	0.0162755	yes	-0.141914116
ENSMUSG00000110996	ENSMUSG00000110996	Gm36251	9:112869675-112986881	CREneg_MALE_PLACENTA	CREneg_FEMALE_PLACENTA	OK	0.322886	0.0333127	-3.27688	-0.485214	5.00E-05	0.00292716	yes	-0.103171757
ENSMUSG00000111052	ENSMUSG00000111052	Gm20139	10:18999994-19201565	CREneg_MALE_PLACENTA	CREneg_FEMALE_PLACENTA	OK	0.682753	2.24911	1.71992	1.38011	5.00E-05	0.00292716	yes	3.294181396
ENSMUSG00000112006	ENSMUSG00000112006	Gm48633	12:7920533-8000725	CREneg_MALE_PLACENTA	CREneg_FEMALE_PLACENTA	OK	0.589728	2.00769	1.76742	1.23591	0.00025	0.0113233	yes	3.404445882
ENSMUSG00000112129	ENSMUSG00000112129	Pbld1	10:62895940-62913741	CREneg_MALE_PLACENTA	CREneg_FEMALE_PLACENTA	OK	0.960355	2.97437	1.63095	1.6987	0.00015	0.00739146	yes	3.09716877
ENSMUSG00000112963	ENSMUSG00000112963	Gm6093	13:33746468-33756069	CREneg_MALE_PLACENTA	CREneg_FEMALE_PLACENTA	OK	0.195395	1.00339	2.36042	2.23901	5.00E-05	0.00292716	yes	5.135198341
ENSMUSG00000113707	ENSMUSG00000113707	Gm10457	12:70959032-70961259	CREneg_MALE_PLACENTA	CREneg_FEMALE_PLACENTA	OK	0.693265	0.207875	-1.73769	-1.92763	0.00045	0.0179743	yes	-0.299849402
ENSMUSG00000115919	ENSMUSG00000115919	Gm31583	16:23903318-23909180	CREneg_MALE_PLACENTA	CREneg_FEMALE_PLACENTA	OK	0.0527259	0.258301	2.29247	0.276799	5.00E-05	0.00292716	yes	4.898941283
ENSMUSG00000116290	ENSMUSG00000116290	Gm49518	16:23807657-23901440	CREneg_MALE_PLACENTA	CREneg_FEMALE_PLACENTA	OK	0.0701141	0.48956	2.80371	0.640274	5.00E-05	0.00292716	yes	6.98233705
ENSMUSG00000116972	ENSMUSG00000116972	Gm6278	16:85441139-85441911	CREneg_MALE_PLACENTA	CREneg_FEMALE_PLACENTA	OK	0.159471	1.44323	3.17793	2.51926	5.00E-05	0.00292716	yes	9.05007658
ENSMUSG00000117222	ENSMUSG00000117222	Gm49906	17:50646130-50733937	CREneg_MALE_PLACENTA	CREneg_FEMALE_PLACENTA	OK	0.741198	3.36993	2.18479	2.04568	5.00E-05	0.00292716	yes	4.546606037
ENSMUSG00000117508	ENSMUSG00000117508	Gm34804	18:5945176-5966903	CREneg_MALE_PLACENTA	CREneg_FEMALE_PLACENTA	OK	0.127079	0.39699	1.64338	1.08959	0.00145	0.0429568	yes	3.123968703
ENSMUSG00000118370	ENSMUSG00000118370	Gm41750	18:62183297-62348143	CREneg_MALE_PLACENTA	CREneg_FEMALE_PLACENTA	OK	0.165061	0.377143	1.19211	0.334473	0.0006	0.0224565	yes	2.284866699
ENSMUSG00000120021	ENSMUSG00000120021	Gm56616	13:66044945-66256522	CREneg_MALE_PLACENTA	CREneg_FEMALE_PLACENTA	OK	0.084706	0.26667	1.65452	0.42455	0.00015	0.00739146	yes	3.148184298
ENSMUSG00000120268	ENSMUSG00000120268	Gm41032	13:98664708-98673473	CREneg_MALE_PLACENTA	CREneg_FEMALE_PLACENTA	OK	0.0403687	0.23942	2.56824	1.65059	0.0017	0.0476291	yes	5.930854586
ENSMUSG00000120408	ENSMUSG00000120408	Gm56955	10:62329611-62414848	CREneg_MALE_PLACENTA	CREneg_FEMALE_PLACENTA	OK	0.463726	5.94828	3.68113	0.154427	0.00015	0.00739146	yes	12.82716106
ENSMUSG00000120487	ENSMUSG00000120487	Gm57076	4:31824529-31925017	CREneg_MALE_PLACENTA	CREneg_FEMALE_PLACENTA	OK	1.01827	3.84488	1.91682	1.61979	0.0012	0.037238	yes	3.775898542
ENSMUSG00000120841	ENSMUSG00000120841	Gm56542	12:104044179-104105804	CREneg_MALE_PLACENTA	CREneg_FEMALE_PLACENTA	OK	0	0.626579	inf		0.00025	0.0113233	yes	#VALUE!
ENSMUSG00000121137	ENSMUSG00000121137	Gm56555	12:8561110-8649066	CREneg_MALE_PLACENTA	CREneg_FEMALE_PLACENTA	OK	0.480849	1.28208	1.41483	1.63382	0.00155	0.0449683	yes	2.666283154
ENSMUSG00000121491	ENSMUSG00000121491	2700099C18Rik	17:95030017-95185749	CREneg_MALE_PLACENTA	CREneg_FEMALE_PLACENTA	OK	0.633826	0.212975	-1.5734	-0.349273	5.00E-05	0.00292716	yes	-0.336015572
ENSMUSG00000121605	ENSMUSG00000121605	Ahsp	7:127901968-127902930	CREneg_MALE_PLACENTA	CREneg_FEMALE_PLACENTA	OK	17.2184	6.45573	-1.4153	-2.09082	5.00E-05	0.00292716	yes	-0.374931774
ENSMUSG00000121739	ENSMUSG00000121739	Gm14267	2:166338170-166402918	CREneg_MALE_PLACENTA	CREneg_FEMALE_PLACENTA	OK	0.805079	0.260926	-1.62549	-1.09571	0.00015	0.00739146	yes	-0.324099792
ENSMUSG00000122691	ENSMUSG00000122691	-	2:127163330-127180296	CREneg_MALE_PLACENTA	CREneg_FEMALE_PLACENTA	OK	0.672726	0.0263124	-4.67621	-0.500304	5.00E-05	0.00292716	yes	-0.039112946
ENSMUSG00000123384	ENSMUSG00000123384	-	11:86702651-86762440	CREneg_MALE_PLACENTA	CREneg_FEMALE_PLACENTA	OK	0.0377797	0.321397	3.08867	0.211923	0.00055	0.0212335	yes	8.507115255
ENSMUSG00000125797	ENSMUSG00000125797	-	4:152665273-152668268	CREneg_MALE_PLACENTA	CREneg_FEMALE_PLACENTA	OK	1.48861	0.401571	-1.89024	-1.61649	0.0016	0.0457423	yes	-0.269762179
ENSMUSG00000127239	ENSMUSG00000127239	-	15:85528004-85603324	CREneg_MALE_PLACENTA	CREneg_FEMALE_PLACENTA	OK	0.0729448	0.227168	1.63889	0.442335	0.0009	0.0302758	yes	3.114261305
ENSMUSG00000127535	ENSMUSG00000127535	-	11:61281953-61288487	CREneg_MALE_PLACENTA	CREneg_FEMALE_PLACENTA	OK	0.53845	2.16659	2.00854	2.24554	5.00E-05	0.00292716	yes	4.023748127
ENSMUSG00000127915	ENSMUSG00000127915	-	18:68724049-68890815	CREneg_MALE_PLACENTA	CREneg_FEMALE_PLACENTA	OK	0.240159	0.492191	1.03523	0.397148	5.00E-05	0.00292716	yes	2.04944035
ENSMUSG00000128448	ENSMUSG00000128448	-	5:24952315-24995797	CREneg_MALE_PLACENTA	CREneg_FEMALE_PLACENTA	OK	0.27753	0.0373882	-2.89199	-0.448718	0.0003	0.0129026	yes	-0.134717577
ENSMUSG00000128995	ENSMUSG00000128995	-	11:75851820-75854241	CREneg_MALE_PLACENTA	CREneg_FEMALE_PLACENTA	OK	0.58958	0.0412714	-3.83647	-3.13338	5.00E-05	0.00292716	yes	-0.070001517
ENSMUSG00000130653	ENSMUSG00000130653	-	4:128734413-128735467	CREneg_MALE_PLACENTA	CREneg_FEMALE_PLACENTA	OK	0.662586	0.125796	-2.39703	-2.01215	0.00145	0.0429568	yes	-0.189855013
ENSMUSG00000131783	ENSMUSG00000131783	-	1:92284263-92321362	CREneg_MALE_PLACENTA	CREneg_FEMALE_PLACENTA	OK	2.30935	0.880272	-1.39146	-1.84135	0.00065	0.0238277	yes	-0.381178856
ENSMUSG00000132248	ENSMUSG00000132248	-	13:49322538-49337421	CREneg_MALE_PLACENTA	CREneg_FEMALE_PLACENTA	OK	1.44747	0.523508	-1.46725	-1.60517	0.00175	0.0487514	yes	-0.361671043
ENSMUSG00000134216	ENSMUSG00000134216	-	11:65067386-65256784	CREneg_MALE_PLACENTA	CREneg_FEMALE_PLACENTA	OK	0.119697	0.413068	1.78699	0.747801	0.00155	0.0449683	yes	3.450941458
ENSMUSG00000134266	ENSMUSG00000134266	-	8:96102907-96105372	CREneg_MALE_PLACENTA	CREneg_FEMALE_PLACENTA	OK	3.26578	0.815844	-2.00106	-2.19166	5.00E-05	0.00292716	yes	-0.249816383
ENSMUSG00000134473	ENSMUSG00000134473	-	16:35917004-35918409	CREneg_MALE_PLACENTA	CREneg_FEMALE_PLACENTA	OK	0.309482	2.09931	2.76199	2.25338	0.00025	0.0113233	yes	6.783312699
ENSMUSG00000135102	ENSMUSG00000135102	-	13:55331088-55337194	CREneg_MALE_PLACENTA	CREneg_FEMALE_PLACENTA	OK	3.61441	14.587	2.01286	3.12769	5.00E-05	0.00292716	yes	4.035814878
ENSMUSG00000135122	ENSMUSG00000135122	-	19:4114050-4116109	CREneg_MALE_PLACENTA	CREneg_FEMALE_PLACENTA	OK	1.70808	3.69934	1.11489	1.45757	0.0018	0.0497206	yes	2.165784952
ENSMUSG00000135982	ENSMUSG00000135982	-	9:115178373-115223158	CREneg_MALE_PLACENTA	CREneg_FEMALE_PLACENTA	OK	0.851516	0.276212	-1.62426	-1.63494	0.00065	0.0238277	yes	-0.324376228
ENSMUSG00000142744	ENSMUSG00000142744	-	12:86818699-86911200	CREneg_MALE_PLACENTA	CREneg_FEMALE_PLACENTA	OK	0.103404	0.247814	1.26096	0.324048	0.0016	0.0457423	yes	2.396551595
ENSMUSG00000143218	ENSMUSG00000143218	-	13:74694647-74766946	CREneg_MALE_PLACENTA	CREneg_FEMALE_PLACENTA	OK	0.252919	0.0461756	-2.45347	-0.21382	5.00E-05	0.00292716	yes	-0.18257106
ENSMUSG00000144010	ENSMUSG00000144010	Gm32273	11:68833980-68853318	CREneg_MALE_PLACENTA	CREneg_FEMALE_PLACENTA	OK	0.515477	0.107332	-2.26383	-0.418294	0.00015	0.00739146	yes	-0.208218477
ENSMUSG00000144080	ENSMUSG00000144080	-	1:189210038-189316201	CREneg_MALE_PLACENTA	CREneg_FEMALE_PLACENTA	OK	0.606736	2.1429	1.82042	1.62764	0.00055	0.0212335	yes	3.531840031
