# Supplementary material for: Disruption of the Placenta–Brain Axis in Transgenic Mice Lacking Serotonin Transporter (SERT) in Trophoblast Cells
Source: Int J Mol Sci. 2025 Dec 31;27(1):436. doi: 10.3390/ijms27010436 (PMC12787258; doi:10.3390/ijms27010436)
Supplement: Supplementary file 1 [file ijms-27-00436-s001.zip › Supplementary File S6 Slc6a4pTGCKOTmalevsfemale9_11_25.csv]

test_id	gene_id	gene	locus	sample_1	sample_2	status	value_1	value_2	log2(fold_change)	test_stat	p_value	q_value	significant	fold change
ENSMUSG00000001228	ENSMUSG00000001228	Uhrf1	17:56610320-56630486	CREpos_MALE_PLACENTA	CREpos_FEMALE_PLACENTA	OK	2.50743	9.42803	1.91075	1.62171	5.00E-05	0.0115585	yes	3.760045187
ENSMUSG00000001864	ENSMUSG00000001864	Aif1l	2:31840150-31863454	CREpos_MALE_PLACENTA	CREpos_FEMALE_PLACENTA	OK	85.9819	41.1883	-1.0618	-1.61139	0.0001	0.020343	yes	-0.479034013
ENSMUSG00000002068	ENSMUSG00000002068	Ccne1	7:37797408-37806959	CREpos_MALE_PLACENTA	CREpos_FEMALE_PLACENTA	OK	1.50642	11.9418	2.98682	2.50052	5.00E-05	0.0115585	yes	7.92724739
ENSMUSG00000003477	ENSMUSG00000003477	Inmt	6:55147610-55152028	CREpos_MALE_PLACENTA	CREpos_FEMALE_PLACENTA	OK	23.7509	6.80277	-1.80379	-2.04136	0.00015	0.0277405	yes	-0.286421163
ENSMUSG00000004655	ENSMUSG00000004655	Aqp1	6:55313416-55325540	CREpos_MALE_PLACENTA	CREpos_FEMALE_PLACENTA	OK	73.4753	24.4765	-1.58586	-2.44169	5.00E-05	0.0115585	yes	-0.333126031
ENSMUSG00000005410	ENSMUSG00000005410	Mcm5	8:75836196-75855067	CREpos_MALE_PLACENTA	CREpos_FEMALE_PLACENTA	OK	1.85667	9.38277	2.3373	1.873	0.0001	0.020343	yes	5.053559796
ENSMUSG00000006574	ENSMUSG00000006574	Slc4a1	11:102239649-102257029	CREpos_MALE_PLACENTA	CREpos_FEMALE_PLACENTA	OK	2.27557	10.9851	2.27125	2.39513	5.00E-05	0.0115585	yes	4.827412133
ENSMUSG00000007209	ENSMUSG00000007209	Ceacam9	7:16455853-16460057	CREpos_MALE_PLACENTA	CREpos_FEMALE_PLACENTA	OK	9.0041	37.7699	2.06858	1.86253	5.00E-05	0.0115585	yes	4.194735953
ENSMUSG00000010760	ENSMUSG00000010760	Phlda2	7:143055281-143056887	CREpos_MALE_PLACENTA	CREpos_FEMALE_PLACENTA	OK	13.5806	112.765	3.05369	2.81891	5.00E-05	0.0115585	yes	8.303329789
ENSMUSG00000012443	ENSMUSG00000012443	Kif11	19:37364850-37410307	CREpos_MALE_PLACENTA	CREpos_FEMALE_PLACENTA	OK	0.558882	3.38778	2.59972	2.11737	0.0001	0.020343	yes	6.061689692
ENSMUSG00000017146	ENSMUSG00000017146	Brca1	11:101379589-101442781	CREpos_MALE_PLACENTA	CREpos_FEMALE_PLACENTA	OK	0.792896	2.36358	1.57577	1.32285	0.00015	0.0277405	yes	2.980945502
ENSMUSG00000017466	ENSMUSG00000017466	Timp2	11:118191886-118246566	CREpos_MALE_PLACENTA	CREpos_FEMALE_PLACENTA	OK	136.541	58.0964	-1.23281	-1.76621	0.0002	0.0344797	yes	-0.425487897
ENSMUSG00000018259	ENSMUSG00000018259	Prl8a2	13:27529655-27538199	CREpos_MALE_PLACENTA	CREpos_FEMALE_PLACENTA	OK	1211.86	467.305	-1.37479	-1.99353	5.00E-05	0.0115585	yes	-0.385608832
ENSMUSG00000018822	ENSMUSG00000018822	Sfrp5	19:42186409-42190691	CREpos_MALE_PLACENTA	CREpos_FEMALE_PLACENTA	OK	81.8187	28.419	-1.52558	-2.30926	5.00E-05	0.0115585	yes	-0.347339887
ENSMUSG00000019773	ENSMUSG00000019773	Fbxo5	10:5749159-5755600	CREpos_MALE_PLACENTA	CREpos_FEMALE_PLACENTA	OK	1.3014	5.5597	2.09494	1.65512	0.0003	0.0442239	yes	4.272083958
ENSMUSG00000019929	ENSMUSG00000019929	Dcn	10:97315470-97354005	CREpos_MALE_PLACENTA	CREpos_FEMALE_PLACENTA	OK	459.12	172.489	-1.41236	-2.2387	5.00E-05	0.0115585	yes	-0.375696609
ENSMUSG00000020077	ENSMUSG00000020077	Srgn	10:62329611-62414848	CREpos_MALE_PLACENTA	CREpos_FEMALE_PLACENTA	OK	1260.97	437.266	-1.52795	-2.39293	5.00E-05	0.0115585	yes	-0.34676976
ENSMUSG00000020241	ENSMUSG00000020241	Col6a2	10:76431595-76459464	CREpos_MALE_PLACENTA	CREpos_FEMALE_PLACENTA	OK	2.47037	8.40895	1.7672	2.02987	5.00E-05	0.0115585	yes	3.40392677
ENSMUSG00000020330	ENSMUSG00000020330	Hmmr	11:40592221-40624249	CREpos_MALE_PLACENTA	CREpos_FEMALE_PLACENTA	OK	0.530745	3.68356	2.79501	2.16105	5.00E-05	0.0115585	yes	6.940357604
ENSMUSG00000020493	ENSMUSG00000020493	Prr11	11:86979978-86999534	CREpos_MALE_PLACENTA	CREpos_FEMALE_PLACENTA	OK	0.509723	2.19301	2.10513	1.88509	0.0003	0.0442239	yes	4.302365227
ENSMUSG00000020788	ENSMUSG00000020788	Atp2a3	11:72851994-72883870	CREpos_MALE_PLACENTA	CREpos_FEMALE_PLACENTA	OK	3.08867	10.5448	1.77148	1.68149	0.0001	0.020343	yes	3.414040091
ENSMUSG00000020897	ENSMUSG00000020897	Aurkb	11:68936472-68942490	CREpos_MALE_PLACENTA	CREpos_FEMALE_PLACENTA	OK	0.889873	4.80407	2.43259	1.48541	0.0002	0.0344797	yes	5.398617488
ENSMUSG00000020914	ENSMUSG00000020914	Top2a	11:98883768-98915015	CREpos_MALE_PLACENTA	CREpos_FEMALE_PLACENTA	OK	2.54978	12.0208	2.23709	1.25196	0.0003	0.0442239	yes	4.714451725
ENSMUSG00000021319	ENSMUSG00000021319	Sfrp4	13:19807273-19817164	CREpos_MALE_PLACENTA	CREpos_FEMALE_PLACENTA	OK	59.745	10.9389	-2.44936	-2.8518	5.00E-05	0.0115585	yes	-0.183091916
ENSMUSG00000021508	ENSMUSG00000021508	Cxcl14	13:56436455-56444364	CREpos_MALE_PLACENTA	CREpos_FEMALE_PLACENTA	OK	40.6483	10.7617	-1.91729	-2.60689	5.00E-05	0.0115585	yes	-0.26475136
ENSMUSG00000022479	ENSMUSG00000022479	Vdr	15:97745413-97808511	CREpos_MALE_PLACENTA	CREpos_FEMALE_PLACENTA	OK	3.35915	13.3701	1.99284	1.20936	5.00E-05	0.0115585	yes	3.980197445
ENSMUSG00000023015	ENSMUSG00000023015	Racgap1	15:99518376-99549537	CREpos_MALE_PLACENTA	CREpos_FEMALE_PLACENTA	OK	1.52307	6.70396	2.13803	1.53257	0.0002	0.0344797	yes	4.401605965
ENSMUSG00000023224	ENSMUSG00000023224	Serping1	2:84595730-84605788	CREpos_MALE_PLACENTA	CREpos_FEMALE_PLACENTA	OK	85.1375	36.9043	-1.206	-1.9384	0.00025	0.0403631	yes	-0.433468782
ENSMUSG00000023913	ENSMUSG00000023913	Pla2g7	17:43865360-43923092	CREpos_MALE_PLACENTA	CREpos_FEMALE_PLACENTA	OK	210.796	85.6329	-1.29961	-1.62576	5.00E-05	0.0115585	yes	-0.406236
ENSMUSG00000023992	ENSMUSG00000023992	Trem2	17:48653428-48661459	CREpos_MALE_PLACENTA	CREpos_FEMALE_PLACENTA	OK	39.7309	12.0376	-1.72271	-2.02752	0.00015	0.0277405	yes	-0.302979062
ENSMUSG00000024053	ENSMUSG00000024053	Emilin2	17:71559166-71619580	CREpos_MALE_PLACENTA	CREpos_FEMALE_PLACENTA	OK	18.4256	7.14313	-1.36708	-1.89452	0.00025	0.0403631	yes	-0.387675105
ENSMUSG00000024084	ENSMUSG00000024084	Qpct	17:79359334-79397807	CREpos_MALE_PLACENTA	CREpos_FEMALE_PLACENTA	OK	31.6283	11.36	-1.47725	-1.95566	0.0002	0.0344797	yes	-0.359172799
ENSMUSG00000024529	ENSMUSG00000024529	Lox	18:52649138-52710417	CREpos_MALE_PLACENTA	CREpos_FEMALE_PLACENTA	OK	30.3919	13.4448	-1.17664	-1.83298	0.00025	0.0403631	yes	-0.442380592
ENSMUSG00000024590	ENSMUSG00000024590	Lmnb1	18:56840884-56886496	CREpos_MALE_PLACENTA	CREpos_FEMALE_PLACENTA	OK	10.0642	29.3572	1.54448	1.98443	0.0001	0.020343	yes	2.91698911
ENSMUSG00000025001	ENSMUSG00000025001	Hells	19:38919358-38959495	CREpos_MALE_PLACENTA	CREpos_FEMALE_PLACENTA	OK	0.764884	3.53639	2.20897	1.37612	5.00E-05	0.0115585	yes	4.623450683
ENSMUSG00000025789	ENSMUSG00000025789	St8sia2	7:73588866-73663438	CREpos_MALE_PLACENTA	CREpos_FEMALE_PLACENTA	OK	6.47429	2.07979	-1.63828	-1.76124	5.00E-05	0.0115585	yes	-0.321239232
ENSMUSG00000025938	ENSMUSG00000025938	Slco5a1	1:12936772-13062874	CREpos_MALE_PLACENTA	CREpos_FEMALE_PLACENTA	OK	8.62353	3.67771	-1.22947	-1.83887	0.00035	0.0494448	yes	-0.42647409
ENSMUSG00000026073	ENSMUSG00000026073	Il1r2	1:40094990-40164391	CREpos_MALE_PLACENTA	CREpos_FEMALE_PLACENTA	OK	75.0712	32.0206	-1.22926	-1.67722	0.00035	0.0494448	yes	-0.426536173
ENSMUSG00000026208	ENSMUSG00000026208	Des	1:75313475-75408964	CREpos_MALE_PLACENTA	CREpos_FEMALE_PLACENTA	OK	145.404	47.5833	-1.61154	-2.52723	5.00E-05	0.0115585	yes	-0.327248844
ENSMUSG00000026399	ENSMUSG00000026399	Cd55	1:130366763-130484814	CREpos_MALE_PLACENTA	CREpos_FEMALE_PLACENTA	OK	60.6435	24.6338	-1.29971	-1.755	0.0003	0.0442239	yes	-0.406207843
ENSMUSG00000026605	ENSMUSG00000026605	Cenpf	1:189372802-189420283	CREpos_MALE_PLACENTA	CREpos_FEMALE_PLACENTA	OK	0.346326	1.60574	2.21303	1.24069	0.00015	0.0277405	yes	4.63648022
ENSMUSG00000026622	ENSMUSG00000026622	Nek2	1:191549224-191565162	CREpos_MALE_PLACENTA	CREpos_FEMALE_PLACENTA	OK	0.826645	5.09667	2.62421	2.23697	5.00E-05	0.0115585	yes	6.165466252
ENSMUSG00000027186	ENSMUSG00000027186	Elf5	2:103242032-103281334	CREpos_MALE_PLACENTA	CREpos_FEMALE_PLACENTA	OK	0.290497	1.92919	2.7314	1.66286	0.0003	0.0442239	yes	6.640997705
ENSMUSG00000027199	ENSMUSG00000027199	Gatm	2:122424947-122441784	CREpos_MALE_PLACENTA	CREpos_FEMALE_PLACENTA	OK	209.257	60.2745	-1.79565	-2.84584	5.00E-05	0.0115585	yes	-0.288041781
ENSMUSG00000027326	ENSMUSG00000027326	Knl1	2:118877150-118935982	CREpos_MALE_PLACENTA	CREpos_FEMALE_PLACENTA	OK	0.125355	1.09728	3.12984	1.95342	5.00E-05	0.0115585	yes	8.753378775
ENSMUSG00000027375	ENSMUSG00000027375	Mal	2:127475145-127498615	CREpos_MALE_PLACENTA	CREpos_FEMALE_PLACENTA	OK	2.2959	11.7607	2.35684	2.15755	5.00E-05	0.0115585	yes	5.122471314
ENSMUSG00000027469	ENSMUSG00000027469	Tpx2	2:152689883-152737241	CREpos_MALE_PLACENTA	CREpos_FEMALE_PLACENTA	OK	1.00824	4.8908	2.27823	1.90935	0.00025	0.0403631	yes	4.850824552
ENSMUSG00000028111	ENSMUSG00000028111	Ctsk	3:95406566-95416673	CREpos_MALE_PLACENTA	CREpos_FEMALE_PLACENTA	OK	225.048	73.4438	-1.61552	-2.74967	5.00E-05	0.0115585	yes	-0.326347298
ENSMUSG00000028332	ENSMUSG00000028332	Hemgn	4:46393988-46413506	CREpos_MALE_PLACENTA	CREpos_FEMALE_PLACENTA	OK	0.197482	2.05745	3.38106	2.44223	5.00E-05	0.0115585	yes	10.4183868
ENSMUSG00000028678	ENSMUSG00000028678	Kif2c	4:117016835-117039836	CREpos_MALE_PLACENTA	CREpos_FEMALE_PLACENTA	OK	0.505059	2.75219	2.44605	1.78448	5.00E-05	0.0115585	yes	5.449220991
ENSMUSG00000029019	ENSMUSG00000029019	Nppb	4:148070244-148071662	CREpos_MALE_PLACENTA	CREpos_FEMALE_PLACENTA	OK	59.3405	8.14986	-2.86417	-3.06037	5.00E-05	0.0115585	yes	-0.137340593
ENSMUSG00000029096	ENSMUSG00000029096	Htra3	5:35809366-35837126	CREpos_MALE_PLACENTA	CREpos_FEMALE_PLACENTA	OK	244.219	84.8221	-1.52566	-2.53439	5.00E-05	0.0115585	yes	-0.347320627
ENSMUSG00000029272	ENSMUSG00000029272	Sult1e1	5:87723827-87739453	CREpos_MALE_PLACENTA	CREpos_FEMALE_PLACENTA	OK	37.1045	7.71186	-2.26644	-2.75233	5.00E-05	0.0115585	yes	-0.207842126
ENSMUSG00000029368	ENSMUSG00000029368	Alb	5:90608755-90624461	CREpos_MALE_PLACENTA	CREpos_FEMALE_PLACENTA	OK	33.1712	84.6158	1.351	2.01283	5.00E-05	0.0115585	yes	2.550888783
ENSMUSG00000029372	ENSMUSG00000029372	Ppbp	5:90916376-90917922	CREpos_MALE_PLACENTA	CREpos_FEMALE_PLACENTA	OK	2.11274	50.7235	4.58547	4.15925	5.00E-05	0.0115585	yes	24.00844401
ENSMUSG00000029664	ENSMUSG00000029664	Tfpi2	6:3962594-3988919	CREpos_MALE_PLACENTA	CREpos_FEMALE_PLACENTA	OK	441.052	115.222	-1.93653	-2.7963	5.00E-05	0.0115585	yes	-0.261244035
ENSMUSG00000029675	ENSMUSG00000029675	Eln	5:134731446-134851829	CREpos_MALE_PLACENTA	CREpos_FEMALE_PLACENTA	OK	3.45867	14.5607	2.07379	1.96387	0.00015	0.0277405	yes	4.209911776
ENSMUSG00000029816	ENSMUSG00000029816	Gpnmb	6:48995444-49050708	CREpos_MALE_PLACENTA	CREpos_FEMALE_PLACENTA	OK	32.2465	14.0217	-1.20148	-1.33739	0.00035	0.0494448	yes	-0.43482898
ENSMUSG00000030050	ENSMUSG00000030050	Gkn1	6:87322631-87327924	CREpos_MALE_PLACENTA	CREpos_FEMALE_PLACENTA	OK	37.1928	13.4978	-1.4623	-1.71994	0.00035	0.0494448	yes	-0.362914096
ENSMUSG00000030111	ENSMUSG00000030111	A2m	6:121612334-121656186	CREpos_MALE_PLACENTA	CREpos_FEMALE_PLACENTA	OK	50.7093	22.498	-1.17245	-1.762	0.00015	0.0277405	yes	-0.44366726
ENSMUSG00000030116	ENSMUSG00000030116	Mfap5	6:122482803-122506249	CREpos_MALE_PLACENTA	CREpos_FEMALE_PLACENTA	OK	67.6318	18.7634	-1.84978	-2.25333	5.00E-05	0.0115585	yes	-0.277434671
ENSMUSG00000030218	ENSMUSG00000030218	Mgp	6:136849432-136852821	CREpos_MALE_PLACENTA	CREpos_FEMALE_PLACENTA	OK	73.9473	16.4225	-2.17082	-2.28357	5.00E-05	0.0115585	yes	-0.222084406
ENSMUSG00000030867	ENSMUSG00000030867	Plk1	7:121758661-121769096	CREpos_MALE_PLACENTA	CREpos_FEMALE_PLACENTA	OK	1.03212	6.80801	2.72163	2.17009	5.00E-05	0.0115585	yes	6.596176487
ENSMUSG00000031004	ENSMUSG00000031004	Mki67	7:135291512-135318090	CREpos_MALE_PLACENTA	CREpos_FEMALE_PLACENTA	OK	0.87499	4.88935	2.4823	2.28367	5.00E-05	0.0115585	yes	5.587875975
ENSMUSG00000031613	ENSMUSG00000031613	Hpgd	8:56747619-56774078	CREpos_MALE_PLACENTA	CREpos_FEMALE_PLACENTA	OK	29.3228	10.9044	-1.4271	-1.81517	0.0003	0.0442239	yes	-0.371877663
ENSMUSG00000032060	ENSMUSG00000032060	Cryab	9:50662377-50673520	CREpos_MALE_PLACENTA	CREpos_FEMALE_PLACENTA	OK	499.169	207.043	-1.2696	-2.07571	5.00E-05	0.0115585	yes	-0.414774757
ENSMUSG00000032218	ENSMUSG00000032218	Ccnb2	9:70314973-70328829	CREpos_MALE_PLACENTA	CREpos_FEMALE_PLACENTA	OK	1.56099	8.31182	2.41271	1.90814	0.0003	0.0442239	yes	5.324736006
ENSMUSG00000032766	ENSMUSG00000032766	Gng11	6:4003903-4008445	CREpos_MALE_PLACENTA	CREpos_FEMALE_PLACENTA	OK	71.2851	30.9322	-1.20449	-1.76341	0.00025	0.0403631	yes	-0.43392271
ENSMUSG00000033022	ENSMUSG00000033022	Cdo1	18:46846259-46861462	CREpos_MALE_PLACENTA	CREpos_FEMALE_PLACENTA	OK	45.4188	18.6648	-1.28297	-1.86862	0.00015	0.0277405	yes	-0.410948639
ENSMUSG00000033420	ENSMUSG00000033420	Antxr1	6:87096886-87312803	CREpos_MALE_PLACENTA	CREpos_FEMALE_PLACENTA	OK	17.1714	6.52118	-1.3968	-1.95358	0.0002	0.0344797	yes	-0.379770566
ENSMUSG00000034353	ENSMUSG00000034353	Ramp1	1:91107543-91152918	CREpos_MALE_PLACENTA	CREpos_FEMALE_PLACENTA	OK	41.8139	13.0017	-1.68528	-2.19619	5.00E-05	0.0115585	yes	-0.310942559
ENSMUSG00000035683	ENSMUSG00000035683	Melk	4:44300875-44364675	CREpos_MALE_PLACENTA	CREpos_FEMALE_PLACENTA	OK	0.820897	3.60874	2.13622	1.95029	5.00E-05	0.0115585	yes	4.396087189
ENSMUSG00000036446	ENSMUSG00000036446	Lum	10:97400989-97408565	CREpos_MALE_PLACENTA	CREpos_FEMALE_PLACENTA	OK	135.153	44.3769	-1.60672	-2.50677	5.00E-05	0.0115585	yes	-0.328344001
ENSMUSG00000036545	ENSMUSG00000036545	Adamts2	11:50490124-50698400	CREpos_MALE_PLACENTA	CREpos_FEMALE_PLACENTA	OK	13.909	5.69298	-1.28876	-1.88709	5.00E-05	0.0115585	yes	-0.409302675
ENSMUSG00000036777	ENSMUSG00000036777	Anln	9:22238365-22303793	CREpos_MALE_PLACENTA	CREpos_FEMALE_PLACENTA	OK	0.949368	4.26896	2.16884	1.46151	0.0001	0.020343	yes	4.496616977
ENSMUSG00000036907	ENSMUSG00000036907	C1ql2	1:120268311-120270903	CREpos_MALE_PLACENTA	CREpos_FEMALE_PLACENTA	OK	0.120589	1.94282	4.00999	1.89609	0.0002	0.0344797	yes	16.11117713
ENSMUSG00000037362	ENSMUSG00000037362	Ccn3	15:54609097-54617435	CREpos_MALE_PLACENTA	CREpos_FEMALE_PLACENTA	OK	8.00561	2.92619	-1.45199	-1.73948	0.0003	0.0442239	yes	-0.365516896
ENSMUSG00000037474	ENSMUSG00000037474	Dtl	1:191269467-191307656	CREpos_MALE_PLACENTA	CREpos_FEMALE_PLACENTA	OK	0.486109	3.2534	2.7426	2.24062	5.00E-05	0.0115585	yes	6.692754059
ENSMUSG00000037482	ENSMUSG00000037482	Erv3	2:131695597-131701667	CREpos_MALE_PLACENTA	CREpos_FEMALE_PLACENTA	OK	259.754	103.558	-1.32671	-2.09251	5.00E-05	0.0115585	yes	-0.398676369
ENSMUSG00000037544	ENSMUSG00000037544	Dlgap5	14:47625235-47666214	CREpos_MALE_PLACENTA	CREpos_FEMALE_PLACENTA	OK	0.800455	4.11495	2.36198	1.48896	0.0001	0.020343	yes	5.140754083
ENSMUSG00000037625	ENSMUSG00000037625	Cldn11	3:31204068-31218473	CREpos_MALE_PLACENTA	CREpos_FEMALE_PLACENTA	OK	25.6512	5.06329	-2.34088	-2.84983	5.00E-05	0.0115585	yes	-0.197389889
ENSMUSG00000037852	ENSMUSG00000037852	Cpe	8:65045575-65146088	CREpos_MALE_PLACENTA	CREpos_FEMALE_PLACENTA	OK	178.983	70.5397	-1.34332	-1.72268	5.00E-05	0.0115585	yes	-0.39411266
ENSMUSG00000038156	ENSMUSG00000038156	Spon1	7:113365234-113642605	CREpos_MALE_PLACENTA	CREpos_FEMALE_PLACENTA	OK	12.2035	5.07671	-1.26532	-1.82299	0.00025	0.0403631	yes	-0.416007084
ENSMUSG00000038521	ENSMUSG00000038521	C1s1	6:124507303-124519318	CREpos_MALE_PLACENTA	CREpos_FEMALE_PLACENTA	OK	28.1155	9.18956	-1.6133	-1.13483	0.0003	0.0442239	yes	-0.326849864
ENSMUSG00000039518	ENSMUSG00000039518	Cdsn	17:35863024-35868347	CREpos_MALE_PLACENTA	CREpos_FEMALE_PLACENTA	OK	0.358218	1.99437	2.47702	1.99833	0.00015	0.0277405	yes	5.567462748
ENSMUSG00000039529	ENSMUSG00000039529	Atp8b1	18:64662037-64794338	CREpos_MALE_PLACENTA	CREpos_FEMALE_PLACENTA	OK	15.241	6.60072	-1.20726	-1.87428	0.0003	0.0442239	yes	-0.43309037
ENSMUSG00000039899	ENSMUSG00000039899	Fgl2	5:21383999-21629675	CREpos_MALE_PLACENTA	CREpos_FEMALE_PLACENTA	OK	27.062	9.50068	-1.51016	-2.10123	5.00E-05	0.0115585	yes	-0.351072282
ENSMUSG00000039903	ENSMUSG00000039903	Eva1c	16:90623606-90701997	CREpos_MALE_PLACENTA	CREpos_FEMALE_PLACENTA	OK	23.9362	8.20642	-1.54437	-1.99679	0.00025	0.0403631	yes	-0.342845383
ENSMUSG00000040084	ENSMUSG00000040084	Bub1b	2:118428691-118472072	CREpos_MALE_PLACENTA	CREpos_FEMALE_PLACENTA	OK	0.87782	3.46381	1.98036	1.3558	0.0003	0.0442239	yes	3.945915331
ENSMUSG00000041120	ENSMUSG00000041120	Nbl1	4:138809594-138820304	CREpos_MALE_PLACENTA	CREpos_FEMALE_PLACENTA	OK	129.992	58.1113	-1.16154	-1.84806	5.00E-05	0.0115585	yes	-0.447035095
ENSMUSG00000041324	ENSMUSG00000041324	Inhba	13:15943573-16206860	CREpos_MALE_PLACENTA	CREpos_FEMALE_PLACENTA	OK	80.2124	26.4856	-1.59862	-2.11532	5.00E-05	0.0115585	yes	-0.33019267
ENSMUSG00000041431	ENSMUSG00000041431	Ccnb1	13:100915157-100923078	CREpos_MALE_PLACENTA	CREpos_FEMALE_PLACENTA	OK	1.65124	11.3473	2.78073	2.30047	0.0001	0.020343	yes	6.871999826
ENSMUSG00000042485	ENSMUSG00000042485	Mustn1	14:30601156-30603567	CREpos_MALE_PLACENTA	CREpos_FEMALE_PLACENTA	OK	46.8602	14.5201	-1.69031	-2.27369	5.00E-05	0.0115585	yes	-0.309860336
ENSMUSG00000042489	ENSMUSG00000042489	Clspn	4:126450727-126487696	CREpos_MALE_PLACENTA	CREpos_FEMALE_PLACENTA	OK	0.222803	1.35987	2.60963	1.38602	0.00015	0.0277405	yes	6.103471312
ENSMUSG00000047534	ENSMUSG00000047534	Mis18bp1	12:65179507-65219378	CREpos_MALE_PLACENTA	CREpos_FEMALE_PLACENTA	OK	0.311956	2.01053	2.68816	1.75567	0.0001	0.020343	yes	6.444909052
ENSMUSG00000047751	ENSMUSG00000047751	Utf1	7:139523701-139525025	CREpos_MALE_PLACENTA	CREpos_FEMALE_PLACENTA	OK	1.53777	12.5026	3.02332	2.32041	5.00E-05	0.0115585	yes	8.130364316
ENSMUSG00000053897	ENSMUSG00000053897	Slc39a8	3:135531039-135594333	CREpos_MALE_PLACENTA	CREpos_FEMALE_PLACENTA	OK	11.202	31.4457	1.48911	1.94142	0.0003	0.0442239	yes	2.807157479
ENSMUSG00000055609	ENSMUSG00000055609	Hba-x	11:32226399-32228116	CREpos_MALE_PLACENTA	CREpos_FEMALE_PLACENTA	OK	48.9577	609.042	3.63693	3.14089	5.00E-05	0.0115585	yes	12.44013296
ENSMUSG00000056673	ENSMUSG00000056673	Kdm5d	Y:897787-956786	CREpos_MALE_PLACENTA	CREpos_FEMALE_PLACENTA	OK	2.14435	0	#NAME?		5.00E-05	0.0115585	yes	#NAME?
ENSMUSG00000057170	ENSMUSG00000057170	Prl3d1	13:27278172-27284241	CREpos_MALE_PLACENTA	CREpos_FEMALE_PLACENTA	OK	56.5274	17.9784	-1.65269	-2.13582	5.00E-05	0.0115585	yes	-0.318046585
ENSMUSG00000057604	ENSMUSG00000057604	Lmcd1	6:112250718-112307386	CREpos_MALE_PLACENTA	CREpos_FEMALE_PLACENTA	OK	36.3678	14.9499	-1.28252	-1.91353	0.0002	0.0344797	yes	-0.411076841
ENSMUSG00000057615	ENSMUSG00000057615	Ldoc1	X:60747025-60754561	CREpos_MALE_PLACENTA	CREpos_FEMALE_PLACENTA	OK	21.0672	106.636	2.33963	2.52936	5.00E-05	0.0115585	yes	5.061728056
ENSMUSG00000058290	ENSMUSG00000058290	Espl1	15:102204700-102232792	CREpos_MALE_PLACENTA	CREpos_FEMALE_PLACENTA	OK	0.336361	2.07403	2.62435	1.16532	0.00025	0.0403631	yes	6.166064582
ENSMUSG00000063130	ENSMUSG00000063130	Calml3	13:3852895-3854316	CREpos_MALE_PLACENTA	CREpos_FEMALE_PLACENTA	OK	0.413299	2.29361	2.47236	2.02598	5.00E-05	0.0115585	yes	5.549508489
ENSMUSG00000063305	ENSMUSG00000063305	Psg20	7:18408031-18420110	CREpos_MALE_PLACENTA	CREpos_FEMALE_PLACENTA	OK	59.9275	4.34217	-3.78673	-3.67004	5.00E-05	0.0115585	yes	-0.072457056
ENSMUSG00000063632	ENSMUSG00000063632	Sox11	12:27384262-27392573	CREpos_MALE_PLACENTA	CREpos_FEMALE_PLACENTA	OK	9.42491	2.4332	-1.95362	-2.21458	5.00E-05	0.0115585	yes	-0.258167625
ENSMUSG00000063727	ENSMUSG00000063727	Tnfrsf11b	15:54114014-54141880	CREpos_MALE_PLACENTA	CREpos_FEMALE_PLACENTA	OK	94.865	30.8625	-1.62002	-2.47678	5.00E-05	0.0115585	yes	-0.325330954
ENSMUSG00000068457	ENSMUSG00000068457	Uty	Y:1096860-1245759	CREpos_MALE_PLACENTA	CREpos_FEMALE_PLACENTA	OK	2.36865	0	#NAME?		5.00E-05	0.0115585	yes	#NAME?
ENSMUSG00000069049	ENSMUSG00000069049	Eif2s3y	Y:1010542-1028847	CREpos_MALE_PLACENTA	CREpos_FEMALE_PLACENTA	OK	6.71297	0	#NAME?		5.00E-05	0.0115585	yes	#NAME?
ENSMUSG00000072596	ENSMUSG00000072596	Ear2	14:44281364-44380526	CREpos_MALE_PLACENTA	CREpos_FEMALE_PLACENTA	OK	24.3822	3.88814	-2.64868	-2.35533	0.0001	0.020343	yes	-0.159465916
ENSMUSG00000075602	ENSMUSG00000075602	Ly6a	15:74858439-74915705	CREpos_MALE_PLACENTA	CREpos_FEMALE_PLACENTA	OK	283.937	105.899	-1.42289	-2.25265	5.00E-05	0.0115585	yes	-0.372964443
ENSMUSG00000075707	ENSMUSG00000075707	Dio3	12:110245501-110247531	CREpos_MALE_PLACENTA	CREpos_FEMALE_PLACENTA	OK	2.10644	35.0474	4.05643	3.32221	5.00E-05	0.0115585	yes	16.6382293
ENSMUSG00000079018	ENSMUSG00000079018	Ly6c1	15:74915866-74920679	CREpos_MALE_PLACENTA	CREpos_FEMALE_PLACENTA	OK	352.587	117.21	-1.58889	-2.55358	5.00E-05	0.0115585	yes	-0.332427122
ENSMUSG00000086503	ENSMUSG00000086503	Xist	X:102458072-102667512	CREpos_MALE_PLACENTA	CREpos_FEMALE_PLACENTA	OK	6.70778	66.2212	3.30338	2.10315	5.00E-05	0.0115585	yes	9.872257328
ENSMUSG00000087066	ENSMUSG00000087066	Gm15518	16:49519595-49619233	CREpos_MALE_PLACENTA	CREpos_FEMALE_PLACENTA	OK	0.339884	0.0595644	-2.51252	-0.251233	0.0001	0.020343	yes	-0.175249229
ENSMUSG00000092627	ENSMUSG00000092627	D130058E05Rik	1:89855677-89874259	CREpos_MALE_PLACENTA	CREpos_FEMALE_PLACENTA	OK	0.0378153	0.240308	2.66784	0.433758	5.00E-05	0.0115585	yes	6.354770395
ENSMUSG00000095597	ENSMUSG00000095597	Rps7-ps3	X:151691773-151693292	CREpos_MALE_PLACENTA	CREpos_FEMALE_PLACENTA	OK	4.35574	36.2225	3.0559	2.37275	0.0001	0.020343	yes	8.316059036
ENSMUSG00000097709	ENSMUSG00000097709	2810429I04Rik	13:3499273-3576460	CREpos_MALE_PLACENTA	CREpos_FEMALE_PLACENTA	OK	0.141256	0.538996	1.93196	0.75176	5.00E-05	0.0115585	yes	3.815732406
ENSMUSG00000099876	ENSMUSG00000099876	Gm29650	Y:1048392-1049134	CREpos_MALE_PLACENTA	CREpos_FEMALE_PLACENTA	OK	0.51306	0	#NAME?		5.00E-05	0.0115585	yes	#NAME?
ENSMUSG00000100277	ENSMUSG00000100277	1810053B23Rik	16:93139391-93167512	CREpos_MALE_PLACENTA	CREpos_FEMALE_PLACENTA	OK	0.217179	0.605539	1.47934	0.578665	5.00E-05	0.0115585	yes	2.788211498
ENSMUSG00000101036	ENSMUSG00000101036	Gm28588	Y:818648-847753	CREpos_MALE_PLACENTA	CREpos_FEMALE_PLACENTA	OK	0.72368	0	#NAME?		5.00E-05	0.0115585	yes	#NAME?
ENSMUSG00000101344	ENSMUSG00000101344	Gm29183	1:73657232-73944502	CREpos_MALE_PLACENTA	CREpos_FEMALE_PLACENTA	OK	0.287427	0.0592748	-2.2777	-0.6854	5.00E-05	0.0115585	yes	-0.206226266
ENSMUSG00000102106	ENSMUSG00000102106	2310043O21Rik	15:38544370-38602632	CREpos_MALE_PLACENTA	CREpos_FEMALE_PLACENTA	OK	0.415653	0.119653	-1.79652	-0.677615	5.00E-05	0.0115585	yes	-0.287868134
ENSMUSG00000102439	ENSMUSG00000102439	Flg	3:93180829-93200993	CREpos_MALE_PLACENTA	CREpos_FEMALE_PLACENTA	OK	0.00400334	0.299145	6.2235	0.225506	5.00E-05	0.0115585	yes	74.7240114
ENSMUSG00000104529	ENSMUSG00000104529	Rbakdn	5:143150525-143151672	CREpos_MALE_PLACENTA	CREpos_FEMALE_PLACENTA	OK	0.153534	0.561769	1.87142	0.801807	0.00035	0.0494448	yes	3.658925396
ENSMUSG00000108374	ENSMUSG00000108374	Gm33626	7:18036110-18061121	CREpos_MALE_PLACENTA	CREpos_FEMALE_PLACENTA	OK	16.5696	0.270003	-5.93942	-3.96393	5.00E-05	0.0115585	yes	-0.016295077
ENSMUSG00000108634	ENSMUSG00000108634	Gm38534	11:88104795-88168662	CREpos_MALE_PLACENTA	CREpos_FEMALE_PLACENTA	OK	0.077423	0.343144	2.14798	0.522236	5.00E-05	0.0115585	yes	4.43206795
ENSMUSG00000108654	ENSMUSG00000108654	Gm9519	7:17371403-17384270	CREpos_MALE_PLACENTA	CREpos_FEMALE_PLACENTA	OK	107.253	0.115013	-9.86501	-7.21948	5.00E-05	0.0115585	yes	-0.001072349
ENSMUSG00000109127	ENSMUSG00000109127	Gm31135	8:8094567-8569919	CREpos_MALE_PLACENTA	CREpos_FEMALE_PLACENTA	OK	0.0898693	0.31967	1.83068	0.498964	5.00E-05	0.0115585	yes	3.557046908
ENSMUSG00000109234	ENSMUSG00000109234	Gm44561	7:18494782-18495046	CREpos_MALE_PLACENTA	CREpos_FEMALE_PLACENTA	OK	317.948	13.0263	-4.60929	-4.05418	5.00E-05	0.0115585	yes	-0.040969952
ENSMUSG00000112716	ENSMUSG00000112716	4930471E19Rik	10:120467975-120564873	CREpos_MALE_PLACENTA	CREpos_FEMALE_PLACENTA	OK	0.607852	0.133506	-2.18682	-0.797596	5.00E-05	0.0115585	yes	-0.219635018
ENSMUSG00000113193	ENSMUSG00000113193	Gm40576	12:110191622-110218619	CREpos_MALE_PLACENTA	CREpos_FEMALE_PLACENTA	OK	0.0659407	0.250137	1.92348	0.324472	5.00E-05	0.0115585	yes	3.793369745
ENSMUSG00000114828	ENSMUSG00000114828	AI463229	13:37725332-37852074	CREpos_MALE_PLACENTA	CREpos_FEMALE_PLACENTA	OK	0.118417	0.283079	1.25733	0.244038	5.00E-05	0.0115585	yes	2.390529153
ENSMUSG00000115324	ENSMUSG00000115324	4930527F14Rik	14:45767777-45895600	CREpos_MALE_PLACENTA	CREpos_FEMALE_PLACENTA	OK	1.20705	11.6699	3.27324	0.966577	5.00E-05	0.0115585	yes	9.668150962
ENSMUSG00000116469	ENSMUSG00000116469	Gm49448	16:8897259-9038550	CREpos_MALE_PLACENTA	CREpos_FEMALE_PLACENTA	OK	0.226782	0.0527713	-2.10348	-0.471773	5.00E-05	0.0115585	yes	-0.232696272
ENSMUSG00000120488	ENSMUSG00000120488	Gm2848	13:52699619-52727346	CREpos_MALE_PLACENTA	CREpos_FEMALE_PLACENTA	OK	0.0936603	0.276886	1.56378	0.533008	0.00015	0.0277405	yes	2.956274019
ENSMUSG00000127915	ENSMUSG00000127915	-	18:68724049-68890815	CREpos_MALE_PLACENTA	CREpos_FEMALE_PLACENTA	OK	0.532272	0.180149	-1.56297	-0.380057	5.00E-05	0.0115585	yes	-0.338453608
ENSMUSG00000138531	ENSMUSG00000138531	-	15:74103739-74359534	CREpos_MALE_PLACENTA	CREpos_FEMALE_PLACENTA	OK	0.443772	0.19596	-1.17926	-0.484933	5.00E-05	0.0115585	yes	-0.441577938
ENSMUSG00000142728	ENSMUSG00000142728	-	11:120046665-120060297	CREpos_MALE_PLACENTA	CREpos_FEMALE_PLACENTA	OK	0.369096	0.149356	-1.30524	-0.387934	5.00E-05	0.0115585	yes	-0.404653786
