# Supplementary material for: Disruption of the Placenta–Brain Axis in Transgenic Mice Lacking Serotonin Transporter (SERT) in Trophoblast Cells
Source: Int J Mol Sci. 2025 Dec 31;27(1):436. doi: 10.3390/ijms27010436 (PMC12787258; doi:10.3390/ijms27010436)
Supplement: Supplementary file 1 [file ijms-27-00436-s001.zip › Supplementary File S7_WTmale vs female fetal brain_9_11_25.xlsx]

## Sheet: in
test_id	gene_id	gene	locus	sample_1	sample_2	status	value_1	value_2	log2(fold_change)	test_stat	p_value	q_value	significant	fold change
ENSMUSG00000000766	ENSMUSG00000000766	Oprm1	10:6708505-7002478	CREneg_MALE_FETALHEAD	CREneg_FEMALE_FETALHEAD	OK	0.716057	0.192903	-1.8922	-0.518554	0.0275	0.99995	no	-0.269396
ENSMUSG00000002107	ENSMUSG00000002107	Celf2	2:6544504-7514374	CREneg_MALE_FETALHEAD	CREneg_FEMALE_FETALHEAD	OK	106.097	52.0335	-1.02787	-0.845977	0.02675	0.99995	no	-0.490434
ENSMUSG00000003452	ENSMUSG00000003452	Bicd1	6:149310383-149464827	CREneg_MALE_FETALHEAD	CREneg_FEMALE_FETALHEAD	OK	5.73381	2.45425	-1.22421	-0.801843	0.0151	0.99995	no	-0.428032
ENSMUSG00000003974	ENSMUSG00000003974	Grm3	5:9535540-9775170	CREneg_MALE_FETALHEAD	CREneg_FEMALE_FETALHEAD	OK	6.63641	2.36334	-1.48958	-1.11985	0.0432	0.99995	no	-0.356116
ENSMUSG00000004110	ENSMUSG00000004110	Cacna1e	1:154266476-154760247	CREneg_MALE_FETALHEAD	CREneg_FEMALE_FETALHEAD	OK	7.14172	3.34381	-1.09478	-0.760422	0.02895	0.99995	no	-0.468208
ENSMUSG00000004842	ENSMUSG00000004842	Pou1f1	16:65317160-65331183	CREneg_MALE_FETALHEAD	CREneg_FEMALE_FETALHEAD	OK	0	0.78993	inf		5e-05	0.0525619	no	#VALUE!
ENSMUSG00000005268	ENSMUSG00000005268	Prlr	15:10128287-10410239	CREneg_MALE_FETALHEAD	CREneg_FEMALE_FETALHEAD	OK	0.475836	0.211054	-1.17285	-0.760852	0.0172	0.99995	no	-0.443544
ENSMUSG00000005583	ENSMUSG00000005583	Mef2c	13:83628798-84100589	CREneg_MALE_FETALHEAD	CREneg_FEMALE_FETALHEAD	OK	69.0978	34.3168	-1.00972	-0.718003	0.0337	0.99995	no	-0.496643
ENSMUSG00000005640	ENSMUSG00000005640	Insrr	3:87704257-87723408	CREneg_MALE_FETALHEAD	CREneg_FEMALE_FETALHEAD	OK	0.217873	0.599554	1.4604	0.869029	0.03745	0.99995	no	2.75185
ENSMUSG00000005716	ENSMUSG00000005716	Pvalb	15:78075313-78090600	CREneg_MALE_FETALHEAD	CREneg_FEMALE_FETALHEAD	OK	0.756716	4.95109	2.70992	1.53898	0.02205	0.99995	no	6.54285
ENSMUSG00000005871	ENSMUSG00000005871	Apc	18:34236100-34469652	CREneg_MALE_FETALHEAD	CREneg_FEMALE_FETALHEAD	OK	42.2251	20.6623	-1.0311	-0.661778	0.0401	0.99995	no	-0.489337
ENSMUSG00000005952	ENSMUSG00000005952	Trpv1	11:73125117-73152068	CREneg_MALE_FETALHEAD	CREneg_FEMALE_FETALHEAD	OK	0.0675957	0.373178	2.46486	1.28147	0.0028	0.99995	no	5.52073
ENSMUSG00000006490	ENSMUSG00000006490	Prl8a9	13:27741977-27748589	CREneg_MALE_FETALHEAD	CREneg_FEMALE_FETALHEAD	OK	0.18261	0.891827	2.28799	1.39605	0.0298	0.99995	no	4.88375
ENSMUSG00000006764	ENSMUSG00000006764	Tph2	10:114914545-115020927	CREneg_MALE_FETALHEAD	CREneg_FEMALE_FETALHEAD	OK	0.139444	0.672165	2.26913	1.22664	0.0178	0.99995	no	4.82032
ENSMUSG00000006777	ENSMUSG00000006777	Krt23	11:99368799-99383963	CREneg_MALE_FETALHEAD	CREneg_FEMALE_FETALHEAD	OK	19.1408	6.60235	-1.5356	-1.17397	0.03285	0.99995	no	-0.344936
ENSMUSG00000007653	ENSMUSG00000007653	Gabrb2	11:42310583-42519855	CREneg_MALE_FETALHEAD	CREneg_FEMALE_FETALHEAD	OK	10.5205	2.35821	-2.15744	-1.68296	0.00215	0.895536	no	-0.224154
ENSMUSG00000008590	ENSMUSG00000008590	Htr3b	9:48846307-48876290	CREneg_MALE_FETALHEAD	CREneg_FEMALE_FETALHEAD	OK	0.0779359	0.447117	2.52029	1.45973	0.02465	0.99995	no	5.73697
ENSMUSG00000010175	ENSMUSG00000010175	Prox1	1:189850231-190030181	CREneg_MALE_FETALHEAD	CREneg_FEMALE_FETALHEAD	OK	7.96504	3.82245	-1.05918	-1.10753	0.03195	0.99995	no	-0.479905
ENSMUSG00000012350	ENSMUSG00000012350	Ehf	2:103093777-103133623	CREneg_MALE_FETALHEAD	CREneg_FEMALE_FETALHEAD	OK	10.3902	4.43892	-1.22695	-1.11328	0.0342	0.99995	no	-0.42722
ENSMUSG00000015090	ENSMUSG00000015090	Ptgds	2:25356720-25360058	CREneg_MALE_FETALHEAD	CREneg_FEMALE_FETALHEAD	OK	29.8221	85.0758	1.51237	1.25956	0.03485	0.99995	no	2.85278
ENSMUSG00000015222	ENSMUSG00000015222	Map2	1:66214431-66481742	CREneg_MALE_FETALHEAD	CREneg_FEMALE_FETALHEAD	OK	226.614	98.4996	-1.20205	-0.588575	0.049	0.99995	no	-0.434657
ENSMUSG00000016150	ENSMUSG00000016150	Tenm1	X:41591329-42518003	CREneg_MALE_FETALHEAD	CREneg_FEMALE_FETALHEAD	OK	6.59442	2.18676	-1.59245	-0.70794	0.0129	0.99995	no	-0.331608
ENSMUSG00000017204	ENSMUSG00000017204	Gsdma	11:98555176-98568534	CREneg_MALE_FETALHEAD	CREneg_FEMALE_FETALHEAD	OK	7.7081	1.57596	-2.29015	-1.41399	0.01765	0.99995	no	-0.204454
ENSMUSG00000017311	ENSMUSG00000017311	Pyy	11:101997501-101998658	CREneg_MALE_FETALHEAD	CREneg_FEMALE_FETALHEAD	OK	0	0.38943	inf		0.0242	0.99995	no	#VALUE!
ENSMUSG00000018339	ENSMUSG00000018339	Gpx3	11:54793278-54801203	CREneg_MALE_FETALHEAD	CREneg_FEMALE_FETALHEAD	OK	91.4672	21.5497	-2.08558	-1.78938	0.004	0.99995	no	-0.235601
ENSMUSG00000018648	ENSMUSG00000018648	Dusp14	11:83938866-83960087	CREneg_MALE_FETALHEAD	CREneg_FEMALE_FETALHEAD	OK	27.5793	11.2558	-1.29292	-1.14385	0.0343	0.99995	no	-0.408124
ENSMUSG00000020396	ENSMUSG00000020396	Nefh	11:4888753-4898064	CREneg_MALE_FETALHEAD	CREneg_FEMALE_FETALHEAD	OK	1.25412	3.68234	1.55395	1.43541	0.0108	0.99995	no	2.9362
ENSMUSG00000020589	ENSMUSG00000020589	Cyria	12:12312139-12442616	CREneg_MALE_FETALHEAD	CREneg_FEMALE_FETALHEAD	OK	23.2261	9.06229	-1.3578	-1.07772	0.0132	0.99995	no	-0.390177
ENSMUSG00000020609	ENSMUSG00000020609	Apob	12:8001179-8335759	CREneg_MALE_FETALHEAD	CREneg_FEMALE_FETALHEAD	OK	0.0379815	2.76486	6.18577	0.513474	0.00385	0.99995	no	72.7951
ENSMUSG00000020660	ENSMUSG00000020660	Pomc	12:4004950-4010642	CREneg_MALE_FETALHEAD	CREneg_FEMALE_FETALHEAD	OK	1.53898	16.4574	3.41868	3.12304	5e-05	0.0525619	no	10.6936
ENSMUSG00000020713	ENSMUSG00000020713	Gh	11:106191096-106192691	CREneg_MALE_FETALHEAD	CREneg_FEMALE_FETALHEAD	OK	0.558099	52.2239	6.54805	4.10621	5e-05	0.0525619	no	93.5749
ENSMUSG00000020788	ENSMUSG00000020788	Atp2a3	11:72851994-72883870	CREneg_MALE_FETALHEAD	CREneg_FEMALE_FETALHEAD	OK	7.03349	2.11026	-1.73682	-1.19719	0.0126	0.99995	no	-0.30003
ENSMUSG00000020953	ENSMUSG00000020953	Coch	12:51614353-51652554	CREneg_MALE_FETALHEAD	CREneg_FEMALE_FETALHEAD	OK	9.47466	3.06276	-1.62924	-1.40231	0.0168	0.99995	no	-0.323258
ENSMUSG00000021010	ENSMUSG00000021010	Npas3	12:53294939-54196665	CREneg_MALE_FETALHEAD	CREneg_FEMALE_FETALHEAD	OK	14.266	5.31716	-1.42386	-0.368071	0.01005	0.99995	no	-0.372714
ENSMUSG00000021301	ENSMUSG00000021301	Hecw1	13:14401022-14700655	CREneg_MALE_FETALHEAD	CREneg_FEMALE_FETALHEAD	OK	15.9111	5.41315	-1.55549	-0.612437	0.0025	0.987611	no	-0.340213
ENSMUSG00000021403	ENSMUSG00000021403	Serpinb9b	13:33211398-33225867	CREneg_MALE_FETALHEAD	CREneg_FEMALE_FETALHEAD	OK	0.731698	0.104496	-2.8078	-1.60276	0.00485	0.99995	no	-0.142813
ENSMUSG00000021448	ENSMUSG00000021448	Shc3	13:51585076-51723523	CREneg_MALE_FETALHEAD	CREneg_FEMALE_FETALHEAD	OK	4.69038	1.50269	-1.64216	-1.35241	0.0189	0.99995	no	-0.320376
ENSMUSG00000021700	ENSMUSG00000021700	Rab3c	13:110190720-110417530	CREneg_MALE_FETALHEAD	CREneg_FEMALE_FETALHEAD	OK	33.6178	13.787	-1.28592	-0.868202	0.03735	0.99995	no	-0.410109
ENSMUSG00000021702	ENSMUSG00000021702	Thbs4	13:92888097-92931326	CREneg_MALE_FETALHEAD	CREneg_FEMALE_FETALHEAD	OK	19.76	8.65931	-1.19026	-1.08194	0.04465	0.99995	no	-0.438224
ENSMUSG00000021986	ENSMUSG00000021986	Amer2	14:60600285-60625646	CREneg_MALE_FETALHEAD	CREneg_FEMALE_FETALHEAD	OK	12.431	5.55647	-1.16171	-1.02912	0.0339	0.99995	no	-0.446982
ENSMUSG00000022519	ENSMUSG00000022519	Srl	16:4298079-4359680	CREneg_MALE_FETALHEAD	CREneg_FEMALE_FETALHEAD	OK	83.4643	40.6991	-1.03616	-0.641331	0.0369	0.99995	no	-0.487624
ENSMUSG00000022708	ENSMUSG00000022708	Zbtb20	16:42546064-43462965	CREneg_MALE_FETALHEAD	CREneg_FEMALE_FETALHEAD	OK	8.02549	2.61684	-1.61676	-0.479708	0.00025	0.172469	no	-0.326067
ENSMUSG00000022829	ENSMUSG00000022829	Stxbp5l	16:36935303-37272092	CREneg_MALE_FETALHEAD	CREneg_FEMALE_FETALHEAD	OK	1.10412	0.365096	-1.59655	-0.946761	0.0423	0.99995	no	-0.330667
ENSMUSG00000023064	ENSMUSG00000023064	Sncg	14:34092230-34096746	CREneg_MALE_FETALHEAD	CREneg_FEMALE_FETALHEAD	OK	9.3406	47.5593	2.34814	2.335	0.00015	0.127362	no	5.09167
ENSMUSG00000023078	ENSMUSG00000023078	Cxcl13	5:96104809-96108927	CREneg_MALE_FETALHEAD	CREneg_FEMALE_FETALHEAD	OK	1.26749	0.446264	-1.506	-1.0986	0.0499	0.99995	no	-0.352086
ENSMUSG00000023484	ENSMUSG00000023484	Prph	15:98953054-98956859	CREneg_MALE_FETALHEAD	CREneg_FEMALE_FETALHEAD	OK	6.62867	40.4562	2.60957	2.45099	0.0001	0.0959826	no	6.10322
ENSMUSG00000023868	ENSMUSG00000023868	Pde10a	17:8744203-9205480	CREneg_MALE_FETALHEAD	CREneg_FEMALE_FETALHEAD	OK	8.70248	3.59114	-1.27699	-0.986222	0.0365	0.99995	no	-0.412656
ENSMUSG00000023993	ENSMUSG00000023993	Treml1	17:48666943-48674204	CREneg_MALE_FETALHEAD	CREneg_FEMALE_FETALHEAD	OK	0.101487	0.317759	1.64664	0.917849	0.04745	0.99995	no	3.13104
ENSMUSG00000024109	ENSMUSG00000024109	Nrxn1	17:90341058-91400499	CREneg_MALE_FETALHEAD	CREneg_FEMALE_FETALHEAD	OK	38.4701	17.8597	-1.10703	-0.802724	0.03785	0.99995	no	-0.464249
ENSMUSG00000024172	ENSMUSG00000024172	St6gal2	17:55752382-55821582	CREneg_MALE_FETALHEAD	CREneg_FEMALE_FETALHEAD	OK	13.7506	5.7504	-1.25776	-1.02802	0.01915	0.99995	no	-0.418193
ENSMUSG00000024366	ENSMUSG00000024366	Gfra3	18:34822950-34853440	CREneg_MALE_FETALHEAD	CREneg_FEMALE_FETALHEAD	OK	1.33452	3.41822	1.35692	1.06978	0.04645	0.99995	no	2.56138
ENSMUSG00000024391	ENSMUSG00000024391	Apom	17:35347972-35351026	CREneg_MALE_FETALHEAD	CREneg_FEMALE_FETALHEAD	OK	0.185017	1.0252	2.47017	1.40517	0.0112	0.99995	no	5.54109
ENSMUSG00000024512	ENSMUSG00000024512	Dynap	18:70373499-70377653	CREneg_MALE_FETALHEAD	CREneg_FEMALE_FETALHEAD	OK	7.63637	1.2519	-2.60877	-1.90629	0.00065	0.377616	no	-0.163939
ENSMUSG00000024907	ENSMUSG00000024907	Gal	19:3459914-3464544	CREneg_MALE_FETALHEAD	CREneg_FEMALE_FETALHEAD	OK	1.59146	5.12054	1.68594	1.3039	0.0209	0.99995	no	3.2175
ENSMUSG00000024985	ENSMUSG00000024985	Tcf7l2	19:55722789-55922086	CREneg_MALE_FETALHEAD	CREneg_FEMALE_FETALHEAD	OK	62.2584	30.3029	-1.03881	-0.925645	0.03815	0.99995	no	-0.486729
ENSMUSG00000025321	ENSMUSG00000025321	Itgb8	12:119121756-119202537	CREneg_MALE_FETALHEAD	CREneg_FEMALE_FETALHEAD	OK	6.1998	2.95798	-1.06761	-1.11076	0.02955	0.99995	no	-0.477109
ENSMUSG00000025323	ENSMUSG00000025323	Sp4	12:118198667-118265175	CREneg_MALE_FETALHEAD	CREneg_FEMALE_FETALHEAD	OK	15.1977	6.50316	-1.22464	-0.62698	0.0171	0.99995	no	-0.427904
ENSMUSG00000025432	ENSMUSG00000025432	Avil	10:126836577-126866709	CREneg_MALE_FETALHEAD	CREneg_FEMALE_FETALHEAD	OK	0.40887	3.0695	2.90829	0.996651	0.0452	0.99995	no	7.50728
ENSMUSG00000026220	ENSMUSG00000026220	Slc16a14	1:84883618-84913738	CREneg_MALE_FETALHEAD	CREneg_FEMALE_FETALHEAD	OK	2.38929	0.870411	-1.45681	-0.96053	0.0324	0.99995	no	-0.364298
ENSMUSG00000026380	ENSMUSG00000026380	Tfcp2l1	1:118555674-118612898	CREneg_MALE_FETALHEAD	CREneg_FEMALE_FETALHEAD	OK	4.82747	1.41447	-1.77101	-1.67489	0.0028	0.99995	no	-0.293004
ENSMUSG00000026469	ENSMUSG00000026469	Xpr1	1:155151446-155293161	CREneg_MALE_FETALHEAD	CREneg_FEMALE_FETALHEAD	OK	64.5725	26.8424	-1.26641	-1.2262	0.0137	0.99995	no	-0.415693
ENSMUSG00000026725	ENSMUSG00000026725	Tnn	1:159912598-159981150	CREneg_MALE_FETALHEAD	CREneg_FEMALE_FETALHEAD	OK	11.3179	3.97566	-1.50934	-1.35881	0.0103	0.99995	no	-0.351272
ENSMUSG00000026834	ENSMUSG00000026834	Acvr1c	2:58157464-58247907	CREneg_MALE_FETALHEAD	CREneg_FEMALE_FETALHEAD	OK	0.453573	0.142526	-1.67011	-0.969887	0.022	0.99995	no	-0.314229
ENSMUSG00000026934	ENSMUSG00000026934	Lhx3	2:26060203-26127537	CREneg_MALE_FETALHEAD	CREneg_FEMALE_FETALHEAD	OK	0.164663	1.34511	3.03013	0.427433	0.0151	0.99995	no	8.16883
ENSMUSG00000026950	ENSMUSG00000026950	Neb	2:52026658-52280332	CREneg_MALE_FETALHEAD	CREneg_FEMALE_FETALHEAD	OK	21.2313	8.64209	-1.29674	-0.804649	0.02445	0.99995	no	-0.407045
ENSMUSG00000027270	ENSMUSG00000027270	Lamp5	2:135894158-135911837	CREneg_MALE_FETALHEAD	CREneg_FEMALE_FETALHEAD	OK	0.560483	6.37527	3.50774	2.40856	5e-05	0.0525619	no	11.3746
ENSMUSG00000027416	ENSMUSG00000027416	Otor	2:142920392-142923633	CREneg_MALE_FETALHEAD	CREneg_FEMALE_FETALHEAD	OK	41.9124	13.6112	-1.62258	-1.32494	0.0165	0.99995	no	-0.324754
ENSMUSG00000027520	ENSMUSG00000027520	Zdbf2	1:63221849-63353735	CREneg_MALE_FETALHEAD	CREneg_FEMALE_FETALHEAD	OK	19.1226	8.39813	-1.18714	-1.23279	0.00685	0.99995	no	-0.439173
ENSMUSG00000027559	ENSMUSG00000027559	Car3	3:14893834-14937583	CREneg_MALE_FETALHEAD	CREneg_FEMALE_FETALHEAD	OK	133.431	36.6382	-1.86468	-1.44185	0.0074	0.99995	no	-0.274584
ENSMUSG00000027857	ENSMUSG00000027857	Tshb	3:102584312-102708829	CREneg_MALE_FETALHEAD	CREneg_FEMALE_FETALHEAD	OK	0.0513809	1.51276	4.8798	0.617106	0.0013	0.652245	no	29.4419
ENSMUSG00000027869	ENSMUSG00000027869	Hsd3b6	3:98712819-98721759	CREneg_MALE_FETALHEAD	CREneg_FEMALE_FETALHEAD	OK	0.289549	1.02676	1.82623	1.01674	0.0346	0.99995	no	3.54609
ENSMUSG00000028037	ENSMUSG00000028037	Ifi44	3:151436558-151455597	CREneg_MALE_FETALHEAD	CREneg_FEMALE_FETALHEAD	OK	0.196846	0.564282	1.51935	0.952329	0.0243	0.99995	no	2.86662
ENSMUSG00000028072	ENSMUSG00000028072	Ntrk1	3:87685550-87702469	CREneg_MALE_FETALHEAD	CREneg_FEMALE_FETALHEAD	OK	0.619353	4.40099	2.82899	2.21706	0.0001	0.0959826	no	7.10577
ENSMUSG00000028246	ENSMUSG00000028246	Faxc	4:21931328-21996839	CREneg_MALE_FETALHEAD	CREneg_FEMALE_FETALHEAD	OK	23.8453	10.4703	-1.1874	-1.23704	0.0145	0.99995	no	-0.439093
ENSMUSG00000028348	ENSMUSG00000028348	Cavin4	4:48663513-48673502	CREneg_MALE_FETALHEAD	CREneg_FEMALE_FETALHEAD	OK	15.4186	6.70392	-1.2016	-1.12615	0.0271	0.99995	no	-0.434793
ENSMUSG00000028518	ENSMUSG00000028518	Prkaa2	4:104887070-104967087	CREneg_MALE_FETALHEAD	CREneg_FEMALE_FETALHEAD	OK	8.71144	3.8815	-1.1663	-1.21539	0.0207	0.99995	no	-0.445563
ENSMUSG00000028519	ENSMUSG00000028519	Dab1	4:103476555-104602041	CREneg_MALE_FETALHEAD	CREneg_FEMALE_FETALHEAD	OK	23.3418	11.1058	-1.07161	-0.804373	0.02615	0.99995	no	-0.475788
ENSMUSG00000029368	ENSMUSG00000029368	Alb	5:90608755-90624461	CREneg_MALE_FETALHEAD	CREneg_FEMALE_FETALHEAD	OK	0.186847	3.46995	4.21499	2.19893	0.00025	0.172469	no	18.5711
ENSMUSG00000029843	ENSMUSG00000029843	Slc13a4	6:35244891-35287886	CREneg_MALE_FETALHEAD	CREneg_FEMALE_FETALHEAD	OK	0.970744	2.74897	1.50173	1.187	0.0315	0.99995	no	2.83182
ENSMUSG00000030077	ENSMUSG00000030077	Chl1	6:103487546-103727172	CREneg_MALE_FETALHEAD	CREneg_FEMALE_FETALHEAD	OK	49.3089	19.8306	-1.31412	-1.02816	0.03965	0.99995	no	-0.402171
ENSMUSG00000030137	ENSMUSG00000030137	Tuba8	6:121187654-121203813	CREneg_MALE_FETALHEAD	CREneg_FEMALE_FETALHEAD	OK	5.7128	1.9857	-1.52455	-1.07985	0.0269	0.99995	no	-0.347588
ENSMUSG00000030209	ENSMUSG00000030209	Grin2b	6:135690230-136152685	CREneg_MALE_FETALHEAD	CREneg_FEMALE_FETALHEAD	OK	9.9616	2.9965	-1.7331	-1.04966	0.01955	0.99995	no	-0.300805
ENSMUSG00000030226	ENSMUSG00000030226	Lmo3	6:138339915-138576336	CREneg_MALE_FETALHEAD	CREneg_FEMALE_FETALHEAD	OK	49.2378	18.6644	-1.39947	-1.05499	0.02945	0.99995	no	-0.379068
ENSMUSG00000030324	ENSMUSG00000030324	Rho	6:115908708-115916997	CREneg_MALE_FETALHEAD	CREneg_FEMALE_FETALHEAD	OK	0.137766	0.384118	1.47933	0.730644	0.04345	0.99995	no	2.78819
ENSMUSG00000030364	ENSMUSG00000030364	Clec2h	6:128639347-128654337	CREneg_MALE_FETALHEAD	CREneg_FEMALE_FETALHEAD	OK	0	0.276093	inf		0.03095	0.99995	no	#VALUE!
ENSMUSG00000030366	ENSMUSG00000030366	Ceacam12	7:17799853-17920877	CREneg_MALE_FETALHEAD	CREneg_FEMALE_FETALHEAD	OK	0.110776	0.482614	2.12322	1.25318	0.0228	0.99995	no	4.35665
ENSMUSG00000030368	ENSMUSG00000030368	Ceacam11	7:17706048-17712481	CREneg_MALE_FETALHEAD	CREneg_FEMALE_FETALHEAD	OK	0.137968	0.936287	2.76262	1.80984	0.0027	0.99995	no	6.78628
ENSMUSG00000030669	ENSMUSG00000030669	Calca	7:114198537-114235592	CREneg_MALE_FETALHEAD	CREneg_FEMALE_FETALHEAD	OK	1.73712	7.0274	2.01629	1.49621	0.0049	0.99995	no	4.04542
ENSMUSG00000030762	ENSMUSG00000030762	Aqp8	7:123061513-123067227	CREneg_MALE_FETALHEAD	CREneg_FEMALE_FETALHEAD	OK	0.0502591	0.566091	3.49358	1.66467	0.00525	0.99995	no	11.2635
ENSMUSG00000031189	ENSMUSG00000031189	Aff2	X:68384129-69187204	CREneg_MALE_FETALHEAD	CREneg_FEMALE_FETALHEAD	OK	6.30087	2.57735	-1.28966	-0.833442	0.03075	0.99995	no	-0.409047
ENSMUSG00000031284	ENSMUSG00000031284	Pak3	X:142301586-142580792	CREneg_MALE_FETALHEAD	CREneg_FEMALE_FETALHEAD	OK	32.0178	13.7781	-1.2165	-0.631504	0.0152	0.99995	no	-0.430325
ENSMUSG00000031285	ENSMUSG00000031285	Dcx	X:142638837-142716307	CREneg_MALE_FETALHEAD	CREneg_FEMALE_FETALHEAD	OK	147.943	55.1221	-1.42434	-1.15233	0.0222	0.99995	no	-0.37259
ENSMUSG00000031292	ENSMUSG00000031292	Cdkl5	X:159551008-159777700	CREneg_MALE_FETALHEAD	CREneg_FEMALE_FETALHEAD	OK	5.69133	2.38436	-1.25517	-1.13182	0.02675	0.99995	no	-0.418944
ENSMUSG00000031461	ENSMUSG00000031461	Myom2	8:15096209-15421982	CREneg_MALE_FETALHEAD	CREneg_FEMALE_FETALHEAD	OK	13.4731	6.49239	-1.05326	-0.811088	0.0429	0.99995	no	-0.481878
ENSMUSG00000031710	ENSMUSG00000031710	Ucp1	8:84016980-84025081	CREneg_MALE_FETALHEAD	CREneg_FEMALE_FETALHEAD	OK	0.121143	2.55528	4.3987	2.3362	0.00165	0.775009	no	21.0931
ENSMUSG00000031757	ENSMUSG00000031757	Mt4	8:94863824-94865659	CREneg_MALE_FETALHEAD	CREneg_FEMALE_FETALHEAD	OK	0.516443	2.43835	2.23923	1.31761	0.04495	0.99995	no	4.72145
ENSMUSG00000031936	ENSMUSG00000031936	Hephl1	9:14963136-15023404	CREneg_MALE_FETALHEAD	CREneg_FEMALE_FETALHEAD	OK	0.951137	0.146606	-2.69771	-1.32097	0.0231	0.99995	no	-0.154138
ENSMUSG00000032083	ENSMUSG00000032083	Apoa1	9:46139877-46141764	CREneg_MALE_FETALHEAD	CREneg_FEMALE_FETALHEAD	OK	0.721584	20.0899	4.79916	2.8316	5e-05	0.0525619	no	27.8414
ENSMUSG00000032238	ENSMUSG00000032238	Rora	9:68552857-69295528	CREneg_MALE_FETALHEAD	CREneg_FEMALE_FETALHEAD	OK	5.6147	2.60706	-1.10678	-0.926363	0.01925	0.99995	no	-0.464329
ENSMUSG00000032318	ENSMUSG00000032318	Isl2	9:55445955-55453464	CREneg_MALE_FETALHEAD	CREneg_FEMALE_FETALHEAD	OK	1.32334	4.02601	1.60517	1.25251	0.02345	0.99995	no	3.04232
ENSMUSG00000032807	ENSMUSG00000032807	Alox12b	11:69047814-69061412	CREneg_MALE_FETALHEAD	CREneg_FEMALE_FETALHEAD	OK	18.3017	3.21287	-2.51004	-1.52938	0.0131	0.99995	no	-0.175551
ENSMUSG00000033063	ENSMUSG00000033063	Cntnap3	13:64883995-65051769	CREneg_MALE_FETALHEAD	CREneg_FEMALE_FETALHEAD	OK	1.16208	0.394602	-1.55823	-1.06232	0.0335	0.99995	no	-0.339567
ENSMUSG00000033066	ENSMUSG00000033066	Gas7	11:67345916-67664924	CREneg_MALE_FETALHEAD	CREneg_FEMALE_FETALHEAD	OK	15.0552	7.51605	-1.00222	-0.900993	0.0232	0.99995	no	-0.499231
ENSMUSG00000033508	ENSMUSG00000033508	Asprv1	6:86605145-86606692	CREneg_MALE_FETALHEAD	CREneg_FEMALE_FETALHEAD	OK	373.314	120.901	-1.62656	-1.1728	0.02525	0.99995	no	-0.32386
ENSMUSG00000033831	ENSMUSG00000033831	Fgb	3:82947447-82957170	CREneg_MALE_FETALHEAD	CREneg_FEMALE_FETALHEAD	OK	0.0131386	0.590458	5.48995	2.49253	0.0131	0.99995	no	44.9407
ENSMUSG00000033834	ENSMUSG00000033834	Tpbpa	13:61086305-61089798	CREneg_MALE_FETALHEAD	CREneg_FEMALE_FETALHEAD	OK	0.250181	1.53487	2.61707	1.719	0.0067	0.99995	no	6.13503
ENSMUSG00000033967	ENSMUSG00000033967	Rnf225	7:12661342-12664999	CREneg_MALE_FETALHEAD	CREneg_FEMALE_FETALHEAD	OK	4.27264	1.57931	-1.43583	-1.00602	0.0381	0.99995	no	-0.369634
ENSMUSG00000034115	ENSMUSG00000034115	Scn11a	9:119582824-119654522	CREneg_MALE_FETALHEAD	CREneg_FEMALE_FETALHEAD	OK	0.123586	0.380896	1.62389	1.36633	0.00695	0.99995	no	3.08205
ENSMUSG00000034533	ENSMUSG00000034533	Scn10a	9:119437521-119548388	CREneg_MALE_FETALHEAD	CREneg_FEMALE_FETALHEAD	OK	0.0842193	1.08397	3.68603	1.42466	5e-05	0.0525619	no	12.8708
ENSMUSG00000034607	ENSMUSG00000034607	Pof1b	X:111548127-111608348	CREneg_MALE_FETALHEAD	CREneg_FEMALE_FETALHEAD	OK	12.6439	3.9126	-1.69224	-1.50847	0.0046	0.99995	no	-0.309446
ENSMUSG00000034683	ENSMUSG00000034683	Ppp1r1c	2:79538123-79648840	CREneg_MALE_FETALHEAD	CREneg_FEMALE_FETALHEAD	OK	1.11253	8.30344	2.89987	2.11728	0.00105	0.5519	no	7.46359
ENSMUSG00000034732	ENSMUSG00000034732	Pabpc5	X:118836892-118839862	CREneg_MALE_FETALHEAD	CREneg_FEMALE_FETALHEAD	OK	1.29279	0.465113	-1.47483	-1.06991	0.0499	0.99995	no	-0.359776
ENSMUSG00000034755	ENSMUSG00000034755	Pcdh11x	X:119199955-119820316	CREneg_MALE_FETALHEAD	CREneg_FEMALE_FETALHEAD	OK	6.30076	2.70794	-1.21833	-0.980139	0.04945	0.99995	no	-0.42978
ENSMUSG00000034780	ENSMUSG00000034780	B3galt1	2:67396214-67953033	CREneg_MALE_FETALHEAD	CREneg_FEMALE_FETALHEAD	OK	14.0361	6.96325	-1.01131	-0.595804	0.0419	0.99995	no	-0.496096
ENSMUSG00000034810	ENSMUSG00000034810	Scn7a	2:66503768-66615258	CREneg_MALE_FETALHEAD	CREneg_FEMALE_FETALHEAD	OK	0.434405	1.34289	1.62823	1.31339	0.0145	0.99995	no	3.09133
ENSMUSG00000034912	ENSMUSG00000034912	Mdga2	12:66512833-67274166	CREneg_MALE_FETALHEAD	CREneg_FEMALE_FETALHEAD	OK	6.21511	2.95852	-1.07091	-0.400758	0.04015	0.99995	no	-0.476019
ENSMUSG00000035033	ENSMUSG00000035033	Tbr1	2:61633273-61644458	CREneg_MALE_FETALHEAD	CREneg_FEMALE_FETALHEAD	OK	32.2249	14.4299	-1.15912	-1.05846	0.03425	0.99995	no	-0.447786
ENSMUSG00000035277	ENSMUSG00000035277	Arx	X:92330050-92341963	CREneg_MALE_FETALHEAD	CREneg_FEMALE_FETALHEAD	OK	22.5672	10.4603	-1.10931	-1.05725	0.03785	0.99995	no	-0.463516
ENSMUSG00000035606	ENSMUSG00000035606	Ky	9:102382948-102423438	CREneg_MALE_FETALHEAD	CREneg_FEMALE_FETALHEAD	OK	4.94358	2.07585	-1.25186	-1.17234	0.0345	0.99995	no	-0.419906
ENSMUSG00000035923	ENSMUSG00000035923	Myf6	10:107328713-107330598	CREneg_MALE_FETALHEAD	CREneg_FEMALE_FETALHEAD	OK	8.59449	2.91019	-1.5623	-1.26407	0.02105	0.99995	no	-0.338611
ENSMUSG00000036198	ENSMUSG00000036198	Arhgap36	X:48402195-48589121	CREneg_MALE_FETALHEAD	CREneg_FEMALE_FETALHEAD	OK	28.7123	10.7567	-1.41644	-1.22638	0.03945	0.99995	no	-0.374636
ENSMUSG00000037625	ENSMUSG00000037625	Cldn11	3:31204068-31218473	CREneg_MALE_FETALHEAD	CREneg_FEMALE_FETALHEAD	OK	18.0342	39.1023	1.11651	1.23903	0.01335	0.99995	no	2.16822
ENSMUSG00000037762	ENSMUSG00000037762	Slc16a9	10:70076113-70121798	CREneg_MALE_FETALHEAD	CREneg_FEMALE_FETALHEAD	OK	1.87508	7.09755	1.92036	1.68769	0.00205	0.870304	no	3.78517
ENSMUSG00000038276	ENSMUSG00000038276	Asic3	5:24618389-24622833	CREneg_MALE_FETALHEAD	CREneg_FEMALE_FETALHEAD	OK	0.301637	0.838846	1.47559	1.05113	0.0492	0.99995	no	2.78097
ENSMUSG00000038572	ENSMUSG00000038572	Bpifb5	2:154065661-154082822	CREneg_MALE_FETALHEAD	CREneg_FEMALE_FETALHEAD	OK	0.119258	0.641934	2.42834	1.42959	0.01095	0.99995	no	5.38274
ENSMUSG00000038663	ENSMUSG00000038663	Fsd2	7:81183055-81216692	CREneg_MALE_FETALHEAD	CREneg_FEMALE_FETALHEAD	OK	2.97555	0.932438	-1.67408	-1.24443	0.02575	0.99995	no	-0.313366
ENSMUSG00000038665	ENSMUSG00000038665	Dgki	6:36822956-37277119	CREneg_MALE_FETALHEAD	CREneg_FEMALE_FETALHEAD	OK	2.62567	0.85665	-1.61591	-1.27945	0.01575	0.99995	no	-0.326259
ENSMUSG00000038891	ENSMUSG00000038891	Prl3b1	13:27425829-27433666	CREneg_MALE_FETALHEAD	CREneg_FEMALE_FETALHEAD	OK	0.170441	1.04608	2.61765	1.66931	0.0036	0.99995	no	6.1375
ENSMUSG00000039488	ENSMUSG00000039488	Cntn5	9:9660895-10908411	CREneg_MALE_FETALHEAD	CREneg_FEMALE_FETALHEAD	OK	2.72264	0.895963	-1.60349	-0.554691	0.04275	0.99995	no	-0.32908
ENSMUSG00000039728	ENSMUSG00000039728	Slc6a5	7:49559893-49613604	CREneg_MALE_FETALHEAD	CREneg_FEMALE_FETALHEAD	OK	0.0839423	0.810081	3.2706	1.72005	0.00335	0.99995	no	9.65048
ENSMUSG00000039760	ENSMUSG00000039760	Il22ra2	10:19497745-19510429	CREneg_MALE_FETALHEAD	CREneg_FEMALE_FETALHEAD	OK	0.473516	0.0521586	-3.18243	-1.69036	0.01085	0.99995	no	-0.110152
ENSMUSG00000040113	ENSMUSG00000040113	Ntmt2	1:163529824-163552801	CREneg_MALE_FETALHEAD	CREneg_FEMALE_FETALHEAD	OK	0.973126	0.30898	-1.65511	-1.17287	0.03665	0.99995	no	-0.317514
ENSMUSG00000040270	ENSMUSG00000040270	Bach2	4:32238803-32586108	CREneg_MALE_FETALHEAD	CREneg_FEMALE_FETALHEAD	OK	16.2619	8.0666	-1.01147	-0.512325	0.0323	0.99995	no	-0.496041
ENSMUSG00000040610	ENSMUSG00000040610	Tlx3	11:33150751-33153589	CREneg_MALE_FETALHEAD	CREneg_FEMALE_FETALHEAD	OK	0.41432	4.0114	3.27529	2.52928	5e-05	0.0525619	no	9.6819
ENSMUSG00000040710	ENSMUSG00000040710	St8sia4	1:95515406-95595296	CREneg_MALE_FETALHEAD	CREneg_FEMALE_FETALHEAD	OK	15.1747	7.58413	-1.00062	-1.04506	0.0426	0.99995	no	-0.499785
ENSMUSG00000041710	ENSMUSG00000041710	Trpc5	X:143164666-143471176	CREneg_MALE_FETALHEAD	CREneg_FEMALE_FETALHEAD	OK	1.33339	0.513652	-1.37624	-1.10514	0.03905	0.99995	no	-0.385221
ENSMUSG00000041730	ENSMUSG00000041730	Drgx	14:32321363-32371203	CREneg_MALE_FETALHEAD	CREneg_FEMALE_FETALHEAD	OK	0.358986	3.20075	3.15641	2.36844	0.00045	0.283834	no	8.91608
ENSMUSG00000041737	ENSMUSG00000041737	Tmem45b	9:31337491-31427105	CREneg_MALE_FETALHEAD	CREneg_FEMALE_FETALHEAD	OK	0.201088	0.89842	2.15956	1.12013	0.0321	0.99995	no	4.46779
ENSMUSG00000041986	ENSMUSG00000041986	Elmod1	9:53818740-53882585	CREneg_MALE_FETALHEAD	CREneg_FEMALE_FETALHEAD	OK	29.7567	13.4205	-1.14878	-1.06986	0.0462	0.99995	no	-0.451006
ENSMUSG00000042031	ENSMUSG00000042031	Lce3b	3:92840285-92841404	CREneg_MALE_FETALHEAD	CREneg_FEMALE_FETALHEAD	OK	0.438585	3.42045	2.96326	1.63984	0.00795	0.99995	no	7.79884
ENSMUSG00000042092	ENSMUSG00000042092	Lce1c	3:92586553-92588225	CREneg_MALE_FETALHEAD	CREneg_FEMALE_FETALHEAD	OK	110.487	25.7595	-2.1007	-1.50698	0.02235	0.99995	no	-0.233145
ENSMUSG00000042240	ENSMUSG00000042240	Crybb2	5:113206123-113217983	CREneg_MALE_FETALHEAD	CREneg_FEMALE_FETALHEAD	OK	0.0108492	0.863106	6.31388	0.5252	0.0069	0.99995	no	79.555
ENSMUSG00000042448	ENSMUSG00000042448	Hoxd1	2:74593323-74595486	CREneg_MALE_FETALHEAD	CREneg_FEMALE_FETALHEAD	OK	0.780236	3.16285	2.01924	1.25161	0.04215	0.99995	no	4.0537
ENSMUSG00000042717	ENSMUSG00000042717	Ppp1r3a	6:14713975-14755273	CREneg_MALE_FETALHEAD	CREneg_FEMALE_FETALHEAD	OK	2.04869	0.570474	-1.84447	-1.53492	0.0064	0.99995	no	-0.278458
ENSMUSG00000042724	ENSMUSG00000042724	Map3k9	12:81767783-81827949	CREneg_MALE_FETALHEAD	CREneg_FEMALE_FETALHEAD	OK	7.08016	3.26932	-1.11479	-1.10314	0.03645	0.99995	no	-0.461758
ENSMUSG00000043004	ENSMUSG00000043004	Gng2	14:19917047-20027695	CREneg_MALE_FETALHEAD	CREneg_FEMALE_FETALHEAD	OK	198.691	95.711	-1.05377	-0.871236	0.0482	0.99995	no	-0.481708
ENSMUSG00000043165	ENSMUSG00000043165	Loricrin	3:91987577-91990449	CREneg_MALE_FETALHEAD	CREneg_FEMALE_FETALHEAD	OK	2042.51	507.86	-2.00784	-1.07931	0.0429	0.99995	no	-0.248645
ENSMUSG00000043286	ENSMUSG00000043286	Pnpla1	17:29071028-29109283	CREneg_MALE_FETALHEAD	CREneg_FEMALE_FETALHEAD	OK	2.67711	0.928275	-1.52805	-1.1168	0.0367	0.99995	no	-0.346746
ENSMUSG00000044041	ENSMUSG00000044041	Krt13	11:100008152-100012392	CREneg_MALE_FETALHEAD	CREneg_FEMALE_FETALHEAD	OK	32.2025	122.978	1.93315	1.53666	0.0039	0.99995	no	3.81888
ENSMUSG00000044103	ENSMUSG00000044103	Il36g	2:24076487-24083580	CREneg_MALE_FETALHEAD	CREneg_FEMALE_FETALHEAD	OK	13.6859	1.30013	-3.39596	-1.99912	0.00015	0.127362	no	-0.0949979
ENSMUSG00000044172	ENSMUSG00000044172	Ptx4	17:25339733-25344266	CREneg_MALE_FETALHEAD	CREneg_FEMALE_FETALHEAD	OK	0.725432	0.228466	-1.66686	-1.15167	0.02525	0.99995	no	-0.314938
ENSMUSG00000044288	ENSMUSG00000044288	Cnr1	4:33893530-33948831	CREneg_MALE_FETALHEAD	CREneg_FEMALE_FETALHEAD	OK	30.0376	13.0425	-1.20355	-1.08871	0.02475	0.99995	no	-0.434206
ENSMUSG00000044359	ENSMUSG00000044359	P2ry4	X:99633759-99638475	CREneg_MALE_FETALHEAD	CREneg_FEMALE_FETALHEAD	OK	1.00732	0.0444053	-4.50364	-2.42928	0.00055	0.328157	no	-0.0440828
ENSMUSG00000044647	ENSMUSG00000044647	Csrnp3	2:65676110-65869369	CREneg_MALE_FETALHEAD	CREneg_FEMALE_FETALHEAD	OK	17.9232	5.93894	-1.59355	-1.41094	0.0052	0.99995	no	-0.331355
ENSMUSG00000044681	ENSMUSG00000044681	Cnpy1	5:28405816-28450804	CREneg_MALE_FETALHEAD	CREneg_FEMALE_FETALHEAD	OK	0.990214	2.84895	1.52462	1.18396	0.0302	0.99995	no	2.87711
ENSMUSG00000044938	ENSMUSG00000044938	Klhl31	9:77540214-77567409	CREneg_MALE_FETALHEAD	CREneg_FEMALE_FETALHEAD	OK	5.32972	2.37787	-1.16439	-1.07885	0.03715	0.99995	no	-0.446153
ENSMUSG00000044951	ENSMUSG00000044951	Mylk4	13:32884809-32967937	CREneg_MALE_FETALHEAD	CREneg_FEMALE_FETALHEAD	OK	12.1387	5.25754	-1.20716	-1.09396	0.02	0.99995	no	-0.43312
ENSMUSG00000045441	ENSMUSG00000045441	Gprin3	6:59324210-59403279	CREneg_MALE_FETALHEAD	CREneg_FEMALE_FETALHEAD	OK	2.62776	1.10143	-1.25445	-1.16707	0.028	0.99995	no	-0.419153
ENSMUSG00000046275	ENSMUSG00000046275	Trarg1	11:76570633-76589490	CREneg_MALE_FETALHEAD	CREneg_FEMALE_FETALHEAD	OK	0.631896	1.622	1.36001	1.08321	0.0453	0.99995	no	2.56687
ENSMUSG00000046449	ENSMUSG00000046449	Nexmif	X:103121039-103244791	CREneg_MALE_FETALHEAD	CREneg_FEMALE_FETALHEAD	OK	11.2328	4.12832	-1.4441	-1.35873	0.02135	0.99995	no	-0.367521
ENSMUSG00000046490	ENSMUSG00000046490	Rnf222	11:68779378-68792371	CREneg_MALE_FETALHEAD	CREneg_FEMALE_FETALHEAD	OK	2.0775	0.658118	-1.65843	-1.17311	0.0216	0.99995	no	-0.316784
ENSMUSG00000046676	ENSMUSG00000046676	Lce1l	3:92757255-92758593	CREneg_MALE_FETALHEAD	CREneg_FEMALE_FETALHEAD	OK	44.1008	11.5973	-1.92702	-1.30084	0.01995	0.99995	no	-0.262972
ENSMUSG00000046694	ENSMUSG00000046694	Tent5b	4:133206244-133215249	CREneg_MALE_FETALHEAD	CREneg_FEMALE_FETALHEAD	OK	6.39718	2.43902	-1.39113	-1.11343	0.0365	0.99995	no	-0.381266
ENSMUSG00000046709	ENSMUSG00000046709	Mapk10	5:103052164-103359200	CREneg_MALE_FETALHEAD	CREneg_FEMALE_FETALHEAD	OK	30.547	12.4354	-1.29658	-0.358535	0.0484	0.99995	no	-0.40709
ENSMUSG00000046714	ENSMUSG00000046714	Foxc2	8:121842909-121845634	CREneg_MALE_FETALHEAD	CREneg_FEMALE_FETALHEAD	OK	5.48923	12.3441	1.16914	1.08078	0.0414	0.99995	no	2.24878
ENSMUSG00000046845	ENSMUSG00000046845	Il1f10	2:24181207-24183832	CREneg_MALE_FETALHEAD	CREneg_FEMALE_FETALHEAD	OK	0.526503	0	#NAME?		5e-05	0.0525619	no	#NAME?
ENSMUSG00000047344	ENSMUSG00000047344	Lancl3	X:9066140-9134324	CREneg_MALE_FETALHEAD	CREneg_FEMALE_FETALHEAD	OK	2.50016	0.776812	-1.68638	-1.3157	0.0159	0.99995	no	-0.310706
ENSMUSG00000047419	ENSMUSG00000047419	Cmya5	13:93177220-93281232	CREneg_MALE_FETALHEAD	CREneg_FEMALE_FETALHEAD	OK	2.67258	1.01076	-1.40279	-1.13082	0.04795	0.99995	no	-0.378197
ENSMUSG00000047773	ENSMUSG00000047773	Ankfn1	11:89281048-89732092	CREneg_MALE_FETALHEAD	CREneg_FEMALE_FETALHEAD	OK	2.76433	0.793121	-1.80132	-1.0698	0.01865	0.99995	no	-0.286912
ENSMUSG00000048070	ENSMUSG00000048070	Pirt	11:66796423-66837912	CREneg_MALE_FETALHEAD	CREneg_FEMALE_FETALHEAD	OK	0.659003	5.05386	2.93903	2.45869	0.00025	0.172469	no	7.66895
ENSMUSG00000048455	ENSMUSG00000048455	Sprr1b	3:92344115-92346096	CREneg_MALE_FETALHEAD	CREneg_FEMALE_FETALHEAD	OK	27.6973	10.0264	-1.46594	-1.09095	0.04515	0.99995	no	-0.362
ENSMUSG00000048732	ENSMUSG00000048732	Klhl11	11:100353439-100363567	CREneg_MALE_FETALHEAD	CREneg_FEMALE_FETALHEAD	OK	9.52508	4.73881	-1.00721	-1.00536	0.04465	0.99995	no	-0.497507
ENSMUSG00000048949	ENSMUSG00000048949	Gm6206	X:102206715-102209013	CREneg_MALE_FETALHEAD	CREneg_FEMALE_FETALHEAD	OK	2.95876	1.23022	-1.26608	-1.10902	0.0415	0.99995	no	-0.415788
ENSMUSG00000049148	ENSMUSG00000049148	Plcxd3	15:4404972-4605035	CREneg_MALE_FETALHEAD	CREneg_FEMALE_FETALHEAD	OK	5.25686	1.3434	-1.96832	-1.5894	0.0044	0.99995	no	-0.25555
ENSMUSG00000049336	ENSMUSG00000049336	Tenm2	11:35897482-37126791	CREneg_MALE_FETALHEAD	CREneg_FEMALE_FETALHEAD	OK	16.8298	6.88231	-1.29005	-0.41592	0.0116	0.99995	no	-0.408937
ENSMUSG00000049436	ENSMUSG00000049436	Upk1b	16:38593545-38620690	CREneg_MALE_FETALHEAD	CREneg_FEMALE_FETALHEAD	OK	5.48651	12.5706	1.19609	1.00772	0.0399	0.99995	no	2.29118
ENSMUSG00000049583	ENSMUSG00000049583	Grm5	7:87233375-87784115	CREneg_MALE_FETALHEAD	CREneg_FEMALE_FETALHEAD	OK	15.478	4.65014	-1.73487	-0.774242	0.0361	0.99995	no	-0.300436
ENSMUSG00000049709	ENSMUSG00000049709	Nlrp10	7:108521058-108529385	CREneg_MALE_FETALHEAD	CREneg_FEMALE_FETALHEAD	OK	2.33106	0.566448	-2.04097	-1.29442	0.01955	0.99995	no	-0.243
ENSMUSG00000050108	ENSMUSG00000050108	Bpifc	10:85795203-85847759	CREneg_MALE_FETALHEAD	CREneg_FEMALE_FETALHEAD	OK	7.45288	2.19568	-1.76313	-1.25043	0.02375	0.99995	no	-0.294608
ENSMUSG00000050224	ENSMUSG00000050224	Krtap13	16:88547631-88548523	CREneg_MALE_FETALHEAD	CREneg_FEMALE_FETALHEAD	OK	386.524	0.305632	-10.3045	-6.46893	0.00045	0.283834	no	-0.000790745
ENSMUSG00000050296	ENSMUSG00000050296	Abca12	1:71281434-71454069	CREneg_MALE_FETALHEAD	CREneg_FEMALE_FETALHEAD	OK	3.68386	0.999335	-1.88218	-1.59987	0.00245	0.987611	no	-0.271273
ENSMUSG00000050321	ENSMUSG00000050321	Neto1	18:86376275-86524843	CREneg_MALE_FETALHEAD	CREneg_FEMALE_FETALHEAD	OK	5.07274	2.11734	-1.26051	-0.969305	0.0475	0.99995	no	-0.417396
ENSMUSG00000050359	ENSMUSG00000050359	Sprr1a	3:92391258-92393202	CREneg_MALE_FETALHEAD	CREneg_FEMALE_FETALHEAD	OK	107.066	47.0229	-1.18707	-1.00739	0.03395	0.99995	no	-0.439194
ENSMUSG00000050425	ENSMUSG00000050425	Mrgprb2	7:48200712-48207834	CREneg_MALE_FETALHEAD	CREneg_FEMALE_FETALHEAD	OK	0.421091	0.0883064	-2.25354	-1.23056	0.0226	0.99995	no	-0.209709
ENSMUSG00000051606	ENSMUSG00000051606	2010001K21Rik	13:47124316-47169936	CREneg_MALE_FETALHEAD	CREneg_FEMALE_FETALHEAD	OK	0.320004	0.742007	1.21334	0.262904	0.04645	0.99995	no	2.31874
ENSMUSG00000051951	ENSMUSG00000051951	Xkr4	1:3276123-3741721	CREneg_MALE_FETALHEAD	CREneg_FEMALE_FETALHEAD	OK	12.4016	3.21418	-1.94801	-1.75921	0.00325	0.99995	no	-0.259173
ENSMUSG00000052187	ENSMUSG00000052187	Hbb-y	7:103500955-103502423	CREneg_MALE_FETALHEAD	CREneg_FEMALE_FETALHEAD	OK	121.205	443.924	1.87286	1.53447	0.00705	0.99995	no	3.66258
ENSMUSG00000052353	ENSMUSG00000052353	Cemip	7:83582064-83735710	CREneg_MALE_FETALHEAD	CREneg_FEMALE_FETALHEAD	OK	1.44663	3.69338	1.35225	1.25891	0.01605	0.99995	no	2.5531
ENSMUSG00000052572	ENSMUSG00000052572	Dlg2	7:90125879-92098455	CREneg_MALE_FETALHEAD	CREneg_FEMALE_FETALHEAD	OK	19.448	8.83627	-1.13811	-0.744456	0.0384	0.99995	no	-0.454354
ENSMUSG00000052951	ENSMUSG00000052951	C130021I20Rik	2:33531204-33556659	CREneg_MALE_FETALHEAD	CREneg_FEMALE_FETALHEAD	OK	4.99919	11.349	1.1828	0.957254	0.0367	0.99995	no	2.27017
ENSMUSG00000053268	ENSMUSG00000053268	Dspp	5:104318577-104327993	CREneg_MALE_FETALHEAD	CREneg_FEMALE_FETALHEAD	OK	0.0118857	0.716687	5.91404	3.18135	0.00255	0.987611	no	60.2981
ENSMUSG00000053469	ENSMUSG00000053469	Tg	15:66542601-66722570	CREneg_MALE_FETALHEAD	CREneg_FEMALE_FETALHEAD	OK	0.309244	3.44558	3.47793	0.583575	0.03595	0.99995	no	11.142
ENSMUSG00000054325	ENSMUSG00000054325	Lce3a	3:92832593-92833537	CREneg_MALE_FETALHEAD	CREneg_FEMALE_FETALHEAD	OK	1.23431	10.5497	3.09542	1.85471	0.00685	0.99995	no	8.54701
ENSMUSG00000054409	ENSMUSG00000054409	Tmem74	15:43728041-43733432	CREneg_MALE_FETALHEAD	CREneg_FEMALE_FETALHEAD	OK	5.59464	1.99259	-1.4894	-1.17921	0.0328	0.99995	no	-0.356161
ENSMUSG00000054640	ENSMUSG00000054640	Slc8a1	17:81678261-82096859	CREneg_MALE_FETALHEAD	CREneg_FEMALE_FETALHEAD	OK	15.0203	6.80781	-1.14165	-0.820861	0.02815	0.99995	no	-0.453241
ENSMUSG00000054932	ENSMUSG00000054932	Afp	5:90638595-90663790	CREneg_MALE_FETALHEAD	CREneg_FEMALE_FETALHEAD	OK	0.358398	46.6106	7.02295	3.75275	5e-05	0.0525619	no	130.052
ENSMUSG00000055373	ENSMUSG00000055373	Fut9	4:25609331-25800244	CREneg_MALE_FETALHEAD	CREneg_FEMALE_FETALHEAD	OK	7.33915	2.73738	-1.42282	-1.138	0.0176	0.99995	no	-0.372983
ENSMUSG00000055609	ENSMUSG00000055609	Hba-x	11:32226399-32228116	CREneg_MALE_FETALHEAD	CREneg_FEMALE_FETALHEAD	OK	21.2935	72.6819	1.77118	1.43485	0.01125	0.99995	no	3.41333
ENSMUSG00000055761	ENSMUSG00000055761	Nkain3	4:20118873-20778866	CREneg_MALE_FETALHEAD	CREneg_FEMALE_FETALHEAD	OK	4.11436	1.36252	-1.5944	-1.35277	0.01705	0.99995	no	-0.33116
ENSMUSG00000056258	ENSMUSG00000056258	Kcnq3	15:65858235-66182943	CREneg_MALE_FETALHEAD	CREneg_FEMALE_FETALHEAD	OK	6.08876	2.69158	-1.17769	-1.09382	0.0381	0.99995	no	-0.442059
ENSMUSG00000056673	ENSMUSG00000056673	Kdm5d	Y:897787-956786	CREneg_MALE_FETALHEAD	CREneg_FEMALE_FETALHEAD	OK	6.19695	0	#NAME?		5e-05	0.0525619	no	#NAME?
ENSMUSG00000056706	ENSMUSG00000056706	Krtap7-1	16:89304590-89305211	CREneg_MALE_FETALHEAD	CREneg_FEMALE_FETALHEAD	OK	0.429873	2.19295	2.35089	1.1812	0.0291	0.99995	no	5.10139
ENSMUSG00000057182	ENSMUSG00000057182	Scn3a	2:65288606-65405599	CREneg_MALE_FETALHEAD	CREneg_FEMALE_FETALHEAD	OK	10.6289	4.41177	-1.26857	-0.653632	0.0104	0.99995	no	-0.415071
ENSMUSG00000057378	ENSMUSG00000057378	Ryr3	2:112323308-113047441	CREneg_MALE_FETALHEAD	CREneg_FEMALE_FETALHEAD	OK	3.27092	1.10047	-1.57157	-0.487916	0.0141	0.99995	no	-0.336442
ENSMUSG00000057716	ENSMUSG00000057716	Tmem178b	6:39848394-40232084	CREneg_MALE_FETALHEAD	CREneg_FEMALE_FETALHEAD	OK	36.3386	14.8391	-1.2921	-1.12055	0.03525	0.99995	no	-0.408356
ENSMUSG00000058589	ENSMUSG00000058589	Anks1b	10:89709370-90809162	CREneg_MALE_FETALHEAD	CREneg_FEMALE_FETALHEAD	OK	18.5305	8.75385	-1.08191	-0.61123	0.03735	0.99995	no	-0.472403
ENSMUSG00000058656	ENSMUSG00000058656	Samd12	15:53317205-53765933	CREneg_MALE_FETALHEAD	CREneg_FEMALE_FETALHEAD	OK	5.22822	2.02036	-1.37171	-0.834345	0.0176	0.99995	no	-0.386433
ENSMUSG00000059632	ENSMUSG00000059632	Krtap8-1	16:89284266-89284840	CREneg_MALE_FETALHEAD	CREneg_FEMALE_FETALHEAD	OK	0.344494	3.32245	3.26969	1.8685	0.0143	0.99995	no	9.64439
ENSMUSG00000059668	ENSMUSG00000059668	Krt4	15:101826969-101833170	CREneg_MALE_FETALHEAD	CREneg_FEMALE_FETALHEAD	OK	16.8316	99.7169	2.56667	2.28644	5e-05	0.0525619	no	5.9244
ENSMUSG00000059832	ENSMUSG00000059832	Kprp	3:92730380-92734554	CREneg_MALE_FETALHEAD	CREneg_FEMALE_FETALHEAD	OK	28.3435	5.71503	-2.31018	-1.46255	0.0143	0.99995	no	-0.201635
ENSMUSG00000060534	ENSMUSG00000060534	Dcc	18:71386704-72484140	CREneg_MALE_FETALHEAD	CREneg_FEMALE_FETALHEAD	OK	11.467	5.15963	-1.15215	-1.17752	0.02985	0.99995	no	-0.449954
ENSMUSG00000061603	ENSMUSG00000061603	Akap6	12:52746165-53202382	CREneg_MALE_FETALHEAD	CREneg_FEMALE_FETALHEAD	OK	10.817	5.30337	-1.02831	-1.01368	0.037	0.99995	no	-0.490284
ENSMUSG00000061911	ENSMUSG00000061911	Myt1l	12:29557762-29973212	CREneg_MALE_FETALHEAD	CREneg_FEMALE_FETALHEAD	OK	25.7338	11.8556	-1.1181	-0.661591	0.0388	0.99995	no	-0.4607
ENSMUSG00000061988	ENSMUSG00000061988	Rpl10a-ps2	13:8990371-8991013	CREneg_MALE_FETALHEAD	CREneg_FEMALE_FETALHEAD	OK	0.37887	4.30007	3.50459	1.94192	0.00115	0.590405	no	11.3498
ENSMUSG00000062209	ENSMUSG00000062209	Erbb4	1:68071344-69147218	CREneg_MALE_FETALHEAD	CREneg_FEMALE_FETALHEAD	OK	5.51294	1.73929	-1.66432	-1.50103	0.0036	0.99995	no	-0.315493
ENSMUSG00000062257	ENSMUSG00000062257	Opcml	9:27696859-28865643	CREneg_MALE_FETALHEAD	CREneg_FEMALE_FETALHEAD	OK	14.6364	6.72441	-1.12208	-0.897939	0.0398	0.99995	no	-0.459431
ENSMUSG00000063142	ENSMUSG00000063142	Kcnma1	14:23339498-24064559	CREneg_MALE_FETALHEAD	CREneg_FEMALE_FETALHEAD	OK	6.28989	3.07445	-1.03271	-0.944818	0.0441	0.99995	no	-0.488791
ENSMUSG00000063696	ENSMUSG00000063696	Gm8730	8:103591476-103592430	CREneg_MALE_FETALHEAD	CREneg_FEMALE_FETALHEAD	OK	77.4701	8.2394	-3.23303	-2.77107	5e-05	0.0525619	no	-0.106356
ENSMUSG00000064115	ENSMUSG00000064115	Cadm2	16:66452306-67417796	CREneg_MALE_FETALHEAD	CREneg_FEMALE_FETALHEAD	OK	14.1258	5.83139	-1.27642	-0.981213	0.0398	0.99995	no	-0.412819
ENSMUSG00000064177	ENSMUSG00000064177	Ghrl	6:113691931-113696841	CREneg_MALE_FETALHEAD	CREneg_FEMALE_FETALHEAD	OK	0.995742	0.241023	-2.0466	-0.370539	0.0444	0.99995	no	-0.242054
ENSMUSG00000064310	ENSMUSG00000064310	Zpld1	16:55045537-55118349	CREneg_MALE_FETALHEAD	CREneg_FEMALE_FETALHEAD	OK	2.60216	0.533547	-2.28602	-1.35969	0.02515	0.99995	no	-0.20504
ENSMUSG00000064927	ENSMUSG00000064927	Gm22043	3:40947127-40947285	CREneg_MALE_FETALHEAD	CREneg_FEMALE_FETALHEAD	OK	1.66703	0	#NAME?		0.02235	0.99995	no	#NAME?
ENSMUSG00000067081	ENSMUSG00000067081	Asb18	1:89877941-89942388	CREneg_MALE_FETALHEAD	CREneg_FEMALE_FETALHEAD	OK	0.843081	0.230155	-1.87307	-1.00128	0.01335	0.99995	no	-0.272992
ENSMUSG00000067594	ENSMUSG00000067594	Krt77	15:101767165-101778140	CREneg_MALE_FETALHEAD	CREneg_FEMALE_FETALHEAD	OK	104.596	17.2223	-2.60248	-1.78109	0.0007	0.38633	no	-0.164655
ENSMUSG00000067614	ENSMUSG00000067614	Krt86	15:101371358-101377867	CREneg_MALE_FETALHEAD	CREneg_FEMALE_FETALHEAD	OK	0.0275254	0.320096	3.53967	1.77875	0.0115	0.99995	no	11.6291
ENSMUSG00000068078	ENSMUSG00000068078	Krtap13-20	16:88552377-88563273	CREneg_MALE_FETALHEAD	CREneg_FEMALE_FETALHEAD	OK	380.689	0.493746	-9.59063	-6.54694	5e-05	0.0525619	no	-0.00129698
ENSMUSG00000068151	ENSMUSG00000068151	A230006K03Rik	7:60777786-60961584	CREneg_MALE_FETALHEAD	CREneg_FEMALE_FETALHEAD	OK	1.3446	0.340021	-1.98348	-0.902097	0.04555	0.99995	no	-0.252879
ENSMUSG00000068196	ENSMUSG00000068196	Col8a1	16:57444620-57575938	CREneg_MALE_FETALHEAD	CREneg_FEMALE_FETALHEAD	OK	10.3482	23.6758	1.19403	1.22668	0.02425	0.99995	no	2.28791
ENSMUSG00000068457	ENSMUSG00000068457	Uty	Y:1096860-1245759	CREneg_MALE_FETALHEAD	CREneg_FEMALE_FETALHEAD	OK	4.97253	0	#NAME?		5e-05	0.0525619	no	#NAME?
ENSMUSG00000068794	ENSMUSG00000068794	Col28a1	6:7997807-8192617	CREneg_MALE_FETALHEAD	CREneg_FEMALE_FETALHEAD	OK	0.246868	0.738876	1.58159	0.747106	0.01945	0.99995	no	2.993
ENSMUSG00000069049	ENSMUSG00000069049	Eif2s3y	Y:1010542-1028847	CREneg_MALE_FETALHEAD	CREneg_FEMALE_FETALHEAD	OK	15.7248	0	#NAME?		5e-05	0.0525619	no	#NAME?
ENSMUSG00000069378	ENSMUSG00000069378	Prdm6	18:53596654-53708979	CREneg_MALE_FETALHEAD	CREneg_FEMALE_FETALHEAD	OK	2.25383	7.04358	1.64393	1.05853	0.04195	0.99995	no	3.12516
ENSMUSG00000070306	ENSMUSG00000070306	Ccdc153	9:44151972-44158603	CREneg_MALE_FETALHEAD	CREneg_FEMALE_FETALHEAD	OK	0.38406	2.68635	2.80624	1.35273	0.0036	0.99995	no	6.99459
ENSMUSG00000070498	ENSMUSG00000070498	Tmem132b	5:125608837-125869647	CREneg_MALE_FETALHEAD	CREneg_FEMALE_FETALHEAD	OK	7.18831	3.10746	-1.20992	-0.902186	0.045	0.99995	no	-0.432293
ENSMUSG00000070552	ENSMUSG00000070552	Mrgprx1	7:47670718-47677345	CREneg_MALE_FETALHEAD	CREneg_FEMALE_FETALHEAD	OK	0.0495744	0.517974	3.38521	1.93743	0.0134	0.99995	no	10.4484
ENSMUSG00000070796	ENSMUSG00000070796	Psg21	7:18380660-18390650	CREneg_MALE_FETALHEAD	CREneg_FEMALE_FETALHEAD	OK	0.0954481	0.61501	2.68782	1.71086	0.00075	0.403829	no	6.44339
ENSMUSG00000070797	ENSMUSG00000070797	Psg27	7:18290438-18301230	CREneg_MALE_FETALHEAD	CREneg_FEMALE_FETALHEAD	OK	0.0709473	0.330964	2.22186	1.16367	0.0171	0.99995	no	4.66494
ENSMUSG00000071531	ENSMUSG00000071531	Gprin2	14:33907644-33923610	CREneg_MALE_FETALHEAD	CREneg_FEMALE_FETALHEAD	OK	6.66953	2.88738	-1.20782	-0.762027	0.01605	0.99995	no	-0.432922
ENSMUSG00000071568	ENSMUSG00000071568	Gm5874	6:18824550-18825058	CREneg_MALE_FETALHEAD	CREneg_FEMALE_FETALHEAD	OK	2.29204	0.177871	-3.68773	-2.15458	0.0032	0.99995	no	-0.0776037
ENSMUSG00000072473	ENSMUSG00000072473	1700024G13Rik	14:32098024-32110348	CREneg_MALE_FETALHEAD	CREneg_FEMALE_FETALHEAD	OK	0.318526	1.0865	1.7702	1.05929	0.0451	0.99995	no	3.41101
ENSMUSG00000072941	ENSMUSG00000072941	Sod3	5:52521132-52528760	CREneg_MALE_FETALHEAD	CREneg_FEMALE_FETALHEAD	OK	8.84701	2.26831	-1.96358	-1.44892	0.01065	0.99995	no	-0.256391
ENSMUSG00000073514	ENSMUSG00000073514	Dok6	18:89310547-89787652	CREneg_MALE_FETALHEAD	CREneg_FEMALE_FETALHEAD	OK	6.94561	2.5789	-1.42934	-1.28558	0.01055	0.99995	no	-0.371301
ENSMUSG00000073678	ENSMUSG00000073678	Pgap1	1:54512152-54596843	CREneg_MALE_FETALHEAD	CREneg_FEMALE_FETALHEAD	OK	13.5994	6.71962	-1.0171	-1.10336	0.03395	0.99995	no	-0.494109
ENSMUSG00000073940	ENSMUSG00000073940	Hbb-bt	7:103461730-103463203	CREneg_MALE_FETALHEAD	CREneg_FEMALE_FETALHEAD	OK	620.007	1240.15	1.00016	1.18472	0.0276	0.99995	no	2.00022
ENSMUSG00000074217	ENSMUSG00000074217	Misp3	8:84736850-84738800	CREneg_MALE_FETALHEAD	CREneg_FEMALE_FETALHEAD	OK	0.106391	0.371261	1.80306	0.689969	0.0187	0.99995	no	3.4896
ENSMUSG00000074359	ENSMUSG00000074359	Psg23	7:18340267-18350426	CREneg_MALE_FETALHEAD	CREneg_FEMALE_FETALHEAD	OK	0.0409342	0.565649	3.78853	2.06036	0.00255	0.987611	no	13.8185
ENSMUSG00000078302	ENSMUSG00000078302	Foxd1	13:98490749-98495813	CREneg_MALE_FETALHEAD	CREneg_FEMALE_FETALHEAD	OK	3.5396	8.45778	1.25669	1.25648	0.0158	0.99995	no	2.38947
ENSMUSG00000079588	ENSMUSG00000079588	Tmem182	1:40844760-40896047	CREneg_MALE_FETALHEAD	CREneg_FEMALE_FETALHEAD	OK	7.57377	2.88766	-1.39111	-1.12265	0.0421	0.99995	no	-0.381271
ENSMUSG00000079594	ENSMUSG00000079594	Cstdc6	16:36142026-36154694	CREneg_MALE_FETALHEAD	CREneg_FEMALE_FETALHEAD	OK	14.4514	1.71418	-3.07562	-1.9019	0.02425	0.99995	no	-0.118617
ENSMUSG00000080538	ENSMUSG00000080538	Gm25541	2:27429816-27429942	CREneg_MALE_FETALHEAD	CREneg_FEMALE_FETALHEAD	OK	5.18723	0	#NAME?		0.01825	0.99995	no	#NAME?
ENSMUSG00000082658	ENSMUSG00000082658	Fau-ps2	11:3071013-3216415	CREneg_MALE_FETALHEAD	CREneg_FEMALE_FETALHEAD	OK	0	0.257113	inf		0.03115	0.99995	no	#VALUE!
ENSMUSG00000083708	ENSMUSG00000083708	Gm13123	4:143974346-143974838	CREneg_MALE_FETALHEAD	CREneg_FEMALE_FETALHEAD	OK	1.30721	0.0941672	-3.79512	-1.91565	0.03795	0.99995	no	-0.0720369
ENSMUSG00000085126	ENSMUSG00000085126	Gm12589	11:121668460-121734249	CREneg_MALE_FETALHEAD	CREneg_FEMALE_FETALHEAD	OK	0.678481	0.134656	-2.33303	-0.977457	0.03595	0.99995	no	-0.198467
ENSMUSG00000085620	ENSMUSG00000085620	G630018N14Rik	13:31425108-31593092	CREneg_MALE_FETALHEAD	CREneg_FEMALE_FETALHEAD	OK	0.485376	0.196567	-1.30408	-0.42592	0.00015	0.127362	no	-0.404979
ENSMUSG00000085743	ENSMUSG00000085743	8430419K02Rik	11:18795850-18828210	CREneg_MALE_FETALHEAD	CREneg_FEMALE_FETALHEAD	OK	0.14651	0.298371	1.02611	0.485445	0.03955	0.99995	no	2.03653
ENSMUSG00000086503	ENSMUSG00000086503	Xist	X:102458072-102667512	CREneg_MALE_FETALHEAD	CREneg_FEMALE_FETALHEAD	OK	0.0134893	110.086	12.9945	0.973884	0.0058	0.99995	no	8160.83
ENSMUSG00000086807	ENSMUSG00000086807	Platr21	X:138140974-138260006	CREneg_MALE_FETALHEAD	CREneg_FEMALE_FETALHEAD	OK	0.0884551	0.462349	2.38597	0.882108	0.0018	0.800796	no	5.22695
ENSMUSG00000087029	ENSMUSG00000087029	Gm14133	2:149584070-149640750	CREneg_MALE_FETALHEAD	CREneg_FEMALE_FETALHEAD	OK	0.581893	0.257844	-1.17426	-0.707786	0.0275	0.99995	no	-0.443111
ENSMUSG00000087066	ENSMUSG00000087066	Gm15518	16:49519595-49619233	CREneg_MALE_FETALHEAD	CREneg_FEMALE_FETALHEAD	OK	0.0284016	0.328202	3.53054	0.185848	0.0002	0.152248	no	11.5558
ENSMUSG00000087475	ENSMUSG00000087475	4933406I18Rik	7:113913317-114014396	CREneg_MALE_FETALHEAD	CREneg_FEMALE_FETALHEAD	OK	0.419347	0.208386	-1.00888	-0.491217	0.0422	0.99995	no	-0.496932
ENSMUSG00000087505	ENSMUSG00000087505	Gm15241	X:159173685-159282904	CREneg_MALE_FETALHEAD	CREneg_FEMALE_FETALHEAD	OK	0.812652	0.0165744	-5.61561	-0.309805	0.03225	0.99995	no	-0.0203954
ENSMUSG00000090066	ENSMUSG00000090066	1110002E22Rik	3:137754521-137787267	CREneg_MALE_FETALHEAD	CREneg_FEMALE_FETALHEAD	OK	7.68737	2.40018	-1.67935	-1.49836	0.00185	0.800796	no	-0.312223
ENSMUSG00000091212	ENSMUSG00000091212	Krtap11-1	16:89367063-89368071	CREneg_MALE_FETALHEAD	CREneg_FEMALE_FETALHEAD	OK	0.160044	0.954681	2.57655	1.47135	0.0074	0.99995	no	5.96512
ENSMUSG00000091519	ENSMUSG00000091519	Skor2	18:76939230-76988037	CREneg_MALE_FETALHEAD	CREneg_FEMALE_FETALHEAD	OK	0.2936	1.24191	2.08064	1.49754	0.00895	0.99995	no	4.22995
ENSMUSG00000095139	ENSMUSG00000095139	Pou3f2	4:22482779-22493826	CREneg_MALE_FETALHEAD	CREneg_FEMALE_FETALHEAD	OK	19.4989	7.41292	-1.39528	-1.19515	0.02825	0.99995	no	-0.380171
ENSMUSG00000096982	ENSMUSG00000096982	Redrum	18:54539827-54586848	CREneg_MALE_FETALHEAD	CREneg_FEMALE_FETALHEAD	OK	0.168416	0.42663	1.34096	0.865907	0.04615	0.99995	no	2.5332
ENSMUSG00000097416	ENSMUSG00000097416	Gm26670	1:191681190-191722177	CREneg_MALE_FETALHEAD	CREneg_FEMALE_FETALHEAD	OK	0.158679	0.760353	2.26056	0.285238	0.0114	0.99995	no	4.79177
ENSMUSG00000097754	ENSMUSG00000097754	Ptgs2os2	1:150026586-150040866	CREneg_MALE_FETALHEAD	CREneg_FEMALE_FETALHEAD	OK	0.289634	0.755182	1.38259	0.666013	0.0318	0.99995	no	2.60736
ENSMUSG00000097918	ENSMUSG00000097918	Ascl5	1:135978541-135979108	CREneg_MALE_FETALHEAD	CREneg_FEMALE_FETALHEAD	OK	0.490348	2.44149	2.31588	1.57028	0.0079	0.99995	no	4.97908
ENSMUSG00000098097	ENSMUSG00000098097	6530403H02Rik	3:120363579-120680733	CREneg_MALE_FETALHEAD	CREneg_FEMALE_FETALHEAD	OK	0.909677	0.374939	-1.2787	-0.601304	0.00965	0.99995	no	-0.412167
ENSMUSG00000099207	ENSMUSG00000099207	Gm10637	8:87819925-87926685	CREneg_MALE_FETALHEAD	CREneg_FEMALE_FETALHEAD	OK	0.103367	0.533533	2.3678	0.87533	0.03625	0.99995	no	5.16153
ENSMUSG00000099876	ENSMUSG00000099876	Gm29650	Y:1048392-1049134	CREneg_MALE_FETALHEAD	CREneg_FEMALE_FETALHEAD	OK	2.08314	0	#NAME?		5e-05	0.0525619	no	#NAME?
ENSMUSG00000100405	ENSMUSG00000100405	Gm28911	1:123132877-123132994	CREneg_MALE_FETALHEAD	CREneg_FEMALE_FETALHEAD	OK	7.0772	0	#NAME?		0.02975	0.99995	no	#NAME?
ENSMUSG00000104713	ENSMUSG00000104713	Gbp6	5:105346253-105441564	CREneg_MALE_FETALHEAD	CREneg_FEMALE_FETALHEAD	OK	0.314769	1.08111	1.78015	1.19854	0.04175	0.99995	no	3.43462
ENSMUSG00000105168	ENSMUSG00000105168	Gm30735	3:53610829-53645247	CREneg_MALE_FETALHEAD	CREneg_FEMALE_FETALHEAD	OK	1.62916	0.687598	-1.24449	-0.699111	0.026	0.99995	no	-0.422057
ENSMUSG00000105604	ENSMUSG00000105604	Gm42838	5:125094216-125256283	CREneg_MALE_FETALHEAD	CREneg_FEMALE_FETALHEAD	OK	0.34634	0	#NAME?		0.02695	0.99995	no	#NAME?
ENSMUSG00000105797	ENSMUSG00000105797	Gm5149	3:148879387-149224913	CREneg_MALE_FETALHEAD	CREneg_FEMALE_FETALHEAD	OK	0.813396	0.2804	-1.53647	-0.510969	0.0289	0.99995	no	-0.344728
ENSMUSG00000106554	ENSMUSG00000106554	Gm33474	5:107196617-107225694	CREneg_MALE_FETALHEAD	CREneg_FEMALE_FETALHEAD	OK	0.179733	0.405701	1.17456	0.476728	0.02465	0.99995	no	2.25724
ENSMUSG00000107092	ENSMUSG00000107092	Gm7993	5:96122098-96123482	CREneg_MALE_FETALHEAD	CREneg_FEMALE_FETALHEAD	OK	1.31032	0.145458	-3.17125	-1.86023	0.00145	0.711338	no	-0.111009
ENSMUSG00000107470	ENSMUSG00000107470	Gm3375	7:3230841-3231636	CREneg_MALE_FETALHEAD	CREneg_FEMALE_FETALHEAD	OK	2.14921	13.852	2.68822	1.6748	0.0101	0.99995	no	6.44518
ENSMUSG00000108634	ENSMUSG00000108634	Gm38534	11:88104795-88168662	CREneg_MALE_FETALHEAD	CREneg_FEMALE_FETALHEAD	OK	0.222456	0.610017	1.45533	0.726799	0.0007	0.38633	no	2.74219
ENSMUSG00000109127	ENSMUSG00000109127	Gm31135	8:8094567-8569919	CREneg_MALE_FETALHEAD	CREneg_FEMALE_FETALHEAD	OK	0.108498	0.2624	1.2741	0.359716	0.00185	0.800796	no	2.41848
ENSMUSG00000109827	ENSMUSG00000109827	Gm6213	8:39729286-39822319	CREneg_MALE_FETALHEAD	CREneg_FEMALE_FETALHEAD	OK	0.227352	0.554661	1.28668	0.509599	0.00595	0.99995	no	2.43966
ENSMUSG00000110332	ENSMUSG00000110332	Gm19935	8:91542772-91544021	CREneg_MALE_FETALHEAD	CREneg_FEMALE_FETALHEAD	OK	0.951622	4.92949	2.37298	1.51033	0.0123	0.99995	no	5.1801
ENSMUSG00000110569	ENSMUSG00000110569	Gm18860	8:72156848-72157612	CREneg_MALE_FETALHEAD	CREneg_FEMALE_FETALHEAD	OK	1.11699	0.145386	-2.94166	-1.64522	0.0088	0.99995	no	-0.130158
ENSMUSG00000111363	ENSMUSG00000111363	Gm35024	9:78933922-78937036	CREneg_MALE_FETALHEAD	CREneg_FEMALE_FETALHEAD	OK	0.100071	0.334752	1.74207	1.10953	0.0473	0.99995	no	3.34515
ENSMUSG00000112188	ENSMUSG00000112188	Gm47708	10:95513519-95733748	CREneg_MALE_FETALHEAD	CREneg_FEMALE_FETALHEAD	OK	0.798732	0.262561	-1.60506	-0.673701	0.0168	0.99995	no	-0.328722
ENSMUSG00000113252	ENSMUSG00000113252	Gm33489	13:44164061-44198630	CREneg_MALE_FETALHEAD	CREneg_FEMALE_FETALHEAD	OK	0.275071	0.700928	1.34946	0.857158	0.0442	0.99995	no	2.54817
ENSMUSG00000114337	ENSMUSG00000114337	Gm48704	13:35727884-35729467	CREneg_MALE_FETALHEAD	CREneg_FEMALE_FETALHEAD	OK	19.495	1.92037	-3.34365	-2.02274	0.0002	0.152248	no	-0.0985056
ENSMUSG00000114400	ENSMUSG00000114400	Gm47533	13:101669957-101793178	CREneg_MALE_FETALHEAD	CREneg_FEMALE_FETALHEAD	OK	0.287027	0.133522	-1.1041	-0.40104	0.0329	0.99995	no	-0.465193
ENSMUSG00000115281	ENSMUSG00000115281	Gm49743	14:32317289-32320075	CREneg_MALE_FETALHEAD	CREneg_FEMALE_FETALHEAD	OK	0.0546456	0.471202	3.10817	1.90834	0.0032	0.99995	no	8.62288
ENSMUSG00000115432	ENSMUSG00000115432	D130009I18Rik	14:104838040-105204219	CREneg_MALE_FETALHEAD	CREneg_FEMALE_FETALHEAD	OK	0.251654	1.28975	2.35757	1.25073	0.0002	0.152248	no	5.12506
ENSMUSG00000116972	ENSMUSG00000116972	Gm6278	16:85441139-85441911	CREneg_MALE_FETALHEAD	CREneg_FEMALE_FETALHEAD	OK	2.45977	0.341222	-2.84974	-1.73274	0.00555	0.99995	no	-0.138721
ENSMUSG00000118177	ENSMUSG00000118177	Gm19486	18:57252784-57252958	CREneg_MALE_FETALHEAD	CREneg_FEMALE_FETALHEAD	OK	0	0.859768	inf		0.0183	0.99995	no	#VALUE!
ENSMUSG00000119892	ENSMUSG00000119892	Gm23971	11:101536565-101536756	CREneg_MALE_FETALHEAD	CREneg_FEMALE_FETALHEAD	OK	0	1.50057	inf		0.0018	0.800796	no	#VALUE!
ENSMUSG00000120238	ENSMUSG00000120238	Gm57333	11:57954377-57994777	CREneg_MALE_FETALHEAD	CREneg_FEMALE_FETALHEAD	OK	0.382411	0.0632797	-2.59531	-0.378672	5e-05	0.0525619	no	-0.165476
ENSMUSG00000120735	ENSMUSG00000120735	Gm56620	16:72105193-72842983	CREneg_MALE_FETALHEAD	CREneg_FEMALE_FETALHEAD	OK	8.59386	2.48062	-1.79261	-1.38832	0.0137	0.99995	no	-0.288649
ENSMUSG00000120806	ENSMUSG00000120806	Gm57029	9:49413435-49710225	CREneg_MALE_FETALHEAD	CREneg_FEMALE_FETALHEAD	OK	0	3.16147	inf		0.0369	0.99995	no	#VALUE!
ENSMUSG00000121605	ENSMUSG00000121605	Ahsp	7:127901968-127902930	CREneg_MALE_FETALHEAD	CREneg_FEMALE_FETALHEAD	OK	13.6989	32.6508	1.25306	1.12625	0.0388	0.99995	no	2.38346
ENSMUSG00000121816	ENSMUSG00000121816	Gm52969	16:23941448-24201140	CREneg_MALE_FETALHEAD	CREneg_FEMALE_FETALHEAD	OK	0.941422	0.340567	-1.4669	-0.509334	5e-05	0.0525619	no	-0.361759
ENSMUSG00000123653	ENSMUSG00000123653	1700016A09Rik	8:120955194-121316043	CREneg_MALE_FETALHEAD	CREneg_FEMALE_FETALHEAD	OK	0	0.394697	inf		0.0189	0.99995	no	#VALUE!
ENSMUSG00000124465	ENSMUSG00000124465	-	10:22446526-22489392	CREneg_MALE_FETALHEAD	CREneg_FEMALE_FETALHEAD	OK	0.0358783	0.363179	3.3395	0.483401	0.0003	0.200691	no	10.1225
ENSMUSG00000126035	ENSMUSG00000126035	-	X:58629701-58798297	CREneg_MALE_FETALHEAD	CREneg_FEMALE_FETALHEAD	OK	0.485051	0.11442	-2.0838	-0.546633	5e-05	0.0525619	no	-0.235892
ENSMUSG00000128589	ENSMUSG00000128589	-	16:90182006-90182899	CREneg_MALE_FETALHEAD	CREneg_FEMALE_FETALHEAD	OK	0.228591	4.20461	4.20113	2.20164	0.00055	0.328157	no	18.3936
ENSMUSG00000135453	ENSMUSG00000135453	-	10:86674957-87066451	CREneg_MALE_FETALHEAD	CREneg_FEMALE_FETALHEAD	OK	0.470682	0.163259	-1.52759	-0.462176	0.01235	0.99995	no	-0.346856
ENSMUSG00000135945	ENSMUSG00000135945	-	4:22699814-22703724	CREneg_MALE_FETALHEAD	CREneg_FEMALE_FETALHEAD	OK	3.04586	0.11919	-4.67551	-2.57412	0.0015	0.71987	no	-0.0391319
ENSMUSG00000136293	ENSMUSG00000136293	-	5:109691508-109721307	CREneg_MALE_FETALHEAD	CREneg_FEMALE_FETALHEAD	OK	0.437477	1.19972	1.45542	0.317471	0.0216	0.99995	no	2.74236
ENSMUSG00000138000	ENSMUSG00000138000	-	10:93150212-93199228	CREneg_MALE_FETALHEAD	CREneg_FEMALE_FETALHEAD	OK	0.0509777	0.26627	2.38495	0.354514	0.00805	0.99995	no	5.22326
ENSMUSG00000138178	ENSMUSG00000138178	-	2:77116821-77147666	CREneg_MALE_FETALHEAD	CREneg_FEMALE_FETALHEAD	OK	0.361167	0.114587	-1.65622	-0.519583	0.03545	0.99995	no	-0.317269
ENSMUSG00002074925	ENSMUSG00002074925	Gm56261	4:43692685-43692817	CREneg_MALE_FETALHEAD	CREneg_FEMALE_FETALHEAD	OK	9.72571	0	#NAME?		0.0305	0.99995	no	#NAME?
ENSMUSG00002075372	ENSMUSG00002075372	Gm55599	19:6613809-6613935	CREneg_MALE_FETALHEAD	CREneg_FEMALE_FETALHEAD	OK	9.51572	0	#NAME?		0.0112	0.99995	no	#NAME?
ENSMUSG00002076924	ENSMUSG00002076924	Gm56109	7:45025876-45045166	CREneg_MALE_FETALHEAD	CREneg_FEMALE_FETALHEAD	OK	3.85804	0	#NAME?		0.04105	0.99995	no	#NAME?
