# Supplementary material for: Disruption of the Placenta–Brain Axis in Transgenic Mice Lacking Serotonin Transporter (SERT) in Trophoblast Cells
Source: Int J Mol Sci. 2025 Dec 31;27(1):436. doi: 10.3390/ijms27010436 (PMC12787258; doi:10.3390/ijms27010436)
Supplement: Supplementary file 1 [file ijms-27-00436-s001.zip › Supplementary File S8_Slc6a4pTGCKOmale vs femalefetal brain9_11_25.xlsx]

## Sheet: in
test_id	gene_id	gene	locus	sample_1	sample_2	status	value_1	value_2	log2(fold_change)	test_stat	p_value	q_value	significant	fold change
ENSMUSG00000000183	ENSMUSG00000000183	Fgf6	6:126992548-127005150	CREpos_MALE_FETALHEAD	CREpos_FEMALE_FETALHEAD	OK	0.806768	2.11492	1.39038	1.03106	0.04455	1	no	2.62148
ENSMUSG00000000983	ENSMUSG00000000983	Wfdc18	11:83599840-83602174	CREpos_MALE_FETALHEAD	CREpos_FEMALE_FETALHEAD	OK	2.71099	14.325	2.40165	1.5542	0.0432	1	no	5.28407
ENSMUSG00000001348	ENSMUSG00000001348	Acp5	9:22028623-22049053	CREpos_MALE_FETALHEAD	CREpos_FEMALE_FETALHEAD	OK	6.16218	29.8671	2.27704	1.84972	0.0057	0.813765	no	4.84683
ENSMUSG00000001473	ENSMUSG00000001473	Tubb6	18:67523786-67535819	CREpos_MALE_FETALHEAD	CREpos_FEMALE_FETALHEAD	OK	58.3393	132.554	1.18404	1.20513	0.02095	1	no	2.27212
ENSMUSG00000001510	ENSMUSG00000001510	Dlx3	11:95010944-95016122	CREpos_MALE_FETALHEAD	CREpos_FEMALE_FETALHEAD	OK	7.24909	19.3858	1.41913	1.26491	0.01025	1	no	2.67424
ENSMUSG00000002266	ENSMUSG00000002266	Zim1	7:6674267-6699449	CREpos_MALE_FETALHEAD	CREpos_FEMALE_FETALHEAD	OK	15.1963	38.1207	1.32685	0.604428	0.0037	0.667687	no	2.50854
ENSMUSG00000003032	ENSMUSG00000003032	Klf4	4:55527142-55532466	CREpos_MALE_FETALHEAD	CREpos_FEMALE_FETALHEAD	OK	21.8817	47.0405	1.10418	1.11303	0.019	1	no	2.14977
ENSMUSG00000004085	ENSMUSG00000004085	Map3k20	2:72115980-72272954	CREpos_MALE_FETALHEAD	CREpos_FEMALE_FETALHEAD	OK	5.67572	11.7572	1.05067	0.755541	0.04015	1	no	2.07149
ENSMUSG00000004098	ENSMUSG00000004098	Col5a3	9:20681345-20726363	CREpos_MALE_FETALHEAD	CREpos_FEMALE_FETALHEAD	OK	2.21232	5.56828	1.33167	1.21982	0.01465	1	no	2.51694
ENSMUSG00000004231	ENSMUSG00000004231	Pax2	19:44674187-44826310	CREpos_MALE_FETALHEAD	CREpos_FEMALE_FETALHEAD	OK	3.17568	0.158058	-4.32854	-1.0551	0.0055	0.795279	no	-0.0497714
ENSMUSG00000004630	ENSMUSG00000004630	Pcp2	8:3671547-3675848	CREpos_MALE_FETALHEAD	CREpos_FEMALE_FETALHEAD	OK	0.667739	0.0247983	-4.75097	-0.28047	0.00155	0.426382	no	-0.0371377
ENSMUSG00000004951	ENSMUSG00000004951	Hspb1	5:135916772-135918417	CREpos_MALE_FETALHEAD	CREpos_FEMALE_FETALHEAD	OK	135.703	340.41	1.32682	1.13153	0.02675	1	no	2.50849
ENSMUSG00000004988	ENSMUSG00000004988	Fxyd4	6:117910519-117914653	CREpos_MALE_FETALHEAD	CREpos_FEMALE_FETALHEAD	OK	0.0771822	0.516444	2.74227	0.978806	0.00165	0.43278	no	6.69122
ENSMUSG00000005087	ENSMUSG00000005087	Cd44	2:102641485-102732010	CREpos_MALE_FETALHEAD	CREpos_FEMALE_FETALHEAD	OK	10.5103	24.6886	1.23204	1.20884	0.01675	1	no	2.34899
ENSMUSG00000005148	ENSMUSG00000005148	Klf5	14:99536126-99552472	CREpos_MALE_FETALHEAD	CREpos_FEMALE_FETALHEAD	OK	17.0575	37.231	1.1261	1.15767	0.02015	1	no	2.18268
ENSMUSG00000006221	ENSMUSG00000006221	Hspb7	4:141146613-141152622	CREpos_MALE_FETALHEAD	CREpos_FEMALE_FETALHEAD	OK	3.3342	18.9996	2.51056	1.81086	0.04985	1	no	5.69841
ENSMUSG00000006457	ENSMUSG00000006457	Actn3	19:4911243-4927937	CREpos_MALE_FETALHEAD	CREpos_FEMALE_FETALHEAD	OK	3.39581	12.5679	1.88792	1.31542	0.00515	0.771687	no	3.70101
ENSMUSG00000006587	ENSMUSG00000006587	Snai3	8:123180946-123187472	CREpos_MALE_FETALHEAD	CREpos_FEMALE_FETALHEAD	OK	0.36179	1.00073	1.46783	1.04933	0.0254	1	no	2.76606
ENSMUSG00000006764	ENSMUSG00000006764	Tph2	10:114914545-115020927	CREpos_MALE_FETALHEAD	CREpos_FEMALE_FETALHEAD	OK	0.86816	0.0955	-3.18439	-1.60764	0.0003	0.153798	no	-0.110003
ENSMUSG00000006777	ENSMUSG00000006777	Krt23	11:99368799-99383963	CREpos_MALE_FETALHEAD	CREpos_FEMALE_FETALHEAD	OK	3.43695	15.7844	2.1993	1.59911	0.0021	0.488347	no	4.59256
ENSMUSG00000007682	ENSMUSG00000007682	Dio2	12:90691325-90938301	CREpos_MALE_FETALHEAD	CREpos_FEMALE_FETALHEAD	OK	1.04389	3.1261	1.5824	1.41518	0.0041	0.690177	no	2.99468
ENSMUSG00000007888	ENSMUSG00000007888	Crlf1	8:70945807-70956731	CREpos_MALE_FETALHEAD	CREpos_FEMALE_FETALHEAD	OK	6.94736	16.2071	1.22209	0.985547	0.02205	1	no	2.33284
ENSMUSG00000009047	ENSMUSG00000009047	Krtap13-23	16:88574783-88575616	CREpos_MALE_FETALHEAD	CREpos_FEMALE_FETALHEAD	OK	5.32607	38.3744	2.849	2.05909	0.001	0.341773	no	7.20501
ENSMUSG00000009356	ENSMUSG00000009356	Lpo	11:87697253-87719115	CREpos_MALE_FETALHEAD	CREpos_FEMALE_FETALHEAD	OK	0.367196	1.48049	2.01145	0.910127	0.03105	1	no	4.03187
ENSMUSG00000009471	ENSMUSG00000009471	Myod1	7:46025897-46028523	CREpos_MALE_FETALHEAD	CREpos_FEMALE_FETALHEAD	OK	16.0745	34.8145	1.11491	1.03582	0.02565	1	no	2.16581
ENSMUSG00000012350	ENSMUSG00000012350	Ehf	2:103093777-103133623	CREpos_MALE_FETALHEAD	CREpos_FEMALE_FETALHEAD	OK	3.45856	9.86993	1.51287	1.35059	0.00575	0.815741	no	2.85377
ENSMUSG00000012889	ENSMUSG00000012889	Podnl1	8:84852617-84859156	CREpos_MALE_FETALHEAD	CREpos_FEMALE_FETALHEAD	OK	0.342275	1.38559	2.01728	1.27915	0.0492	1	no	4.0482
ENSMUSG00000013076	ENSMUSG00000013076	Amotl1	9:14453261-14558415	CREpos_MALE_FETALHEAD	CREpos_FEMALE_FETALHEAD	OK	15.4146	32.417	1.07246	0.913742	0.01705	1	no	2.10302
ENSMUSG00000015568	ENSMUSG00000015568	Lpl	8:69306867-69372807	CREpos_MALE_FETALHEAD	CREpos_FEMALE_FETALHEAD	OK	9.54873	21.1256	1.14561	1.14742	0.01505	1	no	2.2124
ENSMUSG00000016327	ENSMUSG00000016327	Atp1b4	X:37405060-37425646	CREpos_MALE_FETALHEAD	CREpos_FEMALE_FETALHEAD	OK	5.97138	37.8253	2.66321	2.12346	0.00205	0.481686	no	6.33441
ENSMUSG00000017002	ENSMUSG00000017002	Slpi	2:164195989-164231015	CREpos_MALE_FETALHEAD	CREpos_FEMALE_FETALHEAD	OK	0.945472	8.97837	3.24735	2.09847	0.0255	1	no	9.4962
ENSMUSG00000017204	ENSMUSG00000017204	Gsdma	11:98555176-98568534	CREpos_MALE_FETALHEAD	CREpos_FEMALE_FETALHEAD	OK	1.33699	4.81788	1.84941	1.13661	0.04115	1	no	3.60353
ENSMUSG00000017344	ENSMUSG00000017344	Vtn	11:78389916-78393150	CREpos_MALE_FETALHEAD	CREpos_FEMALE_FETALHEAD	OK	25.8614	10.5166	-1.29814	-0.958792	0.0227	1	no	-0.40665
ENSMUSG00000017588	ENSMUSG00000017588	Krt27	11:99236390-99241930	CREpos_MALE_FETALHEAD	CREpos_FEMALE_FETALHEAD	OK	1.31164	3.42638	1.38531	0.786716	0.04955	1	no	2.61228
ENSMUSG00000017737	ENSMUSG00000017737	Mmp9	2:164782699-164797770	CREpos_MALE_FETALHEAD	CREpos_FEMALE_FETALHEAD	OK	11.0704	34.4615	1.63828	1.36011	0.0052	0.771687	no	3.11294
ENSMUSG00000017817	ENSMUSG00000017817	Jph2	2:163178161-163239913	CREpos_MALE_FETALHEAD	CREpos_FEMALE_FETALHEAD	OK	5.28982	17.0259	1.68644	1.54892	0.0045	0.719904	no	3.21861
ENSMUSG00000018166	ENSMUSG00000018166	Erbb3	10:128403391-128425521	CREpos_MALE_FETALHEAD	CREpos_FEMALE_FETALHEAD	OK	5.91654	12.8751	1.12176	1.03489	0.0403	1	no	2.17612
ENSMUSG00000019278	ENSMUSG00000019278	Dpep1	8:123912980-123928551	CREpos_MALE_FETALHEAD	CREpos_FEMALE_FETALHEAD	OK	1.48337	4.10354	1.46799	1.08518	0.0303	1	no	2.76636
ENSMUSG00000019577	ENSMUSG00000019577	Pdk4	6:5483350-5496309	CREpos_MALE_FETALHEAD	CREpos_FEMALE_FETALHEAD	OK	1.27602	3.3473	1.39135	1.08725	0.03245	1	no	2.62324
ENSMUSG00000019787	ENSMUSG00000019787	Trdn	10:32939120-33352705	CREpos_MALE_FETALHEAD	CREpos_FEMALE_FETALHEAD	OK	1.98389	10.2813	2.37361	1.26762	0.001	0.341773	no	5.18236
ENSMUSG00000019817	ENSMUSG00000019817	Plagl1	10:12936247-13007438	CREpos_MALE_FETALHEAD	CREpos_FEMALE_FETALHEAD	OK	65.9961	146.18	1.14729	0.644339	0.0052	0.771687	no	2.21497
ENSMUSG00000019848	ENSMUSG00000019848	Popdc3	10:45054193-45194548	CREpos_MALE_FETALHEAD	CREpos_FEMALE_FETALHEAD	OK	0.857949	2.34772	1.4523	1.03526	0.03855	1	no	2.73644
ENSMUSG00000019874	ENSMUSG00000019874	Fabp7	10:57660976-57664546	CREpos_MALE_FETALHEAD	CREpos_FEMALE_FETALHEAD	OK	376.132	171.329	-1.13447	-0.945417	0.04735	1	no	-0.455502
ENSMUSG00000019933	ENSMUSG00000019933	Mrln	10:70040493-70055541	CREpos_MALE_FETALHEAD	CREpos_FEMALE_FETALHEAD	OK	4.9753	13.1613	1.40344	1.07376	0.0338	1	no	2.64532
ENSMUSG00000019987	ENSMUSG00000019987	Arg1	10:24791118-24834772	CREpos_MALE_FETALHEAD	CREpos_FEMALE_FETALHEAD	OK	2.34312	8.58118	1.87275	1.29808	0.0168	1	no	3.6623
ENSMUSG00000020061	ENSMUSG00000020061	Mybpc1	10:88288606-88441202	CREpos_MALE_FETALHEAD	CREpos_FEMALE_FETALHEAD	OK	19.7078	85.7881	2.12201	1.13968	0.02775	1	no	4.353
ENSMUSG00000020062	ENSMUSG00000020062	Slc5a8	10:88721853-88766764	CREpos_MALE_FETALHEAD	CREpos_FEMALE_FETALHEAD	OK	0.162391	0.636577	1.97087	1.132	0.03745	1	no	3.92004
ENSMUSG00000020067	ENSMUSG00000020067	Mypn	10:62951573-63039990	CREpos_MALE_FETALHEAD	CREpos_FEMALE_FETALHEAD	OK	2.13008	8.35247	1.97129	1.24729	0.0035	0.647127	no	3.92119
ENSMUSG00000020150	ENSMUSG00000020150	Gamt	10:80093984-80096846	CREpos_MALE_FETALHEAD	CREpos_FEMALE_FETALHEAD	OK	21.6859	52.0477	1.26307	1.15141	0.02	1	no	2.40006
ENSMUSG00000020216	ENSMUSG00000020216	Jsrp1	10:80644329-80649332	CREpos_MALE_FETALHEAD	CREpos_FEMALE_FETALHEAD	OK	6.96	27.886	2.00238	1.41296	0.0055	0.795279	no	4.0066
ENSMUSG00000020218	ENSMUSG00000020218	Wif1	10:120869864-120936555	CREpos_MALE_FETALHEAD	CREpos_FEMALE_FETALHEAD	OK	8.53434	19.8927	1.22089	1.07628	0.04875	1	no	2.3309
ENSMUSG00000020264	ENSMUSG00000020264	Slc36a2	11:55049295-55075903	CREpos_MALE_FETALHEAD	CREpos_FEMALE_FETALHEAD	OK	1.1827	3.4224	1.53292	0.986248	0.0459	1	no	2.89371
ENSMUSG00000020396	ENSMUSG00000020396	Nefh	11:4888753-4898064	CREpos_MALE_FETALHEAD	CREpos_FEMALE_FETALHEAD	OK	2.83701	1.16118	-1.28878	-1.04873	0.04205	1	no	-0.409297
ENSMUSG00000020439	ENSMUSG00000020439	Smtn	11:3467520-3496575	CREpos_MALE_FETALHEAD	CREpos_FEMALE_FETALHEAD	OK	15.2455	34.0963	1.16123	1.00417	0.03565	1	no	2.23648
ENSMUSG00000020475	ENSMUSG00000020475	Pgam2	11:5751639-5753733	CREpos_MALE_FETALHEAD	CREpos_FEMALE_FETALHEAD	OK	35.0814	147.079	2.06781	1.8416	0.00015	0.0914473	no	4.1925
ENSMUSG00000020660	ENSMUSG00000020660	Pomc	12:4004950-4010642	CREpos_MALE_FETALHEAD	CREpos_FEMALE_FETALHEAD	OK	8.30466	1.87967	-2.14344	-1.23254	0.03775	1	no	-0.226339
ENSMUSG00000020673	ENSMUSG00000020673	Tpo	12:30104657-30182623	CREpos_MALE_FETALHEAD	CREpos_FEMALE_FETALHEAD	OK	0.0208809	0.882384	5.40115	1.49275	0.00795	1	no	42.2579
ENSMUSG00000020689	ENSMUSG00000020689	Itgb3	11:104498825-104561302	CREpos_MALE_FETALHEAD	CREpos_FEMALE_FETALHEAD	OK	1.74267	4.09819	1.23368	1.11467	0.02895	1	no	2.35166
ENSMUSG00000020722	ENSMUSG00000020722	Cacng1	11:107594043-107607348	CREpos_MALE_FETALHEAD	CREpos_FEMALE_FETALHEAD	OK	6.47288	32.5385	2.32967	1.69138	0.0015	0.422944	no	5.0269
ENSMUSG00000020782	ENSMUSG00000020782	Llgl2	11:115714874-115746606	CREpos_MALE_FETALHEAD	CREpos_FEMALE_FETALHEAD	OK	3.91955	8.78466	1.1643	0.617796	0.0346	1	no	2.24124
ENSMUSG00000020788	ENSMUSG00000020788	Atp2a3	11:72851994-72883870	CREpos_MALE_FETALHEAD	CREpos_FEMALE_FETALHEAD	OK	2.00138	5.44982	1.44521	1.13249	0.03555	1	no	2.72302
ENSMUSG00000020872	ENSMUSG00000020872	Tac4	11:95152354-95160091	CREpos_MALE_FETALHEAD	CREpos_FEMALE_FETALHEAD	OK	0.059028	0.242938	2.04111	1.07828	0.03975	1	no	4.11562
ENSMUSG00000020908	ENSMUSG00000020908	Myh3	11:66969125-66993112	CREpos_MALE_FETALHEAD	CREpos_FEMALE_FETALHEAD	OK	52.7373	156.849	1.57249	1.47037	0.0027	0.558751	no	2.97418
ENSMUSG00000020916	ENSMUSG00000020916	Krt36	11:99992832-99996452	CREpos_MALE_FETALHEAD	CREpos_FEMALE_FETALHEAD	OK	0.343618	13.4099	5.28635	2.80848	5e-05	0.0402804	yes	39.0256
ENSMUSG00000021090	ENSMUSG00000021090	Lrrc9	12:72488639-72583134	CREpos_MALE_FETALHEAD	CREpos_FEMALE_FETALHEAD	OK	0.771822	0.287048	-1.42697	-0.691633	0.0419	1	no	-0.371911
ENSMUSG00000021200	ENSMUSG00000021200	Asb2	12:103287400-103341814	CREpos_MALE_FETALHEAD	CREpos_FEMALE_FETALHEAD	OK	4.10419	14.7876	1.84922	1.52268	0.0034	0.644486	no	3.60305
ENSMUSG00000021319	ENSMUSG00000021319	Sfrp4	13:19807273-19817164	CREpos_MALE_FETALHEAD	CREpos_FEMALE_FETALHEAD	OK	1.90554	6.8839	1.85303	1.4341	0.01305	1	no	3.61258
ENSMUSG00000021373	ENSMUSG00000021373	Cap2	13:46626144-46803757	CREpos_MALE_FETALHEAD	CREpos_FEMALE_FETALHEAD	OK	8.72273	19.8975	1.18974	1.14551	0.02465	1	no	2.28112
ENSMUSG00000021456	ENSMUSG00000021456	Fbp2	13:62984690-63009604	CREpos_MALE_FETALHEAD	CREpos_FEMALE_FETALHEAD	OK	0.814624	2.29759	1.49592	1.04561	0.0243	1	no	2.82044
ENSMUSG00000021702	ENSMUSG00000021702	Thbs4	13:92888097-92931326	CREpos_MALE_FETALHEAD	CREpos_FEMALE_FETALHEAD	OK	7.12501	24.7051	1.79384	1.55251	0.00205	0.481686	no	3.46737
ENSMUSG00000021798	ENSMUSG00000021798	Ldb3	14:34248559-34342732	CREpos_MALE_FETALHEAD	CREpos_FEMALE_FETALHEAD	OK	12.9561	62.743	2.27582	1.73207	0.0011	0.344621	no	4.84273
ENSMUSG00000021866	ENSMUSG00000021866	Anxa11	14:25841390-25887228	CREpos_MALE_FETALHEAD	CREpos_FEMALE_FETALHEAD	OK	6.80019	16.7874	1.30373	1.2027	0.0205	1	no	2.46866
ENSMUSG00000022015	ENSMUSG00000022015	Tnfsf11	14:78514884-78545483	CREpos_MALE_FETALHEAD	CREpos_FEMALE_FETALHEAD	OK	0.301589	0.972503	1.68912	1.22744	0.0125	1	no	3.2246
ENSMUSG00000022096	ENSMUSG00000022096	Hr	14:70789651-70810988	CREpos_MALE_FETALHEAD	CREpos_FEMALE_FETALHEAD	OK	3.91319	8.55783	1.1289	0.909661	0.03905	1	no	2.18692
ENSMUSG00000022209	ENSMUSG00000022209	Dhrs2	14:55459463-55478892	CREpos_MALE_FETALHEAD	CREpos_FEMALE_FETALHEAD	OK	1.19346	8.20392	2.78116	1.82191	0.0066	0.880924	no	6.87405
ENSMUSG00000022245	ENSMUSG00000022245	Skor1	9:63045451-63056243	CREpos_MALE_FETALHEAD	CREpos_FEMALE_FETALHEAD	OK	2.64075	0.159487	-4.04944	-2.48339	5e-05	0.0402804	yes	-0.0603945
ENSMUSG00000022303	ENSMUSG00000022303	Dcstamp	15:39609325-39624334	CREpos_MALE_FETALHEAD	CREpos_FEMALE_FETALHEAD	OK	0.149267	1.15844	2.95621	1.35962	0.0271	1	no	7.76082
ENSMUSG00000022383	ENSMUSG00000022383	Ppara	15:85619183-85687020	CREpos_MALE_FETALHEAD	CREpos_FEMALE_FETALHEAD	OK	0.344761	1.35342	1.97294	1.13772	0.01855	1	no	3.92567
ENSMUSG00000022419	ENSMUSG00000022419	Deptor	15:54963312-55122667	CREpos_MALE_FETALHEAD	CREpos_FEMALE_FETALHEAD	OK	1.67626	5.21871	1.63845	1.48135	0.00375	0.669661	no	3.11331
ENSMUSG00000022479	ENSMUSG00000022479	Vdr	15:97745413-97808511	CREpos_MALE_FETALHEAD	CREpos_FEMALE_FETALHEAD	OK	0.82229	2.49183	1.59949	1.05211	0.0252	1	no	3.03036
ENSMUSG00000022485	ENSMUSG00000022485	Hoxc5	15:102875230-102925861	CREpos_MALE_FETALHEAD	CREpos_FEMALE_FETALHEAD	OK	2.64591	0.649909	-2.02546	-1.18759	0.0134	1	no	-0.245627
ENSMUSG00000022510	ENSMUSG00000022510	Trp63	16:25502512-25710852	CREpos_MALE_FETALHEAD	CREpos_FEMALE_FETALHEAD	OK	10.0905	22.0481	1.12766	1.00669	0.04225	1	no	2.18504
ENSMUSG00000022519	ENSMUSG00000022519	Srl	16:4298079-4359680	CREpos_MALE_FETALHEAD	CREpos_FEMALE_FETALHEAD	OK	34.994	112.44	1.68398	1.01157	0.00035	0.175443	no	3.21313
ENSMUSG00000022598	ENSMUSG00000022598	Psca	15:74586687-74588918	CREpos_MALE_FETALHEAD	CREpos_FEMALE_FETALHEAD	OK	10.2442	39.6251	1.95161	1.46698	0.00325	0.626583	no	3.86806
ENSMUSG00000022658	ENSMUSG00000022658	Tagln3	16:45531592-45544971	CREpos_MALE_FETALHEAD	CREpos_FEMALE_FETALHEAD	OK	106.686	49.5691	-1.10586	-0.910928	0.03505	1	no	-0.464625
ENSMUSG00000022986	ENSMUSG00000022986	Krt75	15:101471779-101482339	CREpos_MALE_FETALHEAD	CREpos_FEMALE_FETALHEAD	OK	1.06198	3.69725	1.7997	1.35177	0.0064	0.859314	no	3.48148
ENSMUSG00000022997	ENSMUSG00000022997	Wnt1	15:98687737-98691718	CREpos_MALE_FETALHEAD	CREpos_FEMALE_FETALHEAD	OK	0.249895	0.0474802	-2.39593	-1.16746	0.0345	1	no	-0.19
ENSMUSG00000023041	ENSMUSG00000023041	Krt6b	15:101584457-101588722	CREpos_MALE_FETALHEAD	CREpos_FEMALE_FETALHEAD	OK	1.19456	12.3467	3.36957	2.35248	0.02825	1	no	10.3357
ENSMUSG00000023064	ENSMUSG00000023064	Sncg	14:34092230-34096746	CREpos_MALE_FETALHEAD	CREpos_FEMALE_FETALHEAD	OK	37.2714	14.9835	-1.31469	-1.17678	0.01565	1	no	-0.402012
ENSMUSG00000023067	ENSMUSG00000023067	Cdkn1a	17:29307115-29319701	CREpos_MALE_FETALHEAD	CREpos_FEMALE_FETALHEAD	OK	54.1297	125.794	1.21657	1.26063	0.01305	1	no	2.32394
ENSMUSG00000023092	ENSMUSG00000023092	Fhl1	X:55777146-55838706	CREpos_MALE_FETALHEAD	CREpos_FEMALE_FETALHEAD	OK	81.4276	181.626	1.15738	1.1756	0.01975	1	no	2.23052
ENSMUSG00000023830	ENSMUSG00000023830	Igf2r	17:12901292-13087030	CREpos_MALE_FETALHEAD	CREpos_FEMALE_FETALHEAD	OK	20.7125	42.5045	1.03711	1.0003	0.0363	1	no	2.05211
ENSMUSG00000023959	ENSMUSG00000023959	Clic5	17:44445658-44591059	CREpos_MALE_FETALHEAD	CREpos_FEMALE_FETALHEAD	OK	0.447155	1.30139	1.54121	1.11222	0.03405	1	no	2.91038
ENSMUSG00000024053	ENSMUSG00000024053	Emilin2	17:71559166-71619580	CREpos_MALE_FETALHEAD	CREpos_FEMALE_FETALHEAD	OK	5.86968	12.1886	1.05418	0.967419	0.0457	1	no	2.07654
ENSMUSG00000024330	ENSMUSG00000024330	Col11a2	17:34258410-34285659	CREpos_MALE_FETALHEAD	CREpos_FEMALE_FETALHEAD	OK	6.62646	18.0011	1.44177	1.18711	0.01015	1	no	2.71654
ENSMUSG00000024331	ENSMUSG00000024331	Dsc2	18:20163689-20192611	CREpos_MALE_FETALHEAD	CREpos_FEMALE_FETALHEAD	OK	7.25292	25.2952	1.80223	1.49998	0.0026	0.553285	no	3.48759
ENSMUSG00000024459	ENSMUSG00000024459	H2-M5	17:37294952-37300429	CREpos_MALE_FETALHEAD	CREpos_FEMALE_FETALHEAD	OK	1.05346	0.344118	-1.61416	-1.06879	0.01335	1	no	-0.326655
ENSMUSG00000024471	ENSMUSG00000024471	Myot	18:44467140-44488791	CREpos_MALE_FETALHEAD	CREpos_FEMALE_FETALHEAD	OK	3.6207	15.5317	2.10087	1.67164	0.0461	1	no	4.28968
ENSMUSG00000024512	ENSMUSG00000024512	Dynap	18:70373499-70377653	CREpos_MALE_FETALHEAD	CREpos_FEMALE_FETALHEAD	OK	3.55224	16.1477	2.18453	1.25901	0.02355	1	no	4.54579
ENSMUSG00000025170	ENSMUSG00000025170	Rab40b	11:121246950-121279077	CREpos_MALE_FETALHEAD	CREpos_FEMALE_FETALHEAD	OK	8.06783	20.2639	1.32866	1.109	0.0221	1	no	2.51169
ENSMUSG00000025348	ENSMUSG00000025348	Itga7	10:128769644-128796857	CREpos_MALE_FETALHEAD	CREpos_FEMALE_FETALHEAD	OK	4.7274	13.3321	1.49579	1.03465	0.03375	1	no	2.82019
ENSMUSG00000025431	ENSMUSG00000025431	Crisp1	17:40604648-40630098	CREpos_MALE_FETALHEAD	CREpos_FEMALE_FETALHEAD	OK	0.24959	1.44066	2.5291	1.43282	0.013	1	no	5.77211
ENSMUSG00000025433	ENSMUSG00000025433	Crisp3	17:40532667-40553179	CREpos_MALE_FETALHEAD	CREpos_FEMALE_FETALHEAD	OK	0.0807082	0.526338	2.7052	1.4977	0.0102	1	no	6.52148
ENSMUSG00000025488	ENSMUSG00000025488	Cox8b	7:140478857-140480359	CREpos_MALE_FETALHEAD	CREpos_FEMALE_FETALHEAD	OK	14.2595	60.5903	2.08716	1.6707	0.00175	0.443537	no	4.24911
ENSMUSG00000025610	ENSMUSG00000025610	Map3k7cl	16:87350217-87392224	CREpos_MALE_FETALHEAD	CREpos_FEMALE_FETALHEAD	OK	2.4045	6.82127	1.5043	1.11536	0.0329	1	no	2.83687
ENSMUSG00000025795	ENSMUSG00000025795	Rassf3	10:121246254-121312252	CREpos_MALE_FETALHEAD	CREpos_FEMALE_FETALHEAD	OK	12.3991	25.8359	1.05915	1.09047	0.0311	1	no	2.0837
ENSMUSG00000026042	ENSMUSG00000026042	Col5a2	1:45413480-45542442	CREpos_MALE_FETALHEAD	CREpos_FEMALE_FETALHEAD	OK	39.0317	79.4747	1.02585	1.0342	0.0306	1	no	2.03616
ENSMUSG00000026062	ENSMUSG00000026062	Slc9a2	1:40719383-40808433	CREpos_MALE_FETALHEAD	CREpos_FEMALE_FETALHEAD	OK	0.516357	1.54986	1.5857	1.16104	0.01945	1	no	3.00153
ENSMUSG00000026208	ENSMUSG00000026208	Des	1:75313475-75408964	CREpos_MALE_FETALHEAD	CREpos_FEMALE_FETALHEAD	OK	33.0464	138.446	2.06676	1.52486	0.04995	1	no	4.18945
ENSMUSG00000026303	ENSMUSG00000026303	Mlph	1:90842806-90878864	CREpos_MALE_FETALHEAD	CREpos_FEMALE_FETALHEAD	OK	0.426961	1.04056	1.28518	0.801526	0.04455	1	no	2.43712
ENSMUSG00000026308	ENSMUSG00000026308	Klhl30	1:91278737-91290138	CREpos_MALE_FETALHEAD	CREpos_FEMALE_FETALHEAD	OK	1.75068	6.18984	1.82199	1.33699	0.0114	1	no	3.53569
ENSMUSG00000026380	ENSMUSG00000026380	Tfcp2l1	1:118555674-118612898	CREpos_MALE_FETALHEAD	CREpos_FEMALE_FETALHEAD	OK	1.40811	4.2358	1.58887	1.40766	0.0039	0.680154	no	3.00814
ENSMUSG00000026413	ENSMUSG00000026413	Pkp1	1:135799132-135846945	CREpos_MALE_FETALHEAD	CREpos_FEMALE_FETALHEAD	OK	22.9973	60.9025	1.40504	1.2307	0.01115	1	no	2.64825
ENSMUSG00000026414	ENSMUSG00000026414	Tnnt2	1:135764091-135779998	CREpos_MALE_FETALHEAD	CREpos_FEMALE_FETALHEAD	OK	10.6572	28.4106	1.4146	1.07999	0.0121	1	no	2.66586
ENSMUSG00000026450	ENSMUSG00000026450	Chit1	1:134038979-134079278	CREpos_MALE_FETALHEAD	CREpos_FEMALE_FETALHEAD	OK	0.144007	0.780353	2.43799	1.26799	0.01795	1	no	5.41886
ENSMUSG00000026483	ENSMUSG00000026483	Niban1	1:151444401-151597690	CREpos_MALE_FETALHEAD	CREpos_FEMALE_FETALHEAD	OK	3.18206	7.29345	1.19664	1.12293	0.0261	1	no	2.29205
ENSMUSG00000026564	ENSMUSG00000026564	Styxl2	1:165925716-165955491	CREpos_MALE_FETALHEAD	CREpos_FEMALE_FETALHEAD	OK	2.90421	8.23762	1.50408	1.27941	0.0144	1	no	2.83644
ENSMUSG00000026697	ENSMUSG00000026697	Myoc	1:162466723-162485788	CREpos_MALE_FETALHEAD	CREpos_FEMALE_FETALHEAD	OK	0.0876067	0.381968	2.12434	1.33951	0.0163	1	no	4.36004
ENSMUSG00000026725	ENSMUSG00000026725	Tnn	1:159912598-159981150	CREpos_MALE_FETALHEAD	CREpos_FEMALE_FETALHEAD	OK	2.42615	7.91957	1.70676	1.40643	0.00695	0.91146	no	3.26427
ENSMUSG00000026817	ENSMUSG00000026817	Ak1	2:32511769-32525070	CREpos_MALE_FETALHEAD	CREpos_FEMALE_FETALHEAD	OK	33.8449	69.597	1.04009	1.05274	0.0365	1	no	2.05636
ENSMUSG00000026879	ENSMUSG00000026879	Gsn	2:35146391-35197904	CREpos_MALE_FETALHEAD	CREpos_FEMALE_FETALHEAD	OK	40.1193	85.7129	1.09522	1.0645	0.0262	1	no	2.13646
ENSMUSG00000026950	ENSMUSG00000026950	Neb	2:52026658-52280332	CREpos_MALE_FETALHEAD	CREpos_FEMALE_FETALHEAD	OK	6.6265	25.3954	1.93825	1.1412	0.00055	0.234082	no	3.8324
ENSMUSG00000026976	ENSMUSG00000026976	Pax8	2:24310571-24376867	CREpos_MALE_FETALHEAD	CREpos_FEMALE_FETALHEAD	OK	1.0174	0.270541	-1.91096	-0.818796	0.03045	1	no	-0.265916
ENSMUSG00000026985	ENSMUSG00000026985	Il36b	2:24043172-24050531	CREpos_MALE_FETALHEAD	CREpos_FEMALE_FETALHEAD	OK	0.121157	1.45301	3.5841	2.04128	0.0011	0.344621	no	11.9928
ENSMUSG00000027022	ENSMUSG00000027022	Xirp2	2:66949238-67356959	CREpos_MALE_FETALHEAD	CREpos_FEMALE_FETALHEAD	OK	0.283164	2.1289	2.9104	1.01637	0.0147	1	no	7.51827
ENSMUSG00000027077	ENSMUSG00000027077	Smtnl1	2:84641519-84653825	CREpos_MALE_FETALHEAD	CREpos_FEMALE_FETALHEAD	OK	0.284869	3.00198	3.39755	1.91699	0.0127	1	no	10.5382
ENSMUSG00000027199	ENSMUSG00000027199	Gatm	2:122424947-122441784	CREpos_MALE_FETALHEAD	CREpos_FEMALE_FETALHEAD	OK	21.0816	54.4284	1.36838	1.25085	0.0133	1	no	2.5818
ENSMUSG00000027270	ENSMUSG00000027270	Lamp5	2:135894158-135911837	CREpos_MALE_FETALHEAD	CREpos_FEMALE_FETALHEAD	OK	9.12435	0.342149	-4.73702	-2.61127	0.00015	0.0914473	no	-0.0374986
ENSMUSG00000027360	ENSMUSG00000027360	Hdc	2:126435586-126461219	CREpos_MALE_FETALHEAD	CREpos_FEMALE_FETALHEAD	OK	12.1118	27.9639	1.20716	0.87154	0.0157	1	no	2.30883
ENSMUSG00000027401	ENSMUSG00000027401	Tgm3	2:129854268-129892319	CREpos_MALE_FETALHEAD	CREpos_FEMALE_FETALHEAD	OK	1.05365	4.57788	2.11929	1.5606	0.0038	0.669661	no	4.3448
ENSMUSG00000027470	ENSMUSG00000027470	Mylk2	2:152753271-152764988	CREpos_MALE_FETALHEAD	CREpos_FEMALE_FETALHEAD	OK	0.470024	2.18625	2.21765	1.2661	0.02145	1	no	4.65135
ENSMUSG00000027510	ENSMUSG00000027510	Rbm38	2:172862290-172876527	CREpos_MALE_FETALHEAD	CREpos_FEMALE_FETALHEAD	OK	16.3601	33.0284	1.01353	0.950832	0.0484	1	no	2.01884
ENSMUSG00000027656	ENSMUSG00000027656	Ccn5	2:163662780-163675066	CREpos_MALE_FETALHEAD	CREpos_FEMALE_FETALHEAD	OK	0.25811	0.701414	1.44228	0.963793	0.0449	1	no	2.7175
ENSMUSG00000027670	ENSMUSG00000027670	Ocstamp	2:165235679-165242325	CREpos_MALE_FETALHEAD	CREpos_FEMALE_FETALHEAD	OK	0.0853405	0.556869	2.70604	1.61344	0.00635	0.857706	no	6.52528
ENSMUSG00000027857	ENSMUSG00000027857	Tshb	3:102584312-102708829	CREpos_MALE_FETALHEAD	CREpos_FEMALE_FETALHEAD	OK	1.45677	0.0622118	-4.54945	-0.363408	0.0129	1	no	-0.042705
ENSMUSG00000027861	ENSMUSG00000027861	Casq2	3:101993730-102053830	CREpos_MALE_FETALHEAD	CREpos_FEMALE_FETALHEAD	OK	25.0775	112.334	2.16332	1.76483	0.0001	0.0683545	no	4.47945
ENSMUSG00000027887	ENSMUSG00000027887	Sypl2	3:108118787-108148913	CREpos_MALE_FETALHEAD	CREpos_FEMALE_FETALHEAD	OK	2.93776	14.1657	2.26961	1.78264	0.00065	0.261822	no	4.82193
ENSMUSG00000027913	ENSMUSG00000027913	Crct1	3:92921511-92922994	CREpos_MALE_FETALHEAD	CREpos_FEMALE_FETALHEAD	OK	10.1197	89.9953	3.15268	1.83788	0.00175	0.443537	no	8.89306
ENSMUSG00000027955	ENSMUSG00000027955	Gask1b	3:79761710-79853587	CREpos_MALE_FETALHEAD	CREpos_FEMALE_FETALHEAD	OK	4.09098	8.99634	1.13689	0.755992	0.03235	1	no	2.19906
ENSMUSG00000027966	ENSMUSG00000027966	Col11a1	3:113824188-114017343	CREpos_MALE_FETALHEAD	CREpos_FEMALE_FETALHEAD	OK	13.7748	32.0337	1.21756	1.02831	0.0267	1	no	2.32553
ENSMUSG00000028023	ENSMUSG00000028023	Pitx2	3:128993526-129019181	CREpos_MALE_FETALHEAD	CREpos_FEMALE_FETALHEAD	OK	11.6555	27.5115	1.23902	1.06798	0.0394	1	no	2.36038
ENSMUSG00000028063	ENSMUSG00000028063	Lmna	3:88387453-88417263	CREpos_MALE_FETALHEAD	CREpos_FEMALE_FETALHEAD	OK	74.5425	149.518	1.00418	0.863827	0.047	1	no	2.0058
ENSMUSG00000028108	ENSMUSG00000028108	Ecm1	3:95641458-95647273	CREpos_MALE_FETALHEAD	CREpos_FEMALE_FETALHEAD	OK	5.84203	16.044	1.45749	0.96452	0.0128	1	no	2.7463
ENSMUSG00000028111	ENSMUSG00000028111	Ctsk	3:95406566-95416673	CREpos_MALE_FETALHEAD	CREpos_FEMALE_FETALHEAD	OK	19.9172	57.9772	1.54147	1.38061	0.00825	1	no	2.91091
ENSMUSG00000028116	ENSMUSG00000028116	Myoz2	3:122799854-122828664	CREpos_MALE_FETALHEAD	CREpos_FEMALE_FETALHEAD	OK	12.8874	43.9668	1.77045	1.51585	0.00085	0.319557	no	3.4116
ENSMUSG00000028148	ENSMUSG00000028148	Them5	3:94249405-94254659	CREpos_MALE_FETALHEAD	CREpos_FEMALE_FETALHEAD	OK	15.6239	36.4055	1.2204	0.991185	0.04705	1	no	2.33011
ENSMUSG00000028238	ENSMUSG00000028238	Atp6v0d2	4:19875970-19922605	CREpos_MALE_FETALHEAD	CREpos_FEMALE_FETALHEAD	OK	0.407017	2.82299	2.79406	1.72149	0.00105	0.343259	no	6.93579
ENSMUSG00000028273	ENSMUSG00000028273	Pdlim5	3:141945350-142101454	CREpos_MALE_FETALHEAD	CREpos_FEMALE_FETALHEAD	OK	16.0719	43.6216	1.4405	1.36689	0.0074	0.959321	no	2.71415
ENSMUSG00000028348	ENSMUSG00000028348	Cavin4	4:48663513-48673502	CREpos_MALE_FETALHEAD	CREpos_FEMALE_FETALHEAD	OK	7.38978	30.0877	2.02557	1.79279	0.0005	0.22557	no	4.07153
ENSMUSG00000028435	ENSMUSG00000028435	Aqp3	4:41092721-41098183	CREpos_MALE_FETALHEAD	CREpos_FEMALE_FETALHEAD	OK	14.5517	38.7709	1.41378	1.19408	0.01095	1	no	2.66434
ENSMUSG00000028464	ENSMUSG00000028464	Tpm2	4:43514710-43523765	CREpos_MALE_FETALHEAD	CREpos_FEMALE_FETALHEAD	OK	125.466	407.303	1.69881	1.19902	0.0087	1	no	3.24633
ENSMUSG00000028584	ENSMUSG00000028584	Lrrc38	4:143073877-143097602	CREpos_MALE_FETALHEAD	CREpos_FEMALE_FETALHEAD	OK	0.580717	1.69251	1.54325	1.1288	0.02085	1	no	2.9145
ENSMUSG00000028766	ENSMUSG00000028766	Alpl	4:137469043-137523695	CREpos_MALE_FETALHEAD	CREpos_FEMALE_FETALHEAD	OK	18.9714	45.6225	1.26592	1.18934	0.016	1	no	2.40481
ENSMUSG00000028794	ENSMUSG00000028794	A3galt2	4:128649156-128663091	CREpos_MALE_FETALHEAD	CREpos_FEMALE_FETALHEAD	OK	0.441713	0.157093	-1.49149	-1.061	0.04435	1	no	-0.355645
ENSMUSG00000028834	ENSMUSG00000028834	Trim63	4:134042430-134056940	CREpos_MALE_FETALHEAD	CREpos_FEMALE_FETALHEAD	OK	1.59295	4.90322	1.62203	1.16893	0.02175	1	no	3.07808
ENSMUSG00000028927	ENSMUSG00000028927	Padi2	4:140633654-140685355	CREpos_MALE_FETALHEAD	CREpos_FEMALE_FETALHEAD	OK	1.68563	5.19083	1.62267	1.44548	0.00495	0.770049	no	3.07944
ENSMUSG00000029135	ENSMUSG00000029135	Fosl2	5:32293144-32318388	CREpos_MALE_FETALHEAD	CREpos_FEMALE_FETALHEAD	OK	10.2948	22.2405	1.11128	1.22953	0.01175	1	no	2.16037
ENSMUSG00000029151	ENSMUSG00000029151	Slc30a3	5:31243449-31269870	CREpos_MALE_FETALHEAD	CREpos_FEMALE_FETALHEAD	OK	2.3695	0.628668	-1.91421	-0.964008	0.0383	1	no	-0.265317
ENSMUSG00000029304	ENSMUSG00000029304	Spp1	5:104582983-104588916	CREpos_MALE_FETALHEAD	CREpos_FEMALE_FETALHEAD	OK	22.3853	76.4827	1.77258	1.5868	0.0025	0.537071	no	3.41664
ENSMUSG00000029306	ENSMUSG00000029306	Ibsp	5:104447036-104459335	CREpos_MALE_FETALHEAD	CREpos_FEMALE_FETALHEAD	OK	143.633	401.043	1.48137	1.25667	0.0172	1	no	2.79214
ENSMUSG00000029307	ENSMUSG00000029307	Dmp1	5:104350478-104361968	CREpos_MALE_FETALHEAD	CREpos_FEMALE_FETALHEAD	OK	1.40458	7.50572	2.41785	1.5219	0.0093	1	no	5.34374
ENSMUSG00000029683	ENSMUSG00000029683	Lmod2	6:24597760-24605413	CREpos_MALE_FETALHEAD	CREpos_FEMALE_FETALHEAD	OK	2.46393	10.8385	2.13713	1.55009	0.00265	0.553482	no	4.39886
ENSMUSG00000029788	ENSMUSG00000029788	Cpa5	6:30611008-30631744	CREpos_MALE_FETALHEAD	CREpos_FEMALE_FETALHEAD	OK	0.118247	0.40831	1.78785	1.22743	0.01275	1	no	3.453
ENSMUSG00000030074	ENSMUSG00000030074	Gxylt2	6:100681694-100787874	CREpos_MALE_FETALHEAD	CREpos_FEMALE_FETALHEAD	OK	8.11544	16.4434	1.01877	0.717249	0.03575	1	no	2.02619
ENSMUSG00000030255	ENSMUSG00000030255	Sspn	6:145877366-145910949	CREpos_MALE_FETALHEAD	CREpos_FEMALE_FETALHEAD	OK	5.97465	15.5538	1.38035	1.29622	0.0114	1	no	2.60332
ENSMUSG00000030353	ENSMUSG00000030353	Tead4	6:128201250-128277786	CREpos_MALE_FETALHEAD	CREpos_FEMALE_FETALHEAD	OK	2.5011	6.19779	1.30919	0.982834	0.03795	1	no	2.47802
ENSMUSG00000030399	ENSMUSG00000030399	Ckm	7:19138700-19156766	CREpos_MALE_FETALHEAD	CREpos_FEMALE_FETALHEAD	OK	75.6276	441.483	2.54537	1.77358	0.04305	1	no	5.83758
ENSMUSG00000030433	ENSMUSG00000030433	Sbk2	7:4928783-4967405	CREpos_MALE_FETALHEAD	CREpos_FEMALE_FETALHEAD	OK	0.104219	0.758216	2.86298	0.371681	0.0166	1	no	7.27517
ENSMUSG00000030592	ENSMUSG00000030592	Ryr1	7:28702768-28824604	CREpos_MALE_FETALHEAD	CREpos_FEMALE_FETALHEAD	OK	2.4756	5.86387	1.24407	0.530202	0.02325	1	no	2.36866
ENSMUSG00000030672	ENSMUSG00000030672	Mylpf	7:126808061-126813470	CREpos_MALE_FETALHEAD	CREpos_FEMALE_FETALHEAD	OK	183.581	623.866	1.76482	1.0421	0.01075	1	no	3.39832
ENSMUSG00000030713	ENSMUSG00000030713	Klk7	7:43460717-43465783	CREpos_MALE_FETALHEAD	CREpos_FEMALE_FETALHEAD	OK	0.86262	5.87358	2.76744	1.80818	0.00215	0.494873	no	6.80899
ENSMUSG00000030785	ENSMUSG00000030785	Cox6a2	7:127753190-127822988	CREpos_MALE_FETALHEAD	CREpos_FEMALE_FETALHEAD	OK	15.3943	58.6848	1.93059	1.49677	0.01135	1	no	3.81211
ENSMUSG00000030847	ENSMUSG00000030847	Bag3	7:128123958-128148705	CREpos_MALE_FETALHEAD	CREpos_FEMALE_FETALHEAD	OK	12.2285	25.0971	1.03727	1.01112	0.0452	1	no	2.05234
ENSMUSG00000031074	ENSMUSG00000031074	Fgf3	7:144391819-144398173	CREpos_MALE_FETALHEAD	CREpos_FEMALE_FETALHEAD	OK	2.19701	0.815138	-1.43042	-1.02457	0.0286	1	no	-0.371023
ENSMUSG00000031097	ENSMUSG00000031097	Tnni2	7:141995544-141998147	CREpos_MALE_FETALHEAD	CREpos_FEMALE_FETALHEAD	OK	57.369	260.998	2.1857	1.61368	0.0012	0.356163	no	4.54947
ENSMUSG00000031111	ENSMUSG00000031111	Igsf1	X:48871412-48886626	CREpos_MALE_FETALHEAD	CREpos_FEMALE_FETALHEAD	OK	3.62966	8.72458	1.26525	1.11725	0.0393	1	no	2.40369
ENSMUSG00000031204	ENSMUSG00000031204	Asb12	X:94513806-94601593	CREpos_MALE_FETALHEAD	CREpos_FEMALE_FETALHEAD	OK	0.210029	1.84446	3.13454	1.71463	0.00115	0.35535	no	8.78194
ENSMUSG00000031312	ENSMUSG00000031312	Itgb1bp2	X:100492693-100497147	CREpos_MALE_FETALHEAD	CREpos_FEMALE_FETALHEAD	OK	15.7092	51.6137	1.71614	1.27204	0.0042	0.701773	no	3.28556
ENSMUSG00000031372	ENSMUSG00000031372	Trex2	X:72477310-72478950	CREpos_MALE_FETALHEAD	CREpos_FEMALE_FETALHEAD	OK	2.07561	7.8366	1.91669	1.28521	0.023	1	no	3.77556
ENSMUSG00000031461	ENSMUSG00000031461	Myom2	8:15096209-15421982	CREpos_MALE_FETALHEAD	CREpos_FEMALE_FETALHEAD	OK	4.86357	21.5961	2.15068	1.48085	0.0013	0.380832	no	4.44037
ENSMUSG00000031488	ENSMUSG00000031488	Rab11fip1	8:27628800-27664674	CREpos_MALE_FETALHEAD	CREpos_FEMALE_FETALHEAD	OK	1.76055	4.09272	1.21703	1.04136	0.0293	1	no	2.32468
ENSMUSG00000031490	ENSMUSG00000031490	Eif4ebp1	8:27750356-27803160	CREpos_MALE_FETALHEAD	CREpos_FEMALE_FETALHEAD	OK	13.6833	31.0514	1.18224	0.974055	0.03795	1	no	2.26929
ENSMUSG00000031543	ENSMUSG00000031543	Ank1	8:23464859-23643127	CREpos_MALE_FETALHEAD	CREpos_FEMALE_FETALHEAD	OK	11.9882	36.2599	1.59676	1.21755	0.03085	1	no	3.02463
ENSMUSG00000031636	ENSMUSG00000031636	Pdlim3	8:46338497-46372585	CREpos_MALE_FETALHEAD	CREpos_FEMALE_FETALHEAD	OK	15.0024	38.984	1.37768	1.2383	0.01265	1	no	2.5985
ENSMUSG00000031698	ENSMUSG00000031698	Mylk3	8:86050931-86112974	CREpos_MALE_FETALHEAD	CREpos_FEMALE_FETALHEAD	OK	0.482629	1.98617	2.041	0.737154	0.02915	1	no	4.11531
ENSMUSG00000031757	ENSMUSG00000031757	Mt4	8:94863824-94865659	CREpos_MALE_FETALHEAD	CREpos_FEMALE_FETALHEAD	OK	2.76273	17.9302	2.69823	1.8931	0.0061	0.854644	no	6.49005
ENSMUSG00000031877	ENSMUSG00000031877	Ces2g	8:105688349-105696169	CREpos_MALE_FETALHEAD	CREpos_FEMALE_FETALHEAD	OK	2.78927	7.09664	1.34725	1.02711	0.04765	1	no	2.54427
ENSMUSG00000031936	ENSMUSG00000031936	Hephl1	9:14963136-15023404	CREpos_MALE_FETALHEAD	CREpos_FEMALE_FETALHEAD	OK	0.113686	0.469589	2.04635	1.21243	0.02095	1	no	4.1306
ENSMUSG00000031962	ENSMUSG00000031962	Cdh15	8:123574704-123594136	CREpos_MALE_FETALHEAD	CREpos_FEMALE_FETALHEAD	OK	5.45099	13.2021	1.27618	1.13273	0.0261	1	no	2.42197
ENSMUSG00000031972	ENSMUSG00000031972	Acta1	8:124618507-124621490	CREpos_MALE_FETALHEAD	CREpos_FEMALE_FETALHEAD	OK	324.849	1462.73	2.17082	1.75071	0.00045	0.215971	no	4.50279
ENSMUSG00000031980	ENSMUSG00000031980	Agt	8:125283272-125296445	CREpos_MALE_FETALHEAD	CREpos_FEMALE_FETALHEAD	OK	0.898179	2.59378	1.52998	1.10553	0.0347	1	no	2.88782
ENSMUSG00000032033	ENSMUSG00000032033	Barx2	9:31757339-31824758	CREpos_MALE_FETALHEAD	CREpos_FEMALE_FETALHEAD	OK	11.6003	25.4526	1.13365	0.994122	0.0492	1	no	2.19413
ENSMUSG00000032060	ENSMUSG00000032060	Cryab	9:50662377-50673520	CREpos_MALE_FETALHEAD	CREpos_FEMALE_FETALHEAD	OK	53.0428	152.075	1.51955	1.16116	0.0327	1	no	2.86702
ENSMUSG00000032128	ENSMUSG00000032128	Robo3	9:37326964-37344542	CREpos_MALE_FETALHEAD	CREpos_FEMALE_FETALHEAD	OK	1.25653	0.292658	-2.10216	-1.20447	0.03435	1	no	-0.232909
ENSMUSG00000032355	ENSMUSG00000032355	Mlip	9:77009362-77260251	CREpos_MALE_FETALHEAD	CREpos_FEMALE_FETALHEAD	OK	4.16069	11.6642	1.4872	1.04488	0.00915	1	no	2.80344
ENSMUSG00000032358	ENSMUSG00000032358	Fam83b	9:76397335-76474398	CREpos_MALE_FETALHEAD	CREpos_FEMALE_FETALHEAD	OK	1.33359	3.37201	1.33829	1.04583	0.03255	1	no	2.52851
ENSMUSG00000032366	ENSMUSG00000032366	Tpm1	9:66885357-66956688	CREpos_MALE_FETALHEAD	CREpos_FEMALE_FETALHEAD	OK	169.998	401.025	1.23818	1.2862	0.0306	1	no	2.35901
ENSMUSG00000032496	ENSMUSG00000032496	Ltf	9:110848338-110871835	CREpos_MALE_FETALHEAD	CREpos_FEMALE_FETALHEAD	OK	0.998125	2.8752	1.52637	0.57895	0.02295	1	no	2.8806
ENSMUSG00000032523	ENSMUSG00000032523	Hhatl	9:121613081-121623250	CREpos_MALE_FETALHEAD	CREpos_FEMALE_FETALHEAD	OK	0.536209	2.38989	2.15608	1.29736	0.02585	1	no	4.45702
ENSMUSG00000032561	ENSMUSG00000032561	Acp3	9:104165449-104214947	CREpos_MALE_FETALHEAD	CREpos_FEMALE_FETALHEAD	OK	1.25764	3.37384	1.42367	1.08335	0.0233	1	no	2.68267
ENSMUSG00000032643	ENSMUSG00000032643	Fhl3	4:124594493-124602404	CREpos_MALE_FETALHEAD	CREpos_FEMALE_FETALHEAD	OK	10.0367	22.1494	1.14198	1.03732	0.0293	1	no	2.20684
ENSMUSG00000032648	ENSMUSG00000032648	Pygm	19:6434428-6448489	CREpos_MALE_FETALHEAD	CREpos_FEMALE_FETALHEAD	OK	8.92871	49.2518	2.46365	1.88496	0.0002	0.112785	no	5.51611
ENSMUSG00000032807	ENSMUSG00000032807	Alox12b	11:69047814-69061412	CREpos_MALE_FETALHEAD	CREpos_FEMALE_FETALHEAD	OK	4.02867	13.57	1.75204	1.24313	0.0098	1	no	3.36835
ENSMUSG00000032852	ENSMUSG00000032852	Rspo4	2:151674839-151716588	CREpos_MALE_FETALHEAD	CREpos_FEMALE_FETALHEAD	OK	0.241491	0.870691	1.85019	1.25862	0.02365	1	no	3.60548
ENSMUSG00000033060	ENSMUSG00000033060	Lmo7	14:101967385-102172146	CREpos_MALE_FETALHEAD	CREpos_FEMALE_FETALHEAD	OK	8.74264	21.3025	1.28488	1.04342	0.01085	1	no	2.43662
ENSMUSG00000033182	ENSMUSG00000033182	Kbtbd12	6:88522095-88614932	CREpos_MALE_FETALHEAD	CREpos_FEMALE_FETALHEAD	OK	0.482402	2.0171	2.06398	1.09441	0.0095	1	no	4.18138
ENSMUSG00000033196	ENSMUSG00000033196	Myh2	11:67061852-67090060	CREpos_MALE_FETALHEAD	CREpos_FEMALE_FETALHEAD	OK	0.177853	0.609387	1.77667	1.18743	0.0115	1	no	3.42634
ENSMUSG00000033213	ENSMUSG00000033213	AA467197	2:122478905-122483111	CREpos_MALE_FETALHEAD	CREpos_FEMALE_FETALHEAD	OK	0.124853	0.755168	2.59656	1.25962	0.0084	1	no	6.04843
ENSMUSG00000033268	ENSMUSG00000033268	Duox1	2:122146152-122178453	CREpos_MALE_FETALHEAD	CREpos_FEMALE_FETALHEAD	OK	0.240507	0.654994	1.4454	1.07318	0.03	1	no	2.72338
ENSMUSG00000033400	ENSMUSG00000033400	Agl	3:116424812-116601815	CREpos_MALE_FETALHEAD	CREpos_FEMALE_FETALHEAD	OK	8.97677	24.2841	1.43575	0.666685	0.04795	1	no	2.70523
ENSMUSG00000033508	ENSMUSG00000033508	Asprv1	6:86605145-86606692	CREpos_MALE_FETALHEAD	CREpos_FEMALE_FETALHEAD	OK	91.1879	278.005	1.6082	1.40541	0.00165	0.43278	no	3.04871
ENSMUSG00000033520	ENSMUSG00000033520	Idi2	13:9002898-9010981	CREpos_MALE_FETALHEAD	CREpos_FEMALE_FETALHEAD	OK	1.87717	17.7967	3.24497	2.01985	0.00015	0.0914473	no	9.48055
ENSMUSG00000033737	ENSMUSG00000033737	Fndc3c1	X:105463646-105529007	CREpos_MALE_FETALHEAD	CREpos_FEMALE_FETALHEAD	OK	2.46987	6.63453	1.42556	0.753653	0.01355	1	no	2.68619
ENSMUSG00000033967	ENSMUSG00000033967	Rnf225	7:12661342-12664999	CREpos_MALE_FETALHEAD	CREpos_FEMALE_FETALHEAD	OK	0.607125	1.69713	1.48303	1.05988	0.0411	1	no	2.79535
ENSMUSG00000034205	ENSMUSG00000034205	Loxl2	14:69792872-69933283	CREpos_MALE_FETALHEAD	CREpos_FEMALE_FETALHEAD	OK	12.2519	27.3677	1.15947	1.17214	0.0196	1	no	2.23375
ENSMUSG00000034353	ENSMUSG00000034353	Ramp1	1:91107543-91152918	CREpos_MALE_FETALHEAD	CREpos_FEMALE_FETALHEAD	OK	5.03225	11.0738	1.13787	0.87009	0.02675	1	no	2.20056
ENSMUSG00000034382	ENSMUSG00000034382	AI661453	17:47705482-47781563	CREpos_MALE_FETALHEAD	CREpos_FEMALE_FETALHEAD	OK	3.90653	10.3677	1.40813	1.06938	0.01785	1	no	2.65393
ENSMUSG00000034457	ENSMUSG00000034457	Eda2r	X:96377445-96420822	CREpos_MALE_FETALHEAD	CREpos_FEMALE_FETALHEAD	OK	0.767227	1.85005	1.26984	1.0438	0.03035	1	no	2.41135
ENSMUSG00000034607	ENSMUSG00000034607	Pof1b	X:111548127-111608348	CREpos_MALE_FETALHEAD	CREpos_FEMALE_FETALHEAD	OK	3.9959	11.285	1.49781	1.18175	0.0232	1	no	2.82414
ENSMUSG00000034634	ENSMUSG00000034634	Ly6d	15:74633904-74635469	CREpos_MALE_FETALHEAD	CREpos_FEMALE_FETALHEAD	OK	83.8708	214.466	1.35451	1.11813	0.0327	1	no	2.5571
ENSMUSG00000034768	ENSMUSG00000034768	Asb16	11:102159568-102170288	CREpos_MALE_FETALHEAD	CREpos_FEMALE_FETALHEAD	OK	0.6175	2.12142	1.78052	1.29968	0.01265	1	no	3.4355
ENSMUSG00000034898	ENSMUSG00000034898	Filip1	9:79712375-79920133	CREpos_MALE_FETALHEAD	CREpos_FEMALE_FETALHEAD	OK	2.70155	5.9301	1.13427	0.95562	0.0448	1	no	2.19507
ENSMUSG00000034957	ENSMUSG00000034957	Cebpa	7:34817002-34821353	CREpos_MALE_FETALHEAD	CREpos_FEMALE_FETALHEAD	OK	20.1144	41.2742	1.03701	0.992183	0.0484	1	no	2.05197
ENSMUSG00000035187	ENSMUSG00000035187	Nkx6-1	5:101806004-101812862	CREpos_MALE_FETALHEAD	CREpos_FEMALE_FETALHEAD	OK	2.14554	0.579824	-1.88765	-1.34101	0.00365	0.663976	no	-0.270247
ENSMUSG00000035557	ENSMUSG00000035557	Krt17	11:100147042-100151855	CREpos_MALE_FETALHEAD	CREpos_FEMALE_FETALHEAD	OK	46.057	106.167	1.20485	1.04156	0.03895	1	no	2.30513
ENSMUSG00000035606	ENSMUSG00000035606	Ky	9:102382948-102423438	CREpos_MALE_FETALHEAD	CREpos_FEMALE_FETALHEAD	OK	1.78487	6.61774	1.89052	1.66148	0.00095	0.341773	no	3.70769
ENSMUSG00000035783	ENSMUSG00000035783	Acta2	19:34218489-34232990	CREpos_MALE_FETALHEAD	CREpos_FEMALE_FETALHEAD	OK	46.2053	102.561	1.15035	1.16498	0.01705	1	no	2.21968
ENSMUSG00000035861	ENSMUSG00000035861	Tmprss11b	5:86805489-86824221	CREpos_MALE_FETALHEAD	CREpos_FEMALE_FETALHEAD	OK	1.34004	4.41846	1.72127	1.33751	0.01285	1	no	3.29727
ENSMUSG00000035923	ENSMUSG00000035923	Myf6	10:107328713-107330598	CREpos_MALE_FETALHEAD	CREpos_FEMALE_FETALHEAD	OK	3.22275	17.2227	2.41795	1.85216	0.00075	0.291685	no	5.34411
ENSMUSG00000036198	ENSMUSG00000036198	Arhgap36	X:48402195-48589121	CREpos_MALE_FETALHEAD	CREpos_FEMALE_FETALHEAD	OK	9.91622	43.2348	2.12433	1.79581	0.002	0.479936	no	4.36001
ENSMUSG00000036492	ENSMUSG00000036492	Rnf39	17:37253809-37258878	CREpos_MALE_FETALHEAD	CREpos_FEMALE_FETALHEAD	OK	1.14082	4.21653	1.88599	1.32118	0.00495	0.770049	no	3.69606
ENSMUSG00000036855	ENSMUSG00000036855	Gjd4	18:9278606-9282809	CREpos_MALE_FETALHEAD	CREpos_FEMALE_FETALHEAD	OK	1.58308	4.31104	1.4453	1.06684	0.04325	1	no	2.72319
ENSMUSG00000037016	ENSMUSG00000037016	Frem2	3:53421358-53564776	CREpos_MALE_FETALHEAD	CREpos_FEMALE_FETALHEAD	OK	5.14524	11.1263	1.11266	0.914382	0.0232	1	no	2.16244
ENSMUSG00000037086	ENSMUSG00000037086	Prr32	X:44179780-44181668	CREpos_MALE_FETALHEAD	CREpos_FEMALE_FETALHEAD	OK	9.24629	26.9787	1.54488	1.3852	0.0052	0.771687	no	2.9178
ENSMUSG00000037106	ENSMUSG00000037106	Fer1l6	15:58381896-58536941	CREpos_MALE_FETALHEAD	CREpos_FEMALE_FETALHEAD	OK	0.170133	0.469833	1.46549	0.949436	0.04115	1	no	2.76157
ENSMUSG00000037139	ENSMUSG00000037139	Myom3	4:135487025-135542875	CREpos_MALE_FETALHEAD	CREpos_FEMALE_FETALHEAD	OK	4.02086	13.7186	1.77056	1.27214	0.00615	0.856079	no	3.41186
ENSMUSG00000037254	ENSMUSG00000037254	Itih2	2:10099403-10136207	CREpos_MALE_FETALHEAD	CREpos_FEMALE_FETALHEAD	OK	1.7913	0.613045	-1.54694	-1.19242	0.0106	1	no	-0.342235
ENSMUSG00000037625	ENSMUSG00000037625	Cldn11	3:31204068-31218473	CREpos_MALE_FETALHEAD	CREpos_FEMALE_FETALHEAD	OK	36.8208	17.0724	-1.10886	-1.15175	0.012	1	no	-0.46366
ENSMUSG00000038068	ENSMUSG00000038068	Rnf144b	13:47259821-47401467	CREpos_MALE_FETALHEAD	CREpos_FEMALE_FETALHEAD	OK	3.60962	7.66179	1.08583	1.01496	0.04515	1	no	2.1226
ENSMUSG00000038132	ENSMUSG00000038132	Rbm24	13:46571909-46584571	CREpos_MALE_FETALHEAD	CREpos_FEMALE_FETALHEAD	OK	11.7443	26.5577	1.17716	0.964285	0.0097	1	no	2.26131
ENSMUSG00000038151	ENSMUSG00000038151	Prdm1	10:44313172-44404497	CREpos_MALE_FETALHEAD	CREpos_FEMALE_FETALHEAD	OK	1.34163	3.13545	1.22468	1.05619	0.03405	1	no	2.33704
ENSMUSG00000038239	ENSMUSG00000038239	Hrc	7:44984713-44988398	CREpos_MALE_FETALHEAD	CREpos_FEMALE_FETALHEAD	OK	6.55433	24.9651	1.9294	1.69539	0.00135	0.39041	no	3.80897
ENSMUSG00000038244	ENSMUSG00000038244	Mical2	7:111825062-112012313	CREpos_MALE_FETALHEAD	CREpos_FEMALE_FETALHEAD	OK	3.30529	6.65718	1.01013	0.690581	0.02305	1	no	2.01409
ENSMUSG00000038403	ENSMUSG00000038403	Hjv	3:96432487-96436526	CREpos_MALE_FETALHEAD	CREpos_FEMALE_FETALHEAD	OK	10.5909	34.9808	1.72374	1.56807	0.00225	0.507532	no	3.30292
ENSMUSG00000038463	ENSMUSG00000038463	Olfml2b	1:170472100-170510358	CREpos_MALE_FETALHEAD	CREpos_FEMALE_FETALHEAD	OK	7.48906	15.8564	1.08221	1.09355	0.02345	1	no	2.11728
ENSMUSG00000038521	ENSMUSG00000038521	C1s1	6:124507303-124519318	CREpos_MALE_FETALHEAD	CREpos_FEMALE_FETALHEAD	OK	1.69939	4.09956	1.27046	0.772823	0.03255	1	no	2.41238
ENSMUSG00000038560	ENSMUSG00000038560	Sp6	11:96904219-96920619	CREpos_MALE_FETALHEAD	CREpos_FEMALE_FETALHEAD	OK	5.88352	16.9661	1.5279	1.3878	0.01	1	no	2.88366
ENSMUSG00000038663	ENSMUSG00000038663	Fsd2	7:81183055-81216692	CREpos_MALE_FETALHEAD	CREpos_FEMALE_FETALHEAD	OK	0.744209	4.6906	2.65599	2.04638	0.0001	0.0683545	no	6.30279
ENSMUSG00000038670	ENSMUSG00000038670	Mybpc2	7:44151112-44174080	CREpos_MALE_FETALHEAD	CREpos_FEMALE_FETALHEAD	OK	0.0571363	1.06874	4.22537	1.64525	0.02135	1	no	18.7052
ENSMUSG00000038692	ENSMUSG00000038692	Hoxb4	11:96209092-96212464	CREpos_MALE_FETALHEAD	CREpos_FEMALE_FETALHEAD	OK	2.20146	0.448773	-2.2944	-1.58521	0.0002	0.112785	no	-0.203853
ENSMUSG00000038763	ENSMUSG00000038763	Alpk3	7:80707347-80755360	CREpos_MALE_FETALHEAD	CREpos_FEMALE_FETALHEAD	OK	1.85156	5.69997	1.62221	1.44937	0.0033	0.630831	no	3.07846
ENSMUSG00000039087	ENSMUSG00000039087	Rreb1	13:37962375-38143406	CREpos_MALE_FETALHEAD	CREpos_FEMALE_FETALHEAD	OK	4.62792	10.3409	1.15992	0.853388	0.0162	1	no	2.23445
ENSMUSG00000039095	ENSMUSG00000039095	En2	5:28370691-28377164	CREpos_MALE_FETALHEAD	CREpos_FEMALE_FETALHEAD	OK	3.82173	0.614179	-2.63749	-1.43335	0.0062	0.856079	no	-0.160708
ENSMUSG00000039103	ENSMUSG00000039103	Nexn	3:151942618-151971987	CREpos_MALE_FETALHEAD	CREpos_FEMALE_FETALHEAD	OK	9.6905	26.112	1.43007	1.04091	0.00435	0.708934	no	2.6946
ENSMUSG00000039286	ENSMUSG00000039286	Fndc3b	3:27470310-27765456	CREpos_MALE_FETALHEAD	CREpos_FEMALE_FETALHEAD	OK	8.69574	17.7803	1.0319	0.741022	0.02365	1	no	2.04472
ENSMUSG00000039376	ENSMUSG00000039376	Synpo2l	14:20709013-20718422	CREpos_MALE_FETALHEAD	CREpos_FEMALE_FETALHEAD	OK	14.4031	46.0785	1.67771	1.55804	0.002	0.479936	no	3.1992
ENSMUSG00000039518	ENSMUSG00000039518	Cdsn	17:35863024-35868347	CREpos_MALE_FETALHEAD	CREpos_FEMALE_FETALHEAD	OK	1.33079	12.7693	3.26233	1.94015	0.0022	0.501267	no	9.59531
ENSMUSG00000039760	ENSMUSG00000039760	Il22ra2	10:19497745-19510429	CREpos_MALE_FETALHEAD	CREpos_FEMALE_FETALHEAD	OK	0.0653817	0.341089	2.38319	1.34531	0.01775	1	no	5.21689
ENSMUSG00000039891	ENSMUSG00000039891	Txlnb	10:17660342-17721413	CREpos_MALE_FETALHEAD	CREpos_FEMALE_FETALHEAD	OK	1.42069	4.43354	1.64187	1.25569	0.0123	1	no	3.1207
ENSMUSG00000040170	ENSMUSG00000040170	Fmo2	1:162701885-162726295	CREpos_MALE_FETALHEAD	CREpos_FEMALE_FETALHEAD	OK	1.59654	4.65304	1.54322	1.01769	0.01865	1	no	2.91444
ENSMUSG00000040258	ENSMUSG00000040258	Nxph4	10:127361341-127370428	CREpos_MALE_FETALHEAD	CREpos_FEMALE_FETALHEAD	OK	24.1463	9.35107	-1.3686	-1.09644	0.0319	1	no	-0.387267
ENSMUSG00000040322	ENSMUSG00000040322	Slc25a24	3:109027788-109075773	CREpos_MALE_FETALHEAD	CREpos_FEMALE_FETALHEAD	OK	11.2423	24.6023	1.12986	1.11157	0.0288	1	no	2.18838
ENSMUSG00000040610	ENSMUSG00000040610	Tlx3	11:33150751-33153589	CREpos_MALE_FETALHEAD	CREpos_FEMALE_FETALHEAD	OK	3.64737	0.67469	-2.43456	-1.52581	0.0081	1	no	-0.18498
ENSMUSG00000040666	ENSMUSG00000040666	Sh3bgr	16:96001649-96030135	CREpos_MALE_FETALHEAD	CREpos_FEMALE_FETALHEAD	OK	6.50026	30.37	2.22408	1.39061	0.0165	1	no	4.67213
ENSMUSG00000040694	ENSMUSG00000040694	Apobec2	17:48724307-48739958	CREpos_MALE_FETALHEAD	CREpos_FEMALE_FETALHEAD	OK	16.3403	61.8245	1.91974	1.68946	0.0012	0.356163	no	3.78355
ENSMUSG00000040856	ENSMUSG00000040856	Dlk1	12:109418748-109429262	CREpos_MALE_FETALHEAD	CREpos_FEMALE_FETALHEAD	OK	479.768	1012.94	1.07814	0.903249	0.0183	1	no	2.11131
ENSMUSG00000040966	ENSMUSG00000040966	Slc22a2	17:12803018-12847375	CREpos_MALE_FETALHEAD	CREpos_FEMALE_FETALHEAD	OK	0.608493	0.191292	-1.66946	-1.1612	0.01535	1	no	-0.314371
ENSMUSG00000040998	ENSMUSG00000040998	Npnt	3:132586806-132656052	CREpos_MALE_FETALHEAD	CREpos_FEMALE_FETALHEAD	OK	19.7516	40.5417	1.03744	1.09233	0.0349	1	no	2.05258
ENSMUSG00000041189	ENSMUSG00000041189	Chrnb1	11:69674861-69686769	CREpos_MALE_FETALHEAD	CREpos_FEMALE_FETALHEAD	OK	3.93231	9.2105	1.2279	0.91684	0.02925	1	no	2.34226
ENSMUSG00000041193	ENSMUSG00000041193	Pla2g5	4:138526554-138590793	CREpos_MALE_FETALHEAD	CREpos_FEMALE_FETALHEAD	OK	0.575214	1.31166	1.18922	0.71143	0.0348	1	no	2.28029
ENSMUSG00000041476	ENSMUSG00000041476	Smpx	X:156481905-156535587	CREpos_MALE_FETALHEAD	CREpos_FEMALE_FETALHEAD	OK	13.971	54.1233	1.95382	1.60091	0.00165	0.43278	no	3.87399
ENSMUSG00000041548	ENSMUSG00000041548	Hspb8	5:116546549-116564249	CREpos_MALE_FETALHEAD	CREpos_FEMALE_FETALHEAD	OK	19.6898	50.5111	1.35915	1.28238	0.01105	1	no	2.56534
ENSMUSG00000041730	ENSMUSG00000041730	Drgx	14:32321363-32371203	CREpos_MALE_FETALHEAD	CREpos_FEMALE_FETALHEAD	OK	2.75492	0.662698	-2.05559	-1.28414	0.0119	1	no	-0.24055
ENSMUSG00000041737	ENSMUSG00000041737	Tmem45b	9:31337491-31427105	CREpos_MALE_FETALHEAD	CREpos_FEMALE_FETALHEAD	OK	0.429653	2.48737	2.53338	1.07932	0.03325	1	no	5.78926
ENSMUSG00000041782	ENSMUSG00000041782	Lad1	1:135746335-135761080	CREpos_MALE_FETALHEAD	CREpos_FEMALE_FETALHEAD	OK	9.91099	21.5324	1.11941	1.02181	0.048	1	no	2.17258
ENSMUSG00000042045	ENSMUSG00000042045	Sln	9:53757447-53761844	CREpos_MALE_FETALHEAD	CREpos_FEMALE_FETALHEAD	OK	16.8367	83.7921	2.31521	2.05247	5e-05	0.0402804	yes	4.97677
ENSMUSG00000042268	ENSMUSG00000042268	Slc26a9	1:131671759-131699242	CREpos_MALE_FETALHEAD	CREpos_FEMALE_FETALHEAD	OK	0.0914221	0.227052	1.31241	0.779171	0.02985	1	no	2.48356
ENSMUSG00000042485	ENSMUSG00000042485	Mustn1	14:30601156-30603567	CREpos_MALE_FETALHEAD	CREpos_FEMALE_FETALHEAD	OK	6.67522	21.5551	1.69114	1.32406	0.011	1	no	3.22912
ENSMUSG00000042686	ENSMUSG00000042686	Jph1	1:16968408-17168113	CREpos_MALE_FETALHEAD	CREpos_FEMALE_FETALHEAD	OK	2.36523	7.04337	1.57428	1.38361	0.00585	0.82474	no	2.97787
ENSMUSG00000042717	ENSMUSG00000042717	Ppp1r3a	6:14713975-14755273	CREpos_MALE_FETALHEAD	CREpos_FEMALE_FETALHEAD	OK	0.424093	2.65124	2.64422	2.03158	0.0003	0.153798	no	6.25158
ENSMUSG00000042812	ENSMUSG00000042812	Foxf1	8:121811124-121814883	CREpos_MALE_FETALHEAD	CREpos_FEMALE_FETALHEAD	OK	2.30124	5.78364	1.32957	1.06962	0.0335	1	no	2.51328
ENSMUSG00000042828	ENSMUSG00000042828	Trim72	7:127601070-127610205	CREpos_MALE_FETALHEAD	CREpos_FEMALE_FETALHEAD	OK	7.46022	28.5199	1.93468	1.68145	0.00525	0.774015	no	3.82293
ENSMUSG00000042895	ENSMUSG00000042895	Abra	15:41727471-41733116	CREpos_MALE_FETALHEAD	CREpos_FEMALE_FETALHEAD	OK	0.591593	2.39924	2.0199	1.51729	0.00285	0.579166	no	4.05556
ENSMUSG00000043165	ENSMUSG00000043165	Loricrin	3:91987577-91990449	CREpos_MALE_FETALHEAD	CREpos_FEMALE_FETALHEAD	OK	408.9	1095.31	1.42153	1.03618	0.03265	1	no	2.67869
ENSMUSG00000043485	ENSMUSG00000043485	Krt34	11:99928172-99932380	CREpos_MALE_FETALHEAD	CREpos_FEMALE_FETALHEAD	OK	0.148509	1.50833	3.34434	1.82422	0.002	0.479936	no	10.1566
ENSMUSG00000043681	ENSMUSG00000043681	Fam25a	14:34073837-34077390	CREpos_MALE_FETALHEAD	CREpos_FEMALE_FETALHEAD	OK	34.0972	102.411	1.58665	1.22193	0.0173	1	no	3.00351
ENSMUSG00000043719	ENSMUSG00000043719	Col6a6	9:105565007-105705359	CREpos_MALE_FETALHEAD	CREpos_FEMALE_FETALHEAD	OK	2.51121	5.53876	1.14118	1.07173	0.03055	1	no	2.20561
ENSMUSG00000044033	ENSMUSG00000044033	Ccdc141	2:76840245-77000980	CREpos_MALE_FETALHEAD	CREpos_FEMALE_FETALHEAD	OK	3.24425	6.73185	1.05312	0.549904	0.0227	1	no	2.07501
ENSMUSG00000044041	ENSMUSG00000044041	Krt13	11:100008152-100012392	CREpos_MALE_FETALHEAD	CREpos_FEMALE_FETALHEAD	OK	50.8628	379.821	2.90064	2.06895	0.0001	0.0683545	no	7.46758
ENSMUSG00000044086	ENSMUSG00000044086	Lmod3	6:97215494-97229720	CREpos_MALE_FETALHEAD	CREpos_FEMALE_FETALHEAD	OK	5.66405	19.5538	1.78754	1.56439	0.001	0.341773	no	3.45226
ENSMUSG00000044103	ENSMUSG00000044103	Il36g	2:24076487-24083580	CREpos_MALE_FETALHEAD	CREpos_FEMALE_FETALHEAD	OK	1.30666	5.37141	2.03942	1.29501	0.0112	1	no	4.1108
ENSMUSG00000044349	ENSMUSG00000044349	Snhg11	2:158217557-158228071	CREpos_MALE_FETALHEAD	CREpos_FEMALE_FETALHEAD	OK	34.0302	8.80366	-1.95064	-1.24931	0.0127	1	no	-0.258701
ENSMUSG00000044359	ENSMUSG00000044359	P2ry4	X:99633759-99638475	CREpos_MALE_FETALHEAD	CREpos_FEMALE_FETALHEAD	OK	0.105564	0.431858	2.03244	1.16464	0.04075	1	no	4.09096
ENSMUSG00000044681	ENSMUSG00000044681	Cnpy1	5:28405816-28450804	CREpos_MALE_FETALHEAD	CREpos_FEMALE_FETALHEAD	OK	2.93121	1.00459	-1.54488	-0.967699	0.0466	1	no	-0.342724
ENSMUSG00000044734	ENSMUSG00000044734	Serpinb1a	13:33026074-33035168	CREpos_MALE_FETALHEAD	CREpos_FEMALE_FETALHEAD	OK	5.3114	14.0439	1.40278	1.19589	0.0063	0.856079	no	2.64411
ENSMUSG00000044938	ENSMUSG00000044938	Klhl31	9:77540214-77567409	CREpos_MALE_FETALHEAD	CREpos_FEMALE_FETALHEAD	OK	1.86271	7.54374	2.01788	1.75766	0.0008	0.305858	no	4.04988
ENSMUSG00000044951	ENSMUSG00000044951	Mylk4	13:32884809-32967937	CREpos_MALE_FETALHEAD	CREpos_FEMALE_FETALHEAD	OK	4.12309	15.4569	1.90646	1.62019	0.0009	0.332808	no	3.74888
ENSMUSG00000045539	ENSMUSG00000045539	Sprr3	3:92363808-92366027	CREpos_MALE_FETALHEAD	CREpos_FEMALE_FETALHEAD	OK	7.25004	88.3486	3.60715	2.70949	5e-05	0.0402804	yes	12.186
ENSMUSG00000045620	ENSMUSG00000045620	Cimap1c	9:56755942-56771963	CREpos_MALE_FETALHEAD	CREpos_FEMALE_FETALHEAD	OK	0.303182	1.23392	2.025	1.22275	0.022	1	no	4.06992
ENSMUSG00000045667	ENSMUSG00000045667	Smtnl2	11:72279989-72302539	CREpos_MALE_FETALHEAD	CREpos_FEMALE_FETALHEAD	OK	15.4972	38.2184	1.30226	1.25278	0.0203	1	no	2.46615
ENSMUSG00000045903	ENSMUSG00000045903	Npas4	19:5034382-5040344	CREpos_MALE_FETALHEAD	CREpos_FEMALE_FETALHEAD	OK	0.622932	0.198274	-1.65158	-0.988768	0.0483	1	no	-0.318291
ENSMUSG00000046186	ENSMUSG00000046186	Cd109	9:78508508-78623535	CREpos_MALE_FETALHEAD	CREpos_FEMALE_FETALHEAD	OK	4.47622	9.26913	1.05015	0.974719	0.04835	1	no	2.07075
ENSMUSG00000046589	ENSMUSG00000046589	Lrrc8e	8:4276826-4287470	CREpos_MALE_FETALHEAD	CREpos_FEMALE_FETALHEAD	OK	0.532463	1.48295	1.47772	0.884861	0.02115	1	no	2.78508
ENSMUSG00000046623	ENSMUSG00000046623	Gjb4	4:127244878-127247874	CREpos_MALE_FETALHEAD	CREpos_FEMALE_FETALHEAD	OK	0.694942	2.93473	2.07826	1.26184	0.0196	1	no	4.22298
ENSMUSG00000046694	ENSMUSG00000046694	Tent5b	4:133206244-133215249	CREpos_MALE_FETALHEAD	CREpos_FEMALE_FETALHEAD	OK	2.68306	6.72292	1.32521	0.992116	0.04935	1	no	2.50569
ENSMUSG00000046731	ENSMUSG00000046731	Kctd11	11:69769086-69772232	CREpos_MALE_FETALHEAD	CREpos_FEMALE_FETALHEAD	OK	4.99705	10.4103	1.05886	0.963075	0.04945	1	no	2.08328
ENSMUSG00000046828	ENSMUSG00000046828	Mettl21e	1:44243229-44258121	CREpos_MALE_FETALHEAD	CREpos_FEMALE_FETALHEAD	OK	0.210146	2.3619	3.49048	2.12367	0.044	1	no	11.2393
ENSMUSG00000046834	ENSMUSG00000046834	Krt1	15:101753860-101759229	CREpos_MALE_FETALHEAD	CREpos_FEMALE_FETALHEAD	OK	251.973	690.744	1.45488	1.05292	0.0236	1	no	2.74134
ENSMUSG00000047259	ENSMUSG00000047259	Mc4r	18:66990774-66993577	CREpos_MALE_FETALHEAD	CREpos_FEMALE_FETALHEAD	OK	2.70716	1.1056	-1.29196	-1.03988	0.0348	1	no	-0.408396
ENSMUSG00000047281	ENSMUSG00000047281	Sfn	4:133327866-133329479	CREpos_MALE_FETALHEAD	CREpos_FEMALE_FETALHEAD	OK	94.2407	193.199	1.03566	1.0434	0.02475	1	no	2.05005
ENSMUSG00000047295	ENSMUSG00000047295	Smgc	15:91722467-91854460	CREpos_MALE_FETALHEAD	CREpos_FEMALE_FETALHEAD	OK	0.540355	20.7609	5.26382	2.43326	0.0099	1	no	38.4209
ENSMUSG00000047419	ENSMUSG00000047419	Cmya5	13:93177220-93281232	CREpos_MALE_FETALHEAD	CREpos_FEMALE_FETALHEAD	OK	0.612782	3.92583	2.67955	2.18335	5e-05	0.0402804	yes	6.40656
ENSMUSG00000047586	ENSMUSG00000047586	Nccrp1	7:28243020-28246679	CREpos_MALE_FETALHEAD	CREpos_FEMALE_FETALHEAD	OK	1.35068	8.21755	2.60502	1.64892	0.0051	0.771687	no	6.084
ENSMUSG00000047632	ENSMUSG00000047632	Fgfbp3	19:36894949-36897015	CREpos_MALE_FETALHEAD	CREpos_FEMALE_FETALHEAD	OK	28.1059	11.8917	-1.24091	-1.03614	0.03905	1	no	-0.423106
ENSMUSG00000047641	ENSMUSG00000047641	Krt87	15:101328918-101336685	CREpos_MALE_FETALHEAD	CREpos_FEMALE_FETALHEAD	OK	0.210132	0.752065	1.83956	1.14465	0.03025	1	no	3.57901
ENSMUSG00000047686	ENSMUSG00000047686	Rtl3	X:105880687-105884250	CREpos_MALE_FETALHEAD	CREpos_FEMALE_FETALHEAD	OK	21.8372	44.1858	1.0168	1.03912	0.0319	1	no	2.02343
ENSMUSG00000047746	ENSMUSG00000047746	Fbxo40	16:36783821-36810829	CREpos_MALE_FETALHEAD	CREpos_FEMALE_FETALHEAD	OK	0.25478	0.896933	1.81575	1.08039	0.00555	0.797397	no	3.52043
ENSMUSG00000047875	ENSMUSG00000047875	Gpr157	4:150171821-150190384	CREpos_MALE_FETALHEAD	CREpos_FEMALE_FETALHEAD	OK	1.69973	3.65668	1.10523	0.992441	0.0386	1	no	2.15133
ENSMUSG00000047963	ENSMUSG00000047963	Stbd1	5:92750899-92754438	CREpos_MALE_FETALHEAD	CREpos_FEMALE_FETALHEAD	OK	11.5107	39.6094	1.78287	1.55924	0.0011	0.344621	no	3.4411
ENSMUSG00000048126	ENSMUSG00000048126	Col6a3	1:90693644-90771693	CREpos_MALE_FETALHEAD	CREpos_FEMALE_FETALHEAD	OK	58.7835	125.955	1.09943	0.503065	0.02915	1	no	2.1427
ENSMUSG00000048455	ENSMUSG00000048455	Sprr1b	3:92344115-92346096	CREpos_MALE_FETALHEAD	CREpos_FEMALE_FETALHEAD	OK	10.5685	28.0943	1.4105	1.05485	0.038	1	no	2.65829
ENSMUSG00000048582	ENSMUSG00000048582	Gja3	14:57271916-57295557	CREpos_MALE_FETALHEAD	CREpos_FEMALE_FETALHEAD	OK	2.97605	8.46986	1.50894	0.655807	0.0123	1	no	2.84601
ENSMUSG00000048830	ENSMUSG00000048830	Krtap13-21	16:88570066-88571094	CREpos_MALE_FETALHEAD	CREpos_FEMALE_FETALHEAD	OK	2.40874	37.8564	3.97419	2.60525	5e-05	0.0402804	yes	15.7163
ENSMUSG00000049128	ENSMUSG00000049128	Ivl	3:92478208-92481042	CREpos_MALE_FETALHEAD	CREpos_FEMALE_FETALHEAD	OK	3.93622	14.206	1.85162	1.17334	0.04195	1	no	3.60905
ENSMUSG00000049134	ENSMUSG00000049134	Nrap	19:56275568-56378469	CREpos_MALE_FETALHEAD	CREpos_FEMALE_FETALHEAD	OK	1.6457	7.73492	2.23269	1.82404	0.00325	0.626583	no	4.7001
ENSMUSG00000049173	ENSMUSG00000049173	Myoz3	18:60706821-60724860	CREpos_MALE_FETALHEAD	CREpos_FEMALE_FETALHEAD	OK	0.0808764	0.667981	3.04602	1.60063	0.0052	0.771687	no	8.2593
ENSMUSG00000049588	ENSMUSG00000049588	Ccdc69	11:54940556-54968957	CREpos_MALE_FETALHEAD	CREpos_FEMALE_FETALHEAD	OK	0.567087	1.71474	1.59635	1.15703	0.01255	1	no	3.02377
ENSMUSG00000049593	ENSMUSG00000049593	Lce1h	3:92670521-92672372	CREpos_MALE_FETALHEAD	CREpos_FEMALE_FETALHEAD	OK	0.113898	1.95933	4.10454	2.30314	0.00235	0.51465	no	17.2024
ENSMUSG00000049641	ENSMUSG00000049641	Vgll2	10:51898597-51904567	CREpos_MALE_FETALHEAD	CREpos_FEMALE_FETALHEAD	OK	9.2538	19.9528	1.10848	0.990652	0.04655	1	no	2.15618
ENSMUSG00000049709	ENSMUSG00000049709	Nlrp10	7:108521058-108529385	CREpos_MALE_FETALHEAD	CREpos_FEMALE_FETALHEAD	OK	0.217114	0.994613	2.19569	1.27697	0.0223	1	no	4.58109
ENSMUSG00000050122	ENSMUSG00000050122	Vwa3b	1:37065676-37226694	CREpos_MALE_FETALHEAD	CREpos_FEMALE_FETALHEAD	OK	0.282991	0.788289	1.47797	0.570249	0.01695	1	no	2.78557
ENSMUSG00000050224	ENSMUSG00000050224	Krtap13	16:88547631-88548523	CREpos_MALE_FETALHEAD	CREpos_FEMALE_FETALHEAD	OK	55.91	264.045	2.23961	1.51578	0.01565	1	no	4.72269
ENSMUSG00000050296	ENSMUSG00000050296	Abca12	1:71281434-71454069	CREpos_MALE_FETALHEAD	CREpos_FEMALE_FETALHEAD	OK	1.09858	2.64361	1.26686	1.00585	0.03825	1	no	2.40637
ENSMUSG00000050315	ENSMUSG00000050315	Synpo2	3:122870167-123029798	CREpos_MALE_FETALHEAD	CREpos_FEMALE_FETALHEAD	OK	4.34271	11.3239	1.38271	0.598568	0.0192	1	no	2.60758
ENSMUSG00000050359	ENSMUSG00000050359	Sprr1a	3:92391258-92393202	CREpos_MALE_FETALHEAD	CREpos_FEMALE_FETALHEAD	OK	43.7848	215.631	2.30006	1.92493	0.0005	0.22557	no	4.92478
ENSMUSG00000050425	ENSMUSG00000050425	Mrgprb2	7:48200712-48207834	CREpos_MALE_FETALHEAD	CREpos_FEMALE_FETALHEAD	OK	0.0331464	0.265174	3.00002	1.67137	0.01565	1	no	8.00011
ENSMUSG00000050463	ENSMUSG00000050463	Krt78	15:101854435-101862722	CREpos_MALE_FETALHEAD	CREpos_FEMALE_FETALHEAD	OK	1.95186	7.485	1.93915	1.09562	0.04165	1	no	3.8348
ENSMUSG00000050578	ENSMUSG00000050578	Mmp13	9:7272513-7283331	CREpos_MALE_FETALHEAD	CREpos_FEMALE_FETALHEAD	OK	1.31398	13.1392	3.32186	2.13943	0.0003	0.153798	no	9.99953
ENSMUSG00000050931	ENSMUSG00000050931	Sgms2	3:131112633-131204214	CREpos_MALE_FETALHEAD	CREpos_FEMALE_FETALHEAD	OK	6.58958	24.043	1.86736	1.15878	0.0016	0.43278	no	3.64864
ENSMUSG00000051456	ENSMUSG00000051456	Hspb3	13:113797338-113823083	CREpos_MALE_FETALHEAD	CREpos_FEMALE_FETALHEAD	OK	4.66832	15.5777	1.7385	1.22804	0.01795	1	no	3.33688
ENSMUSG00000051747	ENSMUSG00000051747	Ttn	2:76528932-76812891	CREpos_MALE_FETALHEAD	CREpos_FEMALE_FETALHEAD	OK	1.94094	7.70467	1.98898	1.09541	0.00065	0.261822	no	3.96956
ENSMUSG00000052271	ENSMUSG00000052271	Bhlha15	5:144127103-144131259	CREpos_MALE_FETALHEAD	CREpos_FEMALE_FETALHEAD	OK	0.360558	1.26748	1.81366	1.30303	0.00395	0.680154	no	3.51533
ENSMUSG00000052374	ENSMUSG00000052374	Actn2	13:12284311-12355641	CREpos_MALE_FETALHEAD	CREpos_FEMALE_FETALHEAD	OK	36.2725	128.014	1.81935	1.50031	0.00055	0.234082	no	3.52922
ENSMUSG00000052854	ENSMUSG00000052854	Nrk	X:137815178-137911281	CREpos_MALE_FETALHEAD	CREpos_FEMALE_FETALHEAD	OK	18.0427	49.8602	1.46647	1.45199	0.00355	0.651035	no	2.76345
ENSMUSG00000053268	ENSMUSG00000053268	Dspp	5:104318577-104327993	CREpos_MALE_FETALHEAD	CREpos_FEMALE_FETALHEAD	OK	0.00593114	0.639386	6.75223	2.87424	0.0168	1	no	107.801
ENSMUSG00000053469	ENSMUSG00000053469	Tg	15:66542601-66722570	CREpos_MALE_FETALHEAD	CREpos_FEMALE_FETALHEAD	OK	0.231461	7.34385	4.98769	0.64759	0.0097	1	no	31.7281
ENSMUSG00000053719	ENSMUSG00000053719	Klk1b26	7:43661591-43666392	CREpos_MALE_FETALHEAD	CREpos_FEMALE_FETALHEAD	OK	0.136462	0.773124	2.5022	1.32967	0.0191	1	no	5.66549
ENSMUSG00000053797	ENSMUSG00000053797	Krt16	11:100136916-100139728	CREpos_MALE_FETALHEAD	CREpos_FEMALE_FETALHEAD	OK	2.0265	16.5946	3.03365	1.78477	0.00275	0.563925	no	8.18879
ENSMUSG00000054215	ENSMUSG00000054215	Sprr2k	3:92339888-92341232	CREpos_MALE_FETALHEAD	CREpos_FEMALE_FETALHEAD	OK	0.138839	1.32036	3.24945	1.85084	0.0063	0.856079	no	9.51003
ENSMUSG00000054594	ENSMUSG00000054594	Oscar	7:3612297-3619156	CREpos_MALE_FETALHEAD	CREpos_FEMALE_FETALHEAD	OK	0.286481	0.803045	1.48704	0.961948	0.0433	1	no	2.80313
ENSMUSG00000054675	ENSMUSG00000054675	Tmem119	5:113931789-113938577	CREpos_MALE_FETALHEAD	CREpos_FEMALE_FETALHEAD	OK	29.187	65.7982	1.17272	1.12471	0.02765	1	no	2.25436
ENSMUSG00000054889	ENSMUSG00000054889	Dsp	13:38334452-38382553	CREpos_MALE_FETALHEAD	CREpos_FEMALE_FETALHEAD	OK	30.6145	72.9439	1.25257	1.112	0.02325	1	no	2.38265
ENSMUSG00000055202	ENSMUSG00000055202	Zfp811	17:33014649-33028905	CREpos_MALE_FETALHEAD	CREpos_FEMALE_FETALHEAD	OK	12.9623	5.7608	-1.16998	-0.937829	0.0377	1	no	-0.444428
ENSMUSG00000055322	ENSMUSG00000055322	Tns1	1:73949389-74163608	CREpos_MALE_FETALHEAD	CREpos_FEMALE_FETALHEAD	OK	9.76541	19.577	1.00341	0.599069	0.0284	1	no	2.00473
ENSMUSG00000055561	ENSMUSG00000055561	Spink5	18:44096301-44155568	CREpos_MALE_FETALHEAD	CREpos_FEMALE_FETALHEAD	OK	1.58761	5.81762	1.87357	1.33181	0.0071	0.92575	no	3.66438
ENSMUSG00000055775	ENSMUSG00000055775	Myh8	11:67167241-67199460	CREpos_MALE_FETALHEAD	CREpos_FEMALE_FETALHEAD	OK	30.1943	184.729	2.61306	2.08455	0.0001	0.0683545	no	6.118
ENSMUSG00000055811	ENSMUSG00000055811	Cldn17	16:88302694-88303866	CREpos_MALE_FETALHEAD	CREpos_FEMALE_FETALHEAD	OK	0.357874	2.89227	3.01468	1.80332	0.0029	0.584065	no	8.08182
ENSMUSG00000055978	ENSMUSG00000055978	Fut2	7:45298014-45315818	CREpos_MALE_FETALHEAD	CREpos_FEMALE_FETALHEAD	OK	2.41803	5.46694	1.1769	0.723343	0.0488	1	no	2.2609
ENSMUSG00000056423	ENSMUSG00000056423	Uts2b	16:27172071-27188989	CREpos_MALE_FETALHEAD	CREpos_FEMALE_FETALHEAD	OK	0.51715	0.128599	-2.00771	-1.06144	0.03715	1	no	-0.248668
ENSMUSG00000056632	ENSMUSG00000056632	Dsg3	18:20643330-20688029	CREpos_MALE_FETALHEAD	CREpos_FEMALE_FETALHEAD	OK	2.93551	10.4253	1.82841	1.62896	0.0014	0.399744	no	3.55145
ENSMUSG00000056643	ENSMUSG00000056643	Chst13	6:90285330-90302167	CREpos_MALE_FETALHEAD	CREpos_FEMALE_FETALHEAD	OK	0.828584	3.1156	1.91079	1.23062	0.02025	1	no	3.76015
ENSMUSG00000056673	ENSMUSG00000056673	Kdm5d	Y:897787-956786	CREpos_MALE_FETALHEAD	CREpos_FEMALE_FETALHEAD	OK	5.45728	0	#NAME?		5e-05	0.0402804	yes	#NAME?
ENSMUSG00000057003	ENSMUSG00000057003	Myh4	11:67128854-67151272	CREpos_MALE_FETALHEAD	CREpos_FEMALE_FETALHEAD	OK	0.047657	0.783567	4.0393	2.56051	5e-05	0.0402804	yes	16.4418
ENSMUSG00000057280	ENSMUSG00000057280	Musk	4:58285961-58374303	CREpos_MALE_FETALHEAD	CREpos_FEMALE_FETALHEAD	OK	0.679216	1.96059	1.52935	1.05083	0.03625	1	no	2.88656
ENSMUSG00000057454	ENSMUSG00000057454	Lypd3	7:24330569-24340543	CREpos_MALE_FETALHEAD	CREpos_FEMALE_FETALHEAD	OK	16.0232	42.2781	1.39975	1.22389	0.01705	1	no	2.63856
ENSMUSG00000057604	ENSMUSG00000057604	Lmcd1	6:112250718-112307386	CREpos_MALE_FETALHEAD	CREpos_FEMALE_FETALHEAD	OK	13.2951	32.9895	1.31111	1.12043	0.02785	1	no	2.48132
ENSMUSG00000058626	ENSMUSG00000058626	Capn11	17:45941129-45970251	CREpos_MALE_FETALHEAD	CREpos_FEMALE_FETALHEAD	OK	0.561551	0.0598337	-3.23039	-1.72205	0.0012	0.356163	no	-0.106551
ENSMUSG00000058806	ENSMUSG00000058806	Col13a1	10:61670361-61817956	CREpos_MALE_FETALHEAD	CREpos_FEMALE_FETALHEAD	OK	2.05027	5.09409	1.31301	0.999133	0.0296	1	no	2.48459
ENSMUSG00000059230	ENSMUSG00000059230	Defb4	8:19248721-19251561	CREpos_MALE_FETALHEAD	CREpos_FEMALE_FETALHEAD	OK	0.834917	6.37094	2.9318	2.08014	0.00405	0.686886	no	7.63062
ENSMUSG00000059408	ENSMUSG00000059408	Mrgprh	17:13094920-13096864	CREpos_MALE_FETALHEAD	CREpos_FEMALE_FETALHEAD	OK	0.0322579	0.248077	2.94306	1.49226	0.0129	1	no	7.69041
ENSMUSG00000059668	ENSMUSG00000059668	Krt4	15:101826969-101833170	CREpos_MALE_FETALHEAD	CREpos_FEMALE_FETALHEAD	OK	35.5174	177.848	2.32405	1.88047	0.0007	0.277016	no	5.00736
ENSMUSG00000059832	ENSMUSG00000059832	Kprp	3:92730380-92734554	CREpos_MALE_FETALHEAD	CREpos_FEMALE_FETALHEAD	OK	0.110572	4.0673	5.20101	3.19654	5e-05	0.0402804	yes	36.7841
ENSMUSG00000059898	ENSMUSG00000059898	Dsc3	18:20093986-20135408	CREpos_MALE_FETALHEAD	CREpos_FEMALE_FETALHEAD	OK	7.36907	17.5939	1.25552	0.986086	0.02345	1	no	2.38753
ENSMUSG00000060180	ENSMUSG00000060180	Myh13	11:67212483-67262412	CREpos_MALE_FETALHEAD	CREpos_FEMALE_FETALHEAD	OK	0.115149	0.96121	3.06135	0.786148	0.0178	1	no	8.34753
ENSMUSG00000060429	ENSMUSG00000060429	Sntb1	15:55499783-55770345	CREpos_MALE_FETALHEAD	CREpos_FEMALE_FETALHEAD	OK	4.48882	12.9281	1.5261	1.33494	0.01105	1	no	2.88006
ENSMUSG00000060600	ENSMUSG00000060600	Eno3	11:70547791-70553339	CREpos_MALE_FETALHEAD	CREpos_FEMALE_FETALHEAD	OK	24.0164	117.396	2.28929	2.01511	0.00105	0.343259	no	4.88815
ENSMUSG00000060621	ENSMUSG00000060621	Nkpd1	7:19251762-19258981	CREpos_MALE_FETALHEAD	CREpos_FEMALE_FETALHEAD	OK	1.01608	3.56862	1.81235	1.16807	0.04005	1	no	3.51214
ENSMUSG00000061068	ENSMUSG00000061068	Mcpt4	14:56297085-56299770	CREpos_MALE_FETALHEAD	CREpos_FEMALE_FETALHEAD	OK	3.51433	12.1576	1.79054	1.06817	0.0471	1	no	3.45944
ENSMUSG00000061086	ENSMUSG00000061086	Myl4	11:104441488-104486579	CREpos_MALE_FETALHEAD	CREpos_FEMALE_FETALHEAD	OK	103.424	335.799	1.69903	1.38334	0.0038	0.669661	no	3.24683
ENSMUSG00000061259	ENSMUSG00000061259	Tmprss11d	5:86450075-86521279	CREpos_MALE_FETALHEAD	CREpos_FEMALE_FETALHEAD	OK	0.376472	2.48922	2.72508	1.70437	0.01365	1	no	6.61197
ENSMUSG00000061397	ENSMUSG00000061397	Krt79	15:101837766-101848759	CREpos_MALE_FETALHEAD	CREpos_FEMALE_FETALHEAD	OK	2.68279	9.13983	1.76844	1.10317	0.0426	1	no	3.40685
ENSMUSG00000061462	ENSMUSG00000061462	Obscn	11:58882682-59029996	CREpos_MALE_FETALHEAD	CREpos_FEMALE_FETALHEAD	OK	2.10528	7.16221	1.7664	1.16704	0.0224	1	no	3.40204
ENSMUSG00000061723	ENSMUSG00000061723	Tnnt3	7:142014545-142069746	CREpos_MALE_FETALHEAD	CREpos_FEMALE_FETALHEAD	OK	35.2048	155.269	2.14093	1.60772	0.0378	1	no	4.41046
ENSMUSG00000061816	ENSMUSG00000061816	Myl1	1:66963453-66984563	CREpos_MALE_FETALHEAD	CREpos_FEMALE_FETALHEAD	OK	216.716	847.403	1.96724	1.61157	0.0035	0.647127	no	3.91019
ENSMUSG00000064179	ENSMUSG00000064179	Tnnt1	7:4507568-4519381	CREpos_MALE_FETALHEAD	CREpos_FEMALE_FETALHEAD	OK	42.5977	102.323	1.26428	1.00089	0.0215	1	no	2.40207
ENSMUSG00000064201	ENSMUSG00000064201	Krt2	15:101719123-101726604	CREpos_MALE_FETALHEAD	CREpos_FEMALE_FETALHEAD	OK	0.100681	0.395599	1.97425	1.00677	0.04595	1	no	3.92924
ENSMUSG00000064232	ENSMUSG00000064232	Gm5414	15:101532462-101536623	CREpos_MALE_FETALHEAD	CREpos_FEMALE_FETALHEAD	OK	0.047905	0.34601	2.85257	1.44275	0.0102	1	no	7.22286
ENSMUSG00000064658	ENSMUSG00000064658	Gm24166	9:44648109-44648244	CREpos_MALE_FETALHEAD	CREpos_FEMALE_FETALHEAD	OK	0	4.70325	inf		0.0135	1	no	#VALUE!
ENSMUSG00000065089	ENSMUSG00000065089	Gm26493	8:96446078-96548385	CREpos_MALE_FETALHEAD	CREpos_FEMALE_FETALHEAD	OK	0	3.70573	inf		0.03315	1	no	#VALUE!
ENSMUSG00000067006	ENSMUSG00000067006	Serpinb5	1:106788902-106811078	CREpos_MALE_FETALHEAD	CREpos_FEMALE_FETALHEAD	OK	9.03148	19.5522	1.1143	0.982925	0.0486	1	no	2.1649
ENSMUSG00000067081	ENSMUSG00000067081	Asb18	1:89877941-89942388	CREpos_MALE_FETALHEAD	CREpos_FEMALE_FETALHEAD	OK	0.216125	1.08838	2.33224	1.2383	0.00105	0.343259	no	5.03587
ENSMUSG00000067276	ENSMUSG00000067276	Capn6	X:142585226-142610410	CREpos_MALE_FETALHEAD	CREpos_FEMALE_FETALHEAD	OK	52.5587	134.619	1.35688	1.36655	0.0046	0.73072	no	2.56131
ENSMUSG00000067724	ENSMUSG00000067724	Gbx1	5:24707754-24732200	CREpos_MALE_FETALHEAD	CREpos_FEMALE_FETALHEAD	OK	2.96854	0.532987	-2.47758	-1.49599	0.001	0.341773	no	-0.179545
ENSMUSG00000067860	ENSMUSG00000067860	Zic3	X:57068059-57087096	CREpos_MALE_FETALHEAD	CREpos_FEMALE_FETALHEAD	OK	8.62883	2.98555	-1.53117	-1.05116	0.0458	1	no	-0.345997
ENSMUSG00000068122	ENSMUSG00000068122	Agtr2	X:21350782-21355403	CREpos_MALE_FETALHEAD	CREpos_FEMALE_FETALHEAD	OK	48.0355	97.4774	1.02097	1.03069	0.03535	1	no	2.02928
ENSMUSG00000068324	ENSMUSG00000068324	Gm10029	13:6712600-6712930	CREpos_MALE_FETALHEAD	CREpos_FEMALE_FETALHEAD	OK	0.48725	1.5185	1.63991	0.978756	0.04815	1	no	3.11646
ENSMUSG00000068457	ENSMUSG00000068457	Uty	Y:1096860-1245759	CREpos_MALE_FETALHEAD	CREpos_FEMALE_FETALHEAD	OK	3.90016	0	#NAME?		5e-05	0.0402804	yes	#NAME?
ENSMUSG00000068697	ENSMUSG00000068697	Myoz1	14:20699174-20706608	CREpos_MALE_FETALHEAD	CREpos_FEMALE_FETALHEAD	OK	7.62167	45.1805	2.56752	1.89278	0.0002	0.112785	no	5.9279
ENSMUSG00000068699	ENSMUSG00000068699	Flnc	6:29433254-29461882	CREpos_MALE_FETALHEAD	CREpos_FEMALE_FETALHEAD	OK	14.4039	31.6862	1.1374	0.867977	0.02315	1	no	2.19984
ENSMUSG00000068885	ENSMUSG00000068885	Lce3f	3:92899532-92900733	CREpos_MALE_FETALHEAD	CREpos_FEMALE_FETALHEAD	OK	4.14975	25.9402	2.6441	1.99539	0.0044	0.708934	no	6.25106
ENSMUSG00000069045	ENSMUSG00000069045	Ddx3y	Y:1260770-1286629	CREpos_MALE_FETALHEAD	CREpos_FEMALE_FETALHEAD	OK	14.9858	0	#NAME?		5e-05	0.0402804	yes	#NAME?
ENSMUSG00000069049	ENSMUSG00000069049	Eif2s3y	Y:1010542-1028847	CREpos_MALE_FETALHEAD	CREpos_FEMALE_FETALHEAD	OK	12.8799	0	#NAME?		5e-05	0.0402804	yes	#NAME?
ENSMUSG00000069441	ENSMUSG00000069441	Dsg1a	18:20380396-20476407	CREpos_MALE_FETALHEAD	CREpos_FEMALE_FETALHEAD	OK	7.59649	20.0451	1.39984	1.29219	0.0269	1	no	2.63872
ENSMUSG00000069722	ENSMUSG00000069722	Krtap3-3	11:99440955-99441691	CREpos_MALE_FETALHEAD	CREpos_FEMALE_FETALHEAD	OK	0.816827	6.14339	2.91093	1.80896	0.00305	0.603499	no	7.52103
ENSMUSG00000069833	ENSMUSG00000069833	Ahnak	19:8966647-9054278	CREpos_MALE_FETALHEAD	CREpos_FEMALE_FETALHEAD	OK	12.2788	25.3829	1.04769	0.751535	0.02695	1	no	2.06722
ENSMUSG00000070385	ENSMUSG00000070385	Ampd1	3:102981329-103007036	CREpos_MALE_FETALHEAD	CREpos_FEMALE_FETALHEAD	OK	2.28121	10.9377	2.26144	1.26264	0.02765	1	no	4.7947
ENSMUSG00000070577	ENSMUSG00000070577	Gm572	4:148727773-148760753	CREpos_MALE_FETALHEAD	CREpos_FEMALE_FETALHEAD	OK	0.220721	0.947762	2.1023	1.18658	0.02645	1	no	4.29393
ENSMUSG00000071540	ENSMUSG00000071540	3425401B19Rik	14:32381075-32416773	CREpos_MALE_FETALHEAD	CREpos_FEMALE_FETALHEAD	OK	1.06617	4.42059	2.05181	1.24793	0.0032	0.626583	no	4.14626
ENSMUSG00000071561	ENSMUSG00000071561	Cstdc5	16:36179743-36207768	CREpos_MALE_FETALHEAD	CREpos_FEMALE_FETALHEAD	OK	74.6017	239.04	1.67997	1.2961	0.0129	1	no	3.20421
ENSMUSG00000071753	ENSMUSG00000071753	Cdr1os	X:60159704-60336090	CREpos_MALE_FETALHEAD	CREpos_FEMALE_FETALHEAD	OK	2.10259	0.802233	-1.39008	-0.510376	0.02625	1	no	-0.381544
ENSMUSG00000072720	ENSMUSG00000072720	Myo18b	5:112836741-113044228	CREpos_MALE_FETALHEAD	CREpos_FEMALE_FETALHEAD	OK	2.79434	10.2304	1.87228	1.21047	0.0278	1	no	3.66111
ENSMUSG00000072845	ENSMUSG00000072845	Tmprss11a	5:86558268-86616849	CREpos_MALE_FETALHEAD	CREpos_FEMALE_FETALHEAD	OK	1.19693	6.70938	2.48685	1.83783	0.0272	1	no	5.60553
ENSMUSG00000072945	ENSMUSG00000072945	Ripply1	X:138680297-138683102	CREpos_MALE_FETALHEAD	CREpos_FEMALE_FETALHEAD	OK	1.77682	6.38138	1.84457	1.34887	0.0052	0.771687	no	3.59146
ENSMUSG00000073154	ENSMUSG00000073154	9330158H04Rik	6:36181104-36505349	CREpos_MALE_FETALHEAD	CREpos_FEMALE_FETALHEAD	OK	0.855436	0.354227	-1.27198	-0.247202	0.0063	0.856079	no	-0.414091
ENSMUSG00000073209	ENSMUSG00000073209	Klf14	6:30932957-30936013	CREpos_MALE_FETALHEAD	CREpos_FEMALE_FETALHEAD	OK	2.71571	7.39735	1.44568	1.13992	0.0282	1	no	2.72391
ENSMUSG00000073600	ENSMUSG00000073600	Prob1	18:35780319-35795239	CREpos_MALE_FETALHEAD	CREpos_FEMALE_FETALHEAD	OK	3.24819	8.14725	1.32668	0.858289	0.01705	1	no	2.50825
ENSMUSG00000073700	ENSMUSG00000073700	Klhl21	4:152091215-152102137	CREpos_MALE_FETALHEAD	CREpos_FEMALE_FETALHEAD	OK	5.69683	12.8148	1.16958	1.0673	0.0338	1	no	2.24946
ENSMUSG00000074001	ENSMUSG00000074001	Klhl40	9:121604089-121612884	CREpos_MALE_FETALHEAD	CREpos_FEMALE_FETALHEAD	OK	6.37454	18.6542	1.5491	1.18278	0.02175	1	no	2.92635
ENSMUSG00000074221	ENSMUSG00000074221	Zfp568	7:29669855-29727707	CREpos_MALE_FETALHEAD	CREpos_FEMALE_FETALHEAD	OK	7.24644	17.8125	1.29755	1.15262	0.0047	0.741384	no	2.45811
ENSMUSG00000074486	ENSMUSG00000074486	Bglap2	3:88285042-88286006	CREpos_MALE_FETALHEAD	CREpos_FEMALE_FETALHEAD	OK	0.274835	1.75187	2.67226	1.41096	0.0383	1	no	6.37427
ENSMUSG00000074987	ENSMUSG00000074987	Wt1os	2:104906882-105003961	CREpos_MALE_FETALHEAD	CREpos_FEMALE_FETALHEAD	OK	0.0473674	0.364792	2.94511	0.562842	0.00235	0.51465	no	7.70134
ENSMUSG00000075217	ENSMUSG00000075217	Fads2b	2:85313937-85349368	CREpos_MALE_FETALHEAD	CREpos_FEMALE_FETALHEAD	OK	2.62712	6.52204	1.31184	1.06376	0.0315	1	no	2.48258
ENSMUSG00000075330	ENSMUSG00000075330	A930003A15Rik	16:19695316-19703034	CREpos_MALE_FETALHEAD	CREpos_FEMALE_FETALHEAD	OK	2.25549	7.64598	1.76126	1.23321	0.02435	1	no	3.38994
ENSMUSG00000075394	ENSMUSG00000075394	Hoxc4	15:102927365-102945278	CREpos_MALE_FETALHEAD	CREpos_FEMALE_FETALHEAD	OK	8.41791	1.08266	-2.95888	-2.20009	0.03555	1	no	-0.128614
ENSMUSG00000075402	ENSMUSG00000075402	Krt76	15:101792785-101801355	CREpos_MALE_FETALHEAD	CREpos_FEMALE_FETALHEAD	OK	0.146545	3.82635	4.70655	2.50665	5e-05	0.0402804	yes	26.1104
ENSMUSG00000078253	ENSMUSG00000078253	Krtap16-1	11:99875535-99877423	CREpos_MALE_FETALHEAD	CREpos_FEMALE_FETALHEAD	OK	0.146455	0.598455	2.03078	1.05259	0.0302	1	no	4.08626
ENSMUSG00000079022	ENSMUSG00000079022	Col22a1	15:71667643-71906076	CREpos_MALE_FETALHEAD	CREpos_FEMALE_FETALHEAD	OK	3.17258	8.12578	1.35685	1.13861	0.0043	0.707993	no	2.56125
ENSMUSG00000079243	ENSMUSG00000079243	Xirp1	9:119842820-119852664	CREpos_MALE_FETALHEAD	CREpos_FEMALE_FETALHEAD	OK	1.63004	6.98903	2.10018	1.60877	0.0018	0.45114	no	4.28763
ENSMUSG00000079278	ENSMUSG00000079278	Tmem233	5:116176813-116221303	CREpos_MALE_FETALHEAD	CREpos_FEMALE_FETALHEAD	OK	0.26772	1.63332	2.60901	1.36619	0.0146	1	no	6.10085
ENSMUSG00000079451	ENSMUSG00000079451	Tmprss11g	5:86633734-86666459	CREpos_MALE_FETALHEAD	CREpos_FEMALE_FETALHEAD	OK	0.194419	0.96046	2.30456	1.1786	0.02835	1	no	4.94017
ENSMUSG00000079588	ENSMUSG00000079588	Tmem182	1:40844760-40896047	CREpos_MALE_FETALHEAD	CREpos_FEMALE_FETALHEAD	OK	2.20022	10.6907	2.28064	1.69337	0.00155	0.426382	no	4.85893
ENSMUSG00000079594	ENSMUSG00000079594	Cstdc6	16:36142026-36154694	CREpos_MALE_FETALHEAD	CREpos_FEMALE_FETALHEAD	OK	0.862986	16.9483	4.29566	2.58627	0.00065	0.261822	no	19.6391
ENSMUSG00000080850	ENSMUSG00000080850	Gm12439	4:48675155-48675520	CREpos_MALE_FETALHEAD	CREpos_FEMALE_FETALHEAD	OK	1.90013	8.13751	2.09849	1.16205	0.0281	1	no	4.28261
ENSMUSG00000082361	ENSMUSG00000082361	Btc	5:91505119-91550853	CREpos_MALE_FETALHEAD	CREpos_FEMALE_FETALHEAD	OK	0.430538	1.12159	1.38133	0.954666	0.04245	1	no	2.60508
ENSMUSG00000084904	ENSMUSG00000084904	Gm14827	X:93486337-93491333	CREpos_MALE_FETALHEAD	CREpos_FEMALE_FETALHEAD	OK	0.424807	0.0921593	-2.20461	-1.25042	0.02515	1	no	-0.216943
ENSMUSG00000085562	ENSMUSG00000085562	2610028E06Rik	4:125781643-125835896	CREpos_MALE_FETALHEAD	CREpos_FEMALE_FETALHEAD	OK	0.445032	0.13691	-1.70068	-0.403606	0.0141	1	no	-0.307641
ENSMUSG00000085645	ENSMUSG00000085645	Hoxb5os	11:96162282-96206745	CREpos_MALE_FETALHEAD	CREpos_FEMALE_FETALHEAD	OK	0.582685	0.054957	-3.40634	-0.1946	0.01005	1	no	-0.0943169
ENSMUSG00000085925	ENSMUSG00000085925	Rtl1	12:109555626-109566764	CREpos_MALE_FETALHEAD	CREpos_FEMALE_FETALHEAD	OK	3.75886	9.01981	1.2628	1.16268	0.02045	1	no	2.39961
ENSMUSG00000085927	ENSMUSG00000085927	Gm15888	7:55491492-55669702	CREpos_MALE_FETALHEAD	CREpos_FEMALE_FETALHEAD	OK	0.327454	0	#NAME?		0.03175	1	no	#NAME?
ENSMUSG00000085987	ENSMUSG00000085987	Gm13403	2:33811017-33852454	CREpos_MALE_FETALHEAD	CREpos_FEMALE_FETALHEAD	OK	0.260056	0.086668	-1.58525	-0.712182	0.0353	1	no	-0.333267
ENSMUSG00000086095	ENSMUSG00000086095	Gm15328	18:16948777-16955846	CREpos_MALE_FETALHEAD	CREpos_FEMALE_FETALHEAD	OK	0.602763	0.202457	-1.57397	-0.849414	0.04225	1	no	-0.335883
ENSMUSG00000086126	ENSMUSG00000086126	Evx1os	6:52285373-52295363	CREpos_MALE_FETALHEAD	CREpos_FEMALE_FETALHEAD	OK	0.492395	0.0298644	-4.04332	-1.00348	0.0422	1	no	-0.0606512
ENSMUSG00000086296	ENSMUSG00000086296	D030055H07Rik	9:106024742-106037897	CREpos_MALE_FETALHEAD	CREpos_FEMALE_FETALHEAD	OK	2.26931	0.580703	-1.96638	-0.698902	0.0306	1	no	-0.255894
ENSMUSG00000086308	ENSMUSG00000086308	G630016G05Rik	2:115693544-115937330	CREpos_MALE_FETALHEAD	CREpos_FEMALE_FETALHEAD	OK	5.5094	2.4092	-1.19334	-0.179532	0.02335	1	no	-0.437289
ENSMUSG00000086353	ENSMUSG00000086353	Gm13481	2:47952559-48347456	CREpos_MALE_FETALHEAD	CREpos_FEMALE_FETALHEAD	OK	0.14868	0.419842	1.49764	0.561578	5e-05	0.0402804	yes	2.8238
ENSMUSG00000086496	ENSMUSG00000086496	Gm14204	2:158437381-158457668	CREpos_MALE_FETALHEAD	CREpos_FEMALE_FETALHEAD	OK	18.4714	5.72032	-1.69112	-0.404726	0.0459	1	no	-0.309686
ENSMUSG00000086503	ENSMUSG00000086503	Xist	X:102458072-102667512	CREpos_MALE_FETALHEAD	CREpos_FEMALE_FETALHEAD	OK	0.0475145	76.3901	10.6508	0.759411	0.00015	0.0914473	no	1607.72
ENSMUSG00000087410	ENSMUSG00000087410	2310065F04Rik	11:66999301-67011271	CREpos_MALE_FETALHEAD	CREpos_FEMALE_FETALHEAD	OK	0.108866	0.36267	1.73611	0.580533	0.03305	1	no	3.33136
ENSMUSG00000087475	ENSMUSG00000087475	4933406I18Rik	7:113913317-114014396	CREpos_MALE_FETALHEAD	CREpos_FEMALE_FETALHEAD	OK	0.346901	0.168472	-1.04201	-0.469416	0.01735	1	no	-0.48565
ENSMUSG00000087579	ENSMUSG00000087579	Hectd2os	19:36475151-36683878	CREpos_MALE_FETALHEAD	CREpos_FEMALE_FETALHEAD	OK	3.47874	8.2649	1.24843	0.658525	0.0149	1	no	2.37583
ENSMUSG00000090066	ENSMUSG00000090066	1110002E22Rik	3:137754521-137787267	CREpos_MALE_FETALHEAD	CREpos_FEMALE_FETALHEAD	OK	1.7243	8.12152	2.23574	1.93465	5e-05	0.0402804	yes	4.71004
ENSMUSG00000090086	ENSMUSG00000090086	AI480526	5:123271783-123306692	CREpos_MALE_FETALHEAD	CREpos_FEMALE_FETALHEAD	OK	18.2608	8.83404	-1.0476	-0.40879	0.0262	1	no	-0.483772
ENSMUSG00000090314	ENSMUSG00000090314	Kplce	3:92775665-92777523	CREpos_MALE_FETALHEAD	CREpos_FEMALE_FETALHEAD	OK	0.0407725	0.773568	4.24586	2.26412	0.0054	0.79096	no	18.9728
ENSMUSG00000092397	ENSMUSG00000092397	Actc1dt	2:113840081-113928359	CREpos_MALE_FETALHEAD	CREpos_FEMALE_FETALHEAD	OK	0.655983	3.3229	2.34071	0.103722	0.01645	1	no	5.06552
ENSMUSG00000097063	ENSMUSG00000097063	Pantr2	1:42599566-42783959	CREpos_MALE_FETALHEAD	CREpos_FEMALE_FETALHEAD	OK	2.03224	0.568903	-1.83681	-0.114225	0.0436	1	no	-0.27994
ENSMUSG00000097156	ENSMUSG00000097156	Gm3764	3:88113032-88138457	CREpos_MALE_FETALHEAD	CREpos_FEMALE_FETALHEAD	OK	34.8075	8.20809	-2.08428	-1.0977	0.0112	1	no	-0.235814
ENSMUSG00000097311	ENSMUSG00000097311	Gm26871	3:118223744-118328662	CREpos_MALE_FETALHEAD	CREpos_FEMALE_FETALHEAD	OK	1.40613	0.257946	-2.44658	-0.700719	0.00055	0.234082	no	-0.183445
ENSMUSG00000097545	ENSMUSG00000097545	Mir124a-1hg	14:64824193-64835573	CREpos_MALE_FETALHEAD	CREpos_FEMALE_FETALHEAD	OK	10.7338	2.25311	-2.25217	-1.34757	0.00835	1	no	-0.209908
ENSMUSG00000097636	ENSMUSG00000097636	Mirt1	19:53417682-53453533	CREpos_MALE_FETALHEAD	CREpos_FEMALE_FETALHEAD	OK	0.648574	0.282381	-1.19963	-0.390332	5e-05	0.0402804	yes	-0.435387
ENSMUSG00000097697	ENSMUSG00000097697	4833412C05Rik	7:67431531-67479366	CREpos_MALE_FETALHEAD	CREpos_FEMALE_FETALHEAD	OK	0.383574	1.17146	1.61073	1.09912	0.02195	1	no	3.05406
ENSMUSG00000097736	ENSMUSG00000097736	9530059O14Rik	9:122397494-122566505	CREpos_MALE_FETALHEAD	CREpos_FEMALE_FETALHEAD	OK	0.302729	0.12379	-1.29013	-0.328133	0.00025	0.137543	no	-0.408914
ENSMUSG00000097767	ENSMUSG00000097767	Miat	5:112361093-112381586	CREpos_MALE_FETALHEAD	CREpos_FEMALE_FETALHEAD	OK	24.9594	5.80804	-2.10346	-1.71805	5e-05	0.0402804	yes	-0.232699
ENSMUSG00000097918	ENSMUSG00000097918	Ascl5	1:135978541-135979108	CREpos_MALE_FETALHEAD	CREpos_FEMALE_FETALHEAD	OK	0.816439	2.59435	1.66796	1.00423	0.04685	1	no	3.17765
ENSMUSG00000098295	ENSMUSG00000098295	Gm19872	8:88177568-88262001	CREpos_MALE_FETALHEAD	CREpos_FEMALE_FETALHEAD	OK	5.81698	1.76457	-1.72095	-0.25363	0.0272	1	no	-0.303349
ENSMUSG00000099759	ENSMUSG00000099759	1700030C10Rik	12:20854367-20865839	CREpos_MALE_FETALHEAD	CREpos_FEMALE_FETALHEAD	OK	0.390262	0.950078	1.2836	0.856779	0.0205	1	no	2.43446
ENSMUSG00000099876	ENSMUSG00000099876	Gm29650	Y:1048392-1049134	CREpos_MALE_FETALHEAD	CREpos_FEMALE_FETALHEAD	OK	2.75698	0	#NAME?		5e-05	0.0402804	yes	#NAME?
ENSMUSG00000100241	ENSMUSG00000100241	Slc18a3	14:32130159-32212743	CREpos_MALE_FETALHEAD	CREpos_FEMALE_FETALHEAD	OK	2.40841	0.780674	-1.62529	-1.03803	0.0412	1	no	-0.324145
ENSMUSG00000100252	ENSMUSG00000100252	Mir124-2hg	3:17738672-18004375	CREpos_MALE_FETALHEAD	CREpos_FEMALE_FETALHEAD	OK	20.5489	8.30299	-1.30736	-0.731472	0.0467	1	no	-0.40406
ENSMUSG00000100410	ENSMUSG00000100410	2310020H05Rik	13:99160304-99226813	CREpos_MALE_FETALHEAD	CREpos_FEMALE_FETALHEAD	OK	0.118548	0.594775	2.32687	0.492228	0.00265	0.553482	no	5.01716
ENSMUSG00000101059	ENSMUSG00000101059	Gm4017	Y:1260770-1286629	CREpos_MALE_FETALHEAD	CREpos_FEMALE_FETALHEAD	OK	0.40384	0	#NAME?		0.00395	0.680154	no	#NAME?
ENSMUSG00000101299	ENSMUSG00000101299	Gm28175	1:42298928-42426946	CREpos_MALE_FETALHEAD	CREpos_FEMALE_FETALHEAD	OK	2.05613	0.96149	-1.09658	-0.587302	0.03915	1	no	-0.467624
ENSMUSG00000102308	ENSMUSG00000102308	Sprr5	3:92439811-92441818	CREpos_MALE_FETALHEAD	CREpos_FEMALE_FETALHEAD	OK	0.471367	15.0299	4.99484	2.74456	5e-05	0.0402804	yes	31.8858
ENSMUSG00000102729	ENSMUSG00000102729	Gm32444	3:118330669-118334180	CREpos_MALE_FETALHEAD	CREpos_FEMALE_FETALHEAD	OK	0.448133	0.0740129	-2.59808	-1.5166	0.0044	0.708934	no	-0.165158
ENSMUSG00000103523	ENSMUSG00000103523	2210017I01Rik	3:92512024-92514799	CREpos_MALE_FETALHEAD	CREpos_FEMALE_FETALHEAD	OK	0.0757133	0.598591	2.98295	1.70869	0.0202	1	no	7.90601
ENSMUSG00000105168	ENSMUSG00000105168	Gm30735	3:53610829-53645247	CREpos_MALE_FETALHEAD	CREpos_FEMALE_FETALHEAD	OK	0.592811	1.57376	1.40857	0.716951	0.00675	0.895646	no	2.65474
ENSMUSG00000105535	ENSMUSG00000105535	Gm43077	3:34023374-34074031	CREpos_MALE_FETALHEAD	CREpos_FEMALE_FETALHEAD	OK	0.185059	0.438934	1.24602	0.412622	5e-05	0.0402804	yes	2.37186
ENSMUSG00000105596	ENSMUSG00000105596	Gm42650	3:129471213-129557533	CREpos_MALE_FETALHEAD	CREpos_FEMALE_FETALHEAD	OK	0.0771708	0.264191	1.77546	0.302297	0.00785	1	no	3.42347
ENSMUSG00000105797	ENSMUSG00000105797	Gm5149	3:148879387-149224913	CREpos_MALE_FETALHEAD	CREpos_FEMALE_FETALHEAD	OK	0.324941	0.822317	1.33952	0.502952	0.03815	1	no	2.53067
ENSMUSG00000107470	ENSMUSG00000107470	Gm3375	7:3230841-3231636	CREpos_MALE_FETALHEAD	CREpos_FEMALE_FETALHEAD	OK	14.8685	2.1703	-2.7763	-1.74112	0.0025	0.537071	no	-0.145966
ENSMUSG00000107863	ENSMUSG00000107863	Gm44389	6:60438917-60439099	CREpos_MALE_FETALHEAD	CREpos_FEMALE_FETALHEAD	OK	1.01509	0	#NAME?		0.0095	1	no	#NAME?
ENSMUSG00000108989	ENSMUSG00000108989	Gm44984	7:129764180-132727151	CREpos_MALE_FETALHEAD	CREpos_FEMALE_FETALHEAD	OK	0.27975	0	#NAME?		0.01715	1	no	#NAME?
ENSMUSG00000109122	ENSMUSG00000109122	A230103L15Rik	7:58977065-58980937	CREpos_MALE_FETALHEAD	CREpos_FEMALE_FETALHEAD	OK	0.309486	0.0381187	-3.0213	-1.72319	0.0017	0.440769	no	-0.123168
ENSMUSG00000109321	ENSMUSG00000109321	A330076H08Rik	7:61354266-61632293	CREpos_MALE_FETALHEAD	CREpos_FEMALE_FETALHEAD	OK	2.00007	0.665051	-1.58851	-0.680743	0.03275	1	no	-0.332515
ENSMUSG00000109394	ENSMUSG00000109394	A230057D06Rik	7:61354266-61632293	CREpos_MALE_FETALHEAD	CREpos_FEMALE_FETALHEAD	OK	4.75183	1.40937	-1.75343	-0.949026	0.0093	1	no	-0.296596
ENSMUSG00000111253	ENSMUSG00000111253	Gm34654	9:77703798-77759351	CREpos_MALE_FETALHEAD	CREpos_FEMALE_FETALHEAD	OK	0.812942	0.396187	-1.03697	-0.476548	0.01635	1	no	-0.48735
ENSMUSG00000112977	ENSMUSG00000112977	Gm34081	12:109459454-109506005	CREpos_MALE_FETALHEAD	CREpos_FEMALE_FETALHEAD	OK	0.215804	0.695783	1.68891	0.774754	0.02095	1	no	3.22413
ENSMUSG00000113441	ENSMUSG00000113441	Gm40438	12:71368607-71603278	CREpos_MALE_FETALHEAD	CREpos_FEMALE_FETALHEAD	OK	0.358626	0.158803	-1.17524	-0.412982	5e-05	0.0402804	yes	-0.44281
ENSMUSG00000113940	ENSMUSG00000113940	Gm40477	12:85436216-85504336	CREpos_MALE_FETALHEAD	CREpos_FEMALE_FETALHEAD	OK	0.0766698	0.319767	2.06029	0.418391	5e-05	0.0402804	yes	4.1707
ENSMUSG00000113977	ENSMUSG00000113977	Gm34276	13:44517143-44804835	CREpos_MALE_FETALHEAD	CREpos_FEMALE_FETALHEAD	OK	0.327025	0.702165	1.10241	0.366128	5e-05	0.0402804	yes	2.14713
ENSMUSG00000116336	ENSMUSG00000116336	Krt85	15:101413800-101422054	CREpos_MALE_FETALHEAD	CREpos_FEMALE_FETALHEAD	OK	0.521228	2.52666	2.27724	1.33237	0.0299	1	no	4.8475
ENSMUSG00000116679	ENSMUSG00000116679	Gm49739	16:42484288-42484498	CREpos_MALE_FETALHEAD	CREpos_FEMALE_FETALHEAD	OK	0.366778	0	#NAME?		0.01585	1	no	#NAME?
ENSMUSG00000117011	ENSMUSG00000117011	E130008D07Rik	17:43420537-43543386	CREpos_MALE_FETALHEAD	CREpos_FEMALE_FETALHEAD	OK	4.46291	1.63414	-1.44946	-0.941366	0.02155	1	no	-0.366158
ENSMUSG00000117227	ENSMUSG00000117227	Gm34799	17:10057678-10149613	CREpos_MALE_FETALHEAD	CREpos_FEMALE_FETALHEAD	OK	0.517436	0.209068	-1.30741	-0.474605	0.0147	1	no	-0.404046
ENSMUSG00000117916	ENSMUSG00000117916	9630028I04Rik	17:27452758-27477387	CREpos_MALE_FETALHEAD	CREpos_FEMALE_FETALHEAD	OK	0.360302	1.03146	1.51741	0.748611	0.00235	0.51465	no	2.86277
ENSMUSG00000118126	ENSMUSG00000118126	Gm32341	19:16848455-16904767	CREpos_MALE_FETALHEAD	CREpos_FEMALE_FETALHEAD	OK	0.612525	0.0980935	-2.64254	-0.862691	0.02685	1	no	-0.160146
ENSMUSG00000118200	ENSMUSG00000118200	Gm31621	18:83650889-83689069	CREpos_MALE_FETALHEAD	CREpos_FEMALE_FETALHEAD	OK	0.23629	0.0873773	-1.43523	-0.676066	0.03385	1	no	-0.369788
ENSMUSG00000120042	ENSMUSG00000120042	Gm57212	7:78523558-78538584	CREpos_MALE_FETALHEAD	CREpos_FEMALE_FETALHEAD	OK	0.828685	0.208935	-1.98777	-0.750253	0.02825	1	no	-0.252128
ENSMUSG00000120204	ENSMUSG00000120204	Gm56850	8:89740919-89870450	CREpos_MALE_FETALHEAD	CREpos_FEMALE_FETALHEAD	OK	0.24832	0.0640541	-1.95484	-0.13319	0.0323	1	no	-0.257949
ENSMUSG00000120254	ENSMUSG00000120254	Gm32960	19:38336499-38381459	CREpos_MALE_FETALHEAD	CREpos_FEMALE_FETALHEAD	OK	1.26486	0.363451	-1.79915	-0.800884	0.00695	0.91146	no	-0.287344
ENSMUSG00000120462	ENSMUSG00000120462	Gm56602	16:4291609-4293081	CREpos_MALE_FETALHEAD	CREpos_FEMALE_FETALHEAD	OK	0.307972	0.894978	1.53905	1.10372	0.0306	1	no	2.90603
ENSMUSG00000120487	ENSMUSG00000120487	Gm57076	4:31824529-31925017	CREpos_MALE_FETALHEAD	CREpos_FEMALE_FETALHEAD	OK	0.329651	0.0460254	-2.84044	-0.748971	0.01585	1	no	-0.139618
ENSMUSG00000120509	ENSMUSG00000120509	Gm57046	9:107971853-108067583	CREpos_MALE_FETALHEAD	CREpos_FEMALE_FETALHEAD	OK	1.40675	0.166686	-3.07717	-0.1678	0.0365	1	no	-0.118489
ENSMUSG00000121040	ENSMUSG00000121040	Gm57305	5:115625882-115628584	CREpos_MALE_FETALHEAD	CREpos_FEMALE_FETALHEAD	OK	0.0631535	0.232845	1.88244	0.435317	0.0196	1	no	3.68698
ENSMUSG00000121101	ENSMUSG00000121101	Gm57311	5:120579322-120579524	CREpos_MALE_FETALHEAD	CREpos_FEMALE_FETALHEAD	OK	0.840933	0	#NAME?		0.00425	0.704906	no	#NAME?
ENSMUSG00000121203	ENSMUSG00000121203	Gm32707	7:127946026-127947826	CREpos_MALE_FETALHEAD	CREpos_FEMALE_FETALHEAD	OK	0.0867165	0.598615	2.78725	1.41669	0.02705	1	no	6.90313
ENSMUSG00000121816	ENSMUSG00000121816	Gm52969	16:23941448-24201140	CREpos_MALE_FETALHEAD	CREpos_FEMALE_FETALHEAD	OK	0.463636	0.957353	1.04606	0.461854	5e-05	0.0402804	yes	2.06488
ENSMUSG00000123763	ENSMUSG00000123763	-	10:37935471-37938452	CREpos_MALE_FETALHEAD	CREpos_FEMALE_FETALHEAD	OK	0.625289	2.24811	1.84612	1.0496	0.0441	1	no	3.59532
ENSMUSG00000125085	ENSMUSG00000125085	-	14:13803532-14090697	CREpos_MALE_FETALHEAD	CREpos_FEMALE_FETALHEAD	OK	0	0.391097	inf		0.0395	1	no	#VALUE!
ENSMUSG00000126035	ENSMUSG00000126035	-	X:58629701-58798297	CREpos_MALE_FETALHEAD	CREpos_FEMALE_FETALHEAD	OK	0.14165	0.499607	1.81846	0.558514	5e-05	0.0402804	yes	3.52705
ENSMUSG00000127411	ENSMUSG00000127411	-	9:106266435-106299182	CREpos_MALE_FETALHEAD	CREpos_FEMALE_FETALHEAD	OK	0.0604296	0.259325	2.10143	0.294455	0.0428	1	no	4.29135
ENSMUSG00000128589	ENSMUSG00000128589	-	16:90182006-90182899	CREpos_MALE_FETALHEAD	CREpos_FEMALE_FETALHEAD	OK	7.80263	0.245845	-4.98814	-3.02594	5e-05	0.0402804	yes	-0.031508
ENSMUSG00000128676	ENSMUSG00000128676	-	6:55514121-55644727	CREpos_MALE_FETALHEAD	CREpos_FEMALE_FETALHEAD	OK	0.663708	0.083861	-2.98448	-0.897221	0.0082	1	no	-0.126352
ENSMUSG00000129763	ENSMUSG00000129763	6720473M11Rik	16:3342779-3460710	CREpos_MALE_FETALHEAD	CREpos_FEMALE_FETALHEAD	OK	3.69933	1.62569	-1.18621	-0.89343	0.0399	1	no	-0.439456
ENSMUSG00000130034	ENSMUSG00000130034	-	8:27258771-27298995	CREpos_MALE_FETALHEAD	CREpos_FEMALE_FETALHEAD	OK	0.154373	0.824321	2.41679	1.04078	0.0391	1	no	5.33982
ENSMUSG00000131146	ENSMUSG00000131146	-	4:107290695-107291676	CREpos_MALE_FETALHEAD	CREpos_FEMALE_FETALHEAD	OK	0.126673	0.557614	2.13816	0.924569	0.03715	1	no	4.402
ENSMUSG00000132317	ENSMUSG00000132317	-	17:37278240-37282965	CREpos_MALE_FETALHEAD	CREpos_FEMALE_FETALHEAD	OK	0.264322	0.0577068	-2.19549	-0.807015	5e-05	0.0402804	yes	-0.218319
ENSMUSG00000132670	ENSMUSG00000132670	-	13:107660249-107723821	CREpos_MALE_FETALHEAD	CREpos_FEMALE_FETALHEAD	OK	0.246681	0.0882546	-1.4829	-0.562522	0.04365	1	no	-0.357769
ENSMUSG00000132676	ENSMUSG00000132676	-	16:25336630-25341913	CREpos_MALE_FETALHEAD	CREpos_FEMALE_FETALHEAD	OK	0.396601	1.52489	1.94294	1.00155	0.01385	1	no	3.84488
ENSMUSG00000132800	ENSMUSG00000132800	-	11:114379165-114502477	CREpos_MALE_FETALHEAD	CREpos_FEMALE_FETALHEAD	OK	0.300011	0.123175	-1.2843	-0.439405	0.01615	1	no	-0.41057
ENSMUSG00000135515	ENSMUSG00000135515	-	15:97054519-97101649	CREpos_MALE_FETALHEAD	CREpos_FEMALE_FETALHEAD	OK	0.101764	0.299704	1.55832	0.431038	0.04345	1	no	2.94511
ENSMUSG00000137098	ENSMUSG00000137098	-	8:128835404-129084823	CREpos_MALE_FETALHEAD	CREpos_FEMALE_FETALHEAD	OK	0.114278	0.342549	1.58376	0.518924	0.0004	0.196148	no	2.9975
ENSMUSG00000137451	ENSMUSG00000137451	-	7:27455447-27460784	CREpos_MALE_FETALHEAD	CREpos_FEMALE_FETALHEAD	OK	0.161082	0.581995	1.85321	0.880407	0.04005	1	no	3.61303
ENSMUSG00000138178	ENSMUSG00000138178	-	2:77116821-77147666	CREpos_MALE_FETALHEAD	CREpos_FEMALE_FETALHEAD	OK	0.0726301	0.450853	2.63402	0.69387	0.0001	0.0683545	no	6.20753
ENSMUSG00000139190	ENSMUSG00000139190	-	2:156451117-156606283	CREpos_MALE_FETALHEAD	CREpos_FEMALE_FETALHEAD	OK	0.537561	0.0895216	-2.58612	-0.0618274	0.03515	1	no	-0.166533
ENSMUSG00000139990	ENSMUSG00000139990	-	9:61657661-61814714	CREpos_MALE_FETALHEAD	CREpos_FEMALE_FETALHEAD	OK	0.117981	0.246019	1.06022	0.31688	0.00295	0.588877	no	2.08525
ENSMUSG00000140132	ENSMUSG00000140132	-	19:59160009-59172599	CREpos_MALE_FETALHEAD	CREpos_FEMALE_FETALHEAD	OK	0.340565	0.0765477	-2.1535	-0.770439	0.0019	0.47097	no	-0.224767
ENSMUSG00000140299	ENSMUSG00000140299	-	11:96162282-96206745	CREpos_MALE_FETALHEAD	CREpos_FEMALE_FETALHEAD	OK	0.352359	0	#NAME?		0.04375	1	no	#NAME?
ENSMUSG00000143492	ENSMUSG00000143492	-	18:28170392-28295005	CREpos_MALE_FETALHEAD	CREpos_FEMALE_FETALHEAD	OK	0.299724	0.0866778	-1.7899	-0.505087	0.03205	1	no	-0.289192
ENSMUSG00002074928	ENSMUSG00002074928	Gm55593	X:102458072-102667512	CREpos_MALE_FETALHEAD	CREpos_FEMALE_FETALHEAD	OK	1.21694	0	#NAME?		0.03055	1	no	#NAME?
